# Supplementary material for: Gut Microbial Genetic Variation Prolongs Host Healthy Longevity and Remodels Metabolome and Proteome in Drosophila Melanogaster
Source: Adv Sci (Weinh). 2025 Sep 26;12(47):e05469. doi: 10.1002/advs.202505469 (PMC12713025; doi:10.1002/advs.202505469)
Supplement: Supplementary file 2 — Supporting Information [file ADVS-12-e05469-s006.xlsx]

## Sheet: Lifespan-male
Mutant Gene	Gene symbol	Average lifespan(day)	Average lifespan change compared to control(%)	Average P-value
YDR176W	NGG1	39.3467	17.5062	0.0174509
YPL257W	YPL257W	38.9867	16.503	0.00579337
YCL051W	LRE1	38.9767	16.3848	0.00246431
YER164W	CHD1	38.57	16.1584	0.030151
YAL044C	GCV3	38.99	15.4861	0.0409964
YPL253C	VIK1	38.5367	15.1125	0.0143754
YJR044C	VPS55	37.7667	13.6306	0.0480654
YER174C	GRX4	38.09	12.9597	0.0285277
YER169W	RPH1	37.3617	12.3898	0.0497771
YML088W	UFO1	37.5533	12.1621	0.0430866
YNL125C	ESBP6	37.1567	11.8235	0.0315955
YAL053W	FLC2	36.7333	11.4312	0.0496508
YBR041W	FAT1	36.9033	11.0245	0.0491414
YLL015W	BPT1	36.0633	8.5163	0.0473545

## Sheet: Lifespan-female
Mutant Gene	Gene symbol	Average lifespan change compared to control(%)	Average P-value
YML088W	UFO1	25.0293	0.00292021
YBR041W	FAT1	23.151	0.000573288
YCL051W	LRE1	22.0005	0.00993546
YER169W	RPH1	21.1552	0.0402264
YLL015W	BPT1	15.8018	0.000462341
YER174C	GRX4	15.0035	0.0163452
YER164W	CHD1	14.7687	0.0882095
YAL044C	GCV3	14.487	0.0773093
YPL253C	VIK1	14.4635	0.0432122
YDR176W	NGG1	13.3599	0.00354888
YAL053W	FLC2	11.7398	0.0201308
YPL257W	YPL257W	10.8476	0.0467103
YNL125C	ESBP6	8.38225	0.163535
YJR044C	VPS55	3.31064	0.467669

## Sheet: Climbing
Mutant Gene	Gene symbol	Average Climbing change compared to control(%)-Young	P-value	Average Climbing change compared to control(%)-middle aged	P-value
YER174C	GRX4	109.101	0.00277257	103.479	0.0335676
YER164W	CHD1	79.89	0.0133259	114.953	0.00414368
YCL051W	LRE1	87.445	0.0149682	110.539	5.40315e-05
YBR041W	FAT1	71.7665	0.018967	185.071	5.13054e-05
YER169W	RPH1	88.1418	0.021418	109.493	0.0085051
YLL015W	BPT1	46.2225	0.109244	129.206	0.000370526
YAL044C	GCV3	29.5765	0.231918	57.7508	0.0249189
YPL257W	YPL257W	53.6491	0.256385	139.363	0.00202033
YDR176W	NGG1	19.8937	0.374557	76.5169	0.00861912
YNL125C	ESBP6	18.9914	0.510854	153.306	0.00138131
YJR044C	VPS55	13.1889	0.596122	39.1097	0.0805954
YPL253C	VIK1	19.1565	0.610453	75.6132	0.0414842
YML088W	UFO1	-6.2201	0.78542	173.844	3.88268e-06
YAL053W	FLC2	0.279107	0.987666	104.838	0.00980262

## Sheet: Nutritional composition-Yeast
Nutritional composition of wild-type and mutant S. cerevisiae strains, including total sugar, protein concentration, crude fat, and energy content. For each parameter, the mean and variability (SEM or SD) are shown for individual mutant strains. P values were calculated by comparing each mutant strain to the wild-type strain BY4743 using unpaired two-tailed t-tests. FDR-adjusted P values were inc…
Total Sugar (mg/mL)					Protein concentration (mg/mL)					Energy content (kcal/kg)					Crude fat (%)
Group	Mean	SEM	P Value	FDR Adjusted P	Group	Mean	SEM	P Value	FDR Adjusted P	Group	Mean	SD	P Value	FDR Adjusted P	Group	Mean	SD	P Value	FDR Adjusted P
YNL125C	21.97	1.2	0.07	0.4	YNL125C	54.2	11.86	0.86	0.944	YNL125C	7486	312.3	0.618381	0.742528	YNL125C	0.8273	0.6381	0.425	0.555
YER169W	22.34	1.69	0.11	0.4	YER164W	93.43	55.61	0.577	0.944	YER164W	7104	275.3	0.083652	0.234227	YER164W	2.06	1.043	0.6811	0.7335
YLL015W	24.41	2.34	0.1	0.4	YER169W	56.38	12.78	0.944	0.944	YER169W	7017	255.7	0.051516	0.180304	YER169W	2.45	0.881	0.4307	0.555
YPL253C	23.16	1.37	0.05	0.4	YER174C	65.86	16.6	0.744	0.944	YER174C	7311	55.05	0.006196	0.043372	YER174C	0.623	0.3665	0.325	0.555
YAL044C	12.93	2.9	0.21	0.52	YJR044C	43.61	4.58	0.452	0.944	YJR044C	7238	324.1	0.194302	0.453371	YJR044C	0.4695	0.1201	0.2745	0.555
YBR041W	22.16	2.34	0.22	0.52	YAL044C	55.3	11.67	0.901	0.944	YAL044C	7441	234.5	0.381523	0.593479	YAL044C	0.9024	0.7726	0.4757	0.555
YER174C	14.88	2.58	0.33	0.62	YAL053W	47.35	2.89	0.566	0.944	YAL053W	7554	258.7	0.826211	0.826211	YAL053W	1.708	1.534	0.9464	0.9464
YJR044C	20.82	2.2	0.35	0.62	YML088W	48.72	7.56	0.634	0.944	YML088W	7696	387.1	0.689491	0.742528	YML088W	0.9055	0.5507	0.4618	0.555
YER164W	19.13	3.27	0.79	0.99	YLL015W	42.65	5.34	0.428	0.944	YLL015W	6858	210.4	0.018174	0.084813	YLL015W	4.04	4.361	0.4424	0.555
YAL053W	20.24	6.99	0.79	0.99	YCL051W	49.15	7.19	0.648	0.944	YCL051W	7287	68.61	0.00564	0.043372	YCL051W	0.895	0.321	0.4485	0.555
YPL257W	17.72	1.79	0.85	0.99	YPL257W	48.15	6.03	0.605	0.944	YPL257W	7444	389.1	0.579615	0.742528	YPL257W	0.5947	0.1281	0.3153	0.555
YDR176W	19.23	3.91	0.81	0.99	YPL253C	40.52	3.27	0.366	0.944	YPL253C	8122	656.2	0.296643	0.519126	YPL253C	0.4954	0.2877	0.2808	0.555
YML088W	17.91	8.7	0.98	0.99	YBR041W	45.37	5.34	0.508	0.944	YBR041W	7681	280.6	0.64432	0.742528	YBR041W	0.4771	0.206	0.276	0.555
YCL051W	18.23	9.06	0.99	0.99	YDR176W	53.29	8.24	0.811	0.944	YDR176W	7853	316.4	0.287361	0.519126	YDR176W	0.4589	0.2533	0.2699	0.555
BY4743	18.14	0.88	/	/	BY4743	57.91	16.27	/	/	BY4743	7592	69.51	/	/	BY4743	1.624	1.343	/	/
