# Supplementary material for: Gut Microbial Genetic Variation Prolongs Host Healthy Longevity and Remodels Metabolome and Proteome in Drosophila Melanogaster
Source: Adv Sci (Weinh). 2025 Sep 26;12(47):e05469. doi: 10.1002/advs.202505469 (PMC12713025; doi:10.1002/advs.202505469)
Supplement: Supplementary file 3 — Supporting Information [file ADVS-12-e05469-s005.xlsx]

## Sheet: ID
ID	gene name
2C10	YJR044C
8B1	YPL257W
2A3	YER164W
2F1	YAL044C
2A9	YER174C
3B9	YML088W
6A9	YCL051W
321C3	YDR176W
1D2	YNL125C
3A12	YLL015W
15D3	YBR041W
2G6	YAL053W
2A6	YER169W
8B3	YPL253C

## Sheet: yeast-pos
Table S2. Differential metabolite analysis between 14 yeast mutant strains and the wild-type strain (BY4743).This table summarizes the statistical comparison results for each mutant strain relative to the control strain (BY4743). The column titled '-Log p-value [Strain]' represents the - log10 transformed p-value from Student's t-test. The corresponding column 'FDR-adjusted p [Strain]' shows the …
Metabolite name	-Log p-value 15D3_BY	FDR-adjusted p 15D3_BY	Difference 15D3_BY	-Log p-value 2A3_BY	FDR-adjusted p 2A3_BY	Difference 2A3_BY	-Log p-value 2A6_BY	FDR-adjusted p 2A6_BY	Difference 2A6_BY	-Log p-value 2A9_BY	FDR-adjusted p 2A9_BY	Difference 2A9_BY	-Log p-value 2C10_BY	FDR-adjusted p 2C10_BY	Difference 2C10_BY	-Log p-value 2F1_BY	FDR-adjusted p 2F1_BY	Difference 2F1_BY	-Log p-value 2G6_BY	FDR-adjusted p 2G6_BY	Difference 2G6_BY	-Log p-value 321C3_BY	FDR-adjusted p 321C3_BY	Difference 321C3_BY	-Log p-value 3A12_BY	FDR-adjusted p 3A12_BY	Difference 3A12_BY	-Log p-value 3B9_BY	FDR-adjusted p 3B9_BY	Difference 3B9_BY	-Log p-value 6A9_BY	FDR-adjusted p 6A9_BY	Difference 6A9_BY	-Log p-value 8B1_BY	FDR-adjusted p 8B1_BY	Difference 8B1_BY	-Log p-value 8B3_BY	FDR-adjusted p 8B3_BY	Difference 8B3_BY	-Log p-value ID2_BY	FDR-adjusted p ID2_BY	Difference ID2_BY
w/o MS2:ERGONOVINE MALEATE	0.568556	0.978693	3.8529	0.0791835	0.973323	0.728391	0.0756579	0.969515	0.692193	0.0201167	1	0.17117	1.08294	0.427885	6.53895	0.551694	0.84301	3.72252	0.00333563	1	0.0278962	0.0208139	1	-0.162759	0.285891	0.860124	2.26083	0.0041468	1	0.0347074	0.0128253	1	-0.102702	0.00582904	1	0.0488675	0.467382	0.770484	-1.99231	1.83426	0.310364	9.16801
w/o MS2:Aspicilin	1.19479	0.711394	7.42821	1.27625	0.391726	7.61378	0.972122	0.514272	6.1897	1.30568	0.275541	7.69579	1.1651	0.397593	7.17817	0.0123826	1	-0.169412	1.44161	0.479605	8.14869	0.189919	0.905215	2.19801	1.55759	0.262527	8.67376	1.70912	0.516576	9.33478	0.317603	0.862062	2.91752	0.0672974	1	-0.846884	1.11235	0.603336	6.89389	1.58087	0.411166	8.82143
w/o MS2:Mycosporine glutamicol	0.111262	1	1.44974	0.192918	0.901863	2.50421	0.0686553	0.973624	-0.958164	0.493161	0.693774	-5.00458	0.10491	0.925991	1.37171	1.24154	0.48631	-8.01504	0.12141	1	1.57122	0.454541	0.728582	4.53157	0.135988	0.949242	1.86537	0.300507	1	3.74247	0.137283	0.941062	2.08948	0.428899	1	5.25191	0.490308	0.770484	3.89561	1.2048	0.581186	8.32085
w/o MS2:NCGC00347703-02_C30H44O5_Lup-20(29)-ene-27,28-dioic acid, 3-oxo-, (5xi,9xi,18xi)-	1.73869	0.43475	7.43852	1.76255	0.235619	7.76027	1.87854	0.183358	8.18156	1.04093	0.390829	5.63627	3.23209	0.0276659	9.16786	0.225768	0.93649	1.55217	1.83252	0.329671	7.97753	0.616108	0.649563	3.93901	3.27438	0.0274357	9.2527	0.567724	1	3.51953	3.39675	0.25719	9.57032	1.76565	0.981373	7.52318	3.097	0.0760526	8.93572	1.815	0.314175	7.76007
w/o MS2:h_2_etiocholanolone	4.18877	0.012489	9.6825	3.91913	0.0127075	8.01636	4.01664	0.00754692	8.04441	3.41657	0.0108699	6.24024	4.15924	0.00719803	7.82244	3.32855	0.0226302	6.48415	3.59418	0.0330509	7.53732	3.86629	0.00715146	8.60909	3.51428	0.0185659	7.20911	2.3921	0.220723	5.83984	0.050222	0.994873	0.247233	2.91444	0.231762	6.52522	3.71392	0.0318171	8.5637	4.0001	0.0156963	7.54007
w/o MS2:NCGC00180733-02!(E)-9-(1,3-benzodioxol-5-yl)-1-piperidin-1-ylnon-8-en-1-one [IIN-based on: CCMSLIB00000848139]	1.36555	0.618065	7.45493	1.27332	0.392619	6.88068	1.39556	0.330725	7.66943	1.40473	0.244098	7.69523	0.162226	0.87685	1.47336	2.33014	0.117457	9.14533	0.777162	0.846011	5.25103	2.51222	0.0517297	9.84033	1.34239	0.334692	7.3454	1.38018	0.713378	7.53684	2.23551	0.496857	8.87704	1.3464	1	7.33118	1.42675	0.480431	7.8137	1.34842	0.525435	7.33923
w/o MS2:NCGC00380346-01!2-(7-hydroxyoctyl)pentanedioic acid [IIN-based on: CCMSLIB00000846675]	0.116134	1	1.18557	0.0498319	0.993747	-0.538318	0.405335	0.761859	3.43016	0.145895	0.903871	1.49273	0.148043	0.888238	1.51042	0.416595	0.876097	3.51711	0.745308	0.863017	4.99898	0.749057	0.562734	5.03234	0.320481	0.835109	2.7271	1.62007	0.574177	7.75215	0.385006	0.829082	3.29328	0.0667833	1	0.687404	0.414115	0.798064	3.4987	1.48361	0.458201	7.17247
w/o MS2:13-Oxyingenol dodecanoat	2.87563	0.0995308	9.89776	0.855268	0.579045	5.20835	1.40829	0.325856	6.85191	0.838527	0.483761	5.03271	0.792901	0.569421	4.77798	0.0633538	0.989277	-0.484077	0.947773	0.751026	5.9393	2.40151	0.0592538	8.59576	1.35275	0.332158	6.78441	1.60049	0.584999	7.97157	2.44044	0.45346	8.67289	2.762	0.284827	10.1658	0.826833	0.685778	4.90386	1.43197	0.481025	7.06674
w/o MS2:"1,2-Dioleoyl-rac-glycerol"	3.7531	0.0270902	9.55338	2.45142	0.0966606	6.58677	3.72287	0.0118325	8.3681	2.20367	0.0766563	5.65478	3.03728	0.0360334	7.24981	2.21407	0.135653	5.61342	1.95047	0.301122	5.05447	2.87351	0.032495	7.06162	2.25805	0.105273	6.07446	2.30153	0.25164	5.52389	0.35027	0.844167	-1.3003	1.93199	0.823209	4.70822	3.38958	0.0519413	9.40666	3.02065	0.0680169	6.82868
w/o MS2:(7S,9E,11S,12R,13R,14S,15S,19S,20S,21E,23Z,32R)-2-hydroxy-11-methoxy-3,7,12,14,17,17,20,24,32-nonamethyl-28-(4-methylpiperidin-1-yl)-6,25,29,31-tetraoxo-8,16,18,33-tetraoxa-26-azapentacyclo[25.3.1.1^{4,7}.1^{15,19}.0^{5,30}]tritriaconta-1,3,5(30),9,21...	1.16578	0.719161	6.92681	0.163575	0.917843	1.77934	1.09015	0.453344	6.54233	0.438327	0.717582	4.20722	0.828027	0.555422	5.54646	0.0706766	0.985929	0.945278	0.398197	0.974717	3.85521	0.397526	0.764979	3.85165	0.00960761	1	0.133004	1.16039	0.812135	6.88222	0.0158313	1	0.194973	0.000257977	1	0.0035855	0.128195	0.946182	1.68501	1.13959	0.615629	6.79131
w/o MS2:NCGC00168840-03!5-(1,2,4a,5-tetramethyl-7-oxo-3,4,8,8a-tetrahydro-2H-naphthalen-1-yl)-3-methylpentanoic acid [IIN-based on: CCMSLIB00000848447]	7.03537	0.000188541	7.14194	7.07765	0.000178385	6.41155	7.41713	0.000129183	6.4068	7.29656	4.26303e-05	6.34826	7.43839	8.20082e-05	6.58024	7.38964	3.81004e-05	6.29518	7.48071	0.000120397	6.44825	4.17898	0.00475616	5.15265	7.40531	9.95386e-05	6.34353	7.56197	9.25478e-05	6.63782	0.646355	0.791955	0.698008	7.04394	0.000305072	5.88398	7.21648	9.06585e-05	6.64915	7.55712	9.35875e-05	6.61895
w/o MS2:5-isopropenyl-2-methyl-2-cyclohexen-1-yl acetate	1.10239	0.762396	6.27892	1.09605	0.466964	6.21742	1.03007	0.484193	5.97566	1.19968	0.319066	6.66691	1.12705	0.411659	6.32691	1.03768	0.606911	5.97834	0.946768	0.751114	5.54366	1.00037	0.418438	5.78579	1.00222	0.477032	5.82791	0.952789	0.910067	5.60476	0.384109	0.829082	3.53959	0.992106	1	5.74318	1.02037	0.630911	5.8721	1.16044	0.605165	6.49831
w/o MS2:BiakamideA,B	0.487464	0.978693	4.25336	0.122176	0.946106	-1.21587	0.135383	0.926099	-1.31328	0.320411	0.789784	2.72751	0.797518	0.568362	5.38007	0.102883	0.977642	1.12591	0.293327	0.986608	2.50768	0.846145	0.498501	5.85138	0.864841	0.545791	5.76617	0.867931	0.962101	5.82675	0.130617	0.947753	-1.27778	0.438094	1	3.81553	0.596142	0.7557	5.25224	1.00503	0.673394	6.44445
w/o MS2:OXONITINE	6.16105	0.000582406	6.39264	5.25524	0.00165498	5.55977	6.13843	0.000701199	5.87247	6.14963	0.000232959	6.14194	6.03166	0.000448308	5.75715	6.81031	9.49871e-05	6.55156	5.56663	0.00135156	5.8395	5.50236	0.000770705	4.94604	6.56668	0.000183101	6.28915	5.87292	0.00113073	5.44857	0.719056	0.791955	0.761445	1.2519	1	2.41216	6.62704	0.000265569	6.41375	6.446	0.000483497	6.28019
w/o MS2:Ceramide (d18:1/16:0)	3.92055	0.019771	8.96327	3.87854	0.0133262	6.71494	4.00082	0.00758584	6.87195	3.86832	0.00534625	5.92656	4.06336	0.00810351	6.53525	3.50648	0.0173822	4.9749	3.26545	0.0528321	6.1594	4.75922	0.00202638	9.13047	3.20995	0.0293174	5.72952	3.62224	0.0366163	6.66963	0.264239	0.882189	0.920594	3.87646	0.0815681	6.13463	3.37394	0.052849	6.11866	3.94528	0.0170168	6.10775
w/o MS2:methyl (4S,5Z,6S)-4-(2-methoxy-2-oxoethyl)-5-[2-[(E)-3-phenylprop-2-enoyl]oxyethylidene]-6-[(2S,3R,4S,5S,6R)-3,4,5-trihydroxy-6-(hydroxymethyl)oxan-2-yl]oxy-4H-pyran-3-carboxylate	0.276317	1	2.43041	0.530233	0.735337	3.79279	0.0087412	1	0.089191	0.214217	0.851918	1.85358	2.04646	0.13818	7.94091	0.221257	0.938872	1.9178	0.54667	0.949176	3.91931	0.112128	0.961732	1.23543	1.01113	0.471018	5.66286	0.589642	1	4.26102	0.244983	0.890743	2.13632	0.216636	1	1.87479	0.558285	0.758143	4.01464	1.0813	0.642628	6.08724
w/o MS2:Militarine	1.65207	0.469561	7.24825	2.77515	0.0617936	7.75815	2.12783	0.127658	5.81172	1.72681	0.155504	5.02845	2.90232	0.0424815	8.00486	0.936687	0.654881	3.5447	1.40875	0.498868	5.7485	4.18582	0.00475616	10.6977	2.65689	0.0609667	7.69885	1.8531	0.45529	7.78053	0.767517	0.791955	2.80357	3.66871	0.0865398	9.28567	2.43922	0.168448	6.98948	1.51363	0.443968	6.01439
w/o MS2:Glimepiride	0.528491	0.978693	3.92265	1.08366	0.474287	6.41124	0.930141	0.53467	5.4409	0.308924	0.796585	2.39505	1.8846	0.170189	7.75959	1.0135	0.621949	5.90562	0.980738	0.724845	5.79217	1.00919	0.414673	5.90806	0.947347	0.502686	5.53959	1.02783	0.880409	6.00988	0.516846	0.798712	3.86457	0.585415	1	4.42168	0.829774	0.685778	4.94062	0.983046	0.678894	5.77419
w/o MS2:NCGC00385709-01_C34H54O23_alpha-D-Glucopyranoside, O-beta-D-glucopyranosyl-(1->2)-6-O-[(2E)-2-methyl-1-oxo-2-buten-1-yl]-alpha-D-glucopyranosyl O-beta-D-glucopyranosyl-(1->2)-4-O-[(2E)-2-methyl-1-oxo-2-buten-1-yl]-	1.30389	0.649153	5.5871	1.98698	0.178372	7.46432	0.837702	0.572858	3.85269	0.836613	0.484133	3.68545	3.25442	0.0268423	9.26867	0.831257	0.705424	4.12554	1.3006	0.547721	5.79909	0.467382	0.722952	1.87544	1.30077	0.350557	5.60635	0.837777	0.969996	3.62935	0	1	0	0.467382	1	1.78513	0.838453	0.685075	3.84294	1.30574	0.538069	5.76684
w/o MS2:Dinactin (NCGC00384729-01_C42H68O12)	1.42675	0.584753	6.16351	1.40997	0.349452	6.09414	0.0553811	0.982201	-0.634698	0.550714	0.657	3.61687	0.179718	0.862427	1.55413	0.258273	0.923323	2.22272	0.183593	0.998103	1.58661	0.00280454	1	0.0299857	0.225043	0.890332	1.9336	0.596205	1	-3.83824	0.00610706	1	0.0652275	0.218818	1	1.87628	0.598981	0.7557	3.89818	1.31207	0.538069	5.75641
w/o MS2:NCGC00380549-01_C36H43NO17_Evonine	0.467382	0.978693	1.85402	0	1	0	0.467382	0.729711	1.85445	1.30646	0.275541	5.39679	1.30632	0.336327	5.6188	0.467382	0.855754	2.31126	0.467382	0.949688	1.85935	1.30634	0.283414	5.7718	0.836333	0.553102	3.51424	0.467382	1	2.10276	0.838413	0.787289	3.70532	0	1	0	0	1	0	1.30619	0.538069	5.54364
w/o MS2:NCGC00380462-01!5,7-dihydroxy-6-[3,4,5-trihydroxy-6-(hydroxymethyl)oxan-2-yl]-8-[3,4,5-trihydroxy-6-(hydroxymethyl)oxan-2-yl]oxychromen-2-one	2.43689	0.176338	5.75585	2.26596	0.123627	5.3787	2.56377	0.0708965	5.98206	2.48639	0.0496131	5.83263	2.56154	0.069765	5.98225	2.37973	0.108983	5.70663	2.00657	0.284821	5.00142	2.37649	0.0607526	5.59779	2.29893	0.0983153	5.45948	2.66989	0.157171	6.25149	1.19982	0.751958	-4.00308	1.94421	0.816635	4.77389	2.32227	0.183043	5.51857	2.30887	0.18738	5.52421
w/o MS2:Oxysporidinone_130003	0.378528	1	2.54362	0.85352	0.579955	3.96389	0.497249	0.729711	3.18331	0.0762447	0.95708	0.667832	0.560392	0.667379	3.48052	0.438437	0.866445	2.64246	0.610239	0.919393	3.76409	1.15901	0.344067	5.04904	0.764674	0.586721	3.81383	1.28863	0.735858	5.37064	0.423386	0.81248	2.80853	0.287085	1	1.96136	1.08102	0.61241	4.72157	1.29384	0.538069	5.45123
w/o MS2:C30H36O18; PlaSMA ID-3171	7.56922	0.000182032	5.50278	5.58826	0.0010889	4.65355	9.08081	5.60479e-06	4.86258	7.31213	4.26303e-05	5.22569	7.56667	8.20082e-05	4.9762	9.55923	6.20896e-07	5.53322	6.64615	0.000304964	4.86347	6.65986	0.000211062	4.01549	8.92393	8.04343e-06	5.31128	8.07125	5.72955e-05	4.43601	0.28924	0.873572	-0.279821	0.883041	1	1.68501	8.98945	6.91702e-06	5.54018	8.71602	1.29822e-05	5.33625
w/o MS2:(2S,3R,4S,5R,6R)-4,5-dihydroxy-2-methyl-6-(((2R,3S,4S,5R,6S)-3,4,5-trihydroxy-6-((5-hydroxy-6-methoxy-2-(4-methoxyphenyl)-4-oxo-4H-chromen-7-yl)oxy)tetrahydro-2H-pyran-2-yl)methoxy)tetrahydro-2H-pyran -3-yl acetate	5.48936	0.00156273	5.29195	4.33481	0.00650604	4.47723	5.88811	0.000720486	4.62905	5.78459	0.000325441	5.07584	5.74708	0.000628187	4.91038	6.69022	0.000105975	5.50282	5.12918	0.00286511	4.90463	3.21609	0.0194447	3.27429	5.72405	0.000509776	5.18287	5.56097	0.00173982	4.40685	0.0139477	1	0.0207788	0.980318	1	1.83772	5.76075	0.00167308	5.18815	6.26985	0.000604465	5.15088
w/o MS2:delta-Tocotrienol	0.683666	0.978693	3.69825	0.864651	0.571942	4.43669	0.61421	0.676086	3.40587	0.777644	0.520314	4.08784	0.667702	0.623909	3.64309	0.575587	0.830861	3.23986	0.734074	0.868451	4.01119	0.240393	0.87259	2.00985	0.0306204	0.997626	-0.331182	0.608888	1	3.37295	0.196755	0.908262	1.67796	0.732587	1	3.91532	1.05753	0.62246	5.1698	1.03267	0.66122	5.12206
w/o MS2:NCGC00380799-01!5-[5-[5-(3,5-dihydroxydecanoyloxy)-3-hydroxydecanoyl]oxy-3-hydroxydecanoyl]oxy-3-hydroxydecanoic acid	3.15653	0.0672569	6.81967	2.71589	0.0663414	6.27035	1.1678	0.415148	3.3767	1.57086	0.194998	4.18671	2.52531	0.07297	5.50876	1.61646	0.324915	4.24655	2.32868	0.199924	5.16543	4.07363	0.0054269	8.47436	1.94483	0.160366	5.25959	3.07222	0.0840696	6.94704	0.444309	0.807015	-1.30076	2.88225	0.239286	6.19741	2.51281	0.154688	5.6099	2.29413	0.189476	5.06795
w/o MS2:Pleiomutine	0.122931	1	1.28599	0.350435	0.819421	3.04563	0.0571299	0.981309	-0.622676	0.348902	0.770108	3.03279	0.0767181	0.95346	-0.805314	0.828677	0.705424	-4.65084	0.109502	1	1.14697	0.0550027	0.99714	0.582059	0.0546838	0.991641	-0.598876	0.129403	1	1.35526	0.0662319	0.986164	0.697949	0.34822	1	-2.77188	0.114123	0.953311	1.19474	0.712505	0.782014	4.92267
w/o MS2:brassinolide	1.30479	0.649153	4.65466	0.838786	0.585941	3.09205	1.30555	0.363632	4.72735	3.17248	0.0165631	7.88256	0.467382	0.699238	1.80069	0.467382	0.855754	1.41127	0.837627	0.810248	3.38658	0.467382	0.722952	1.5429	1.96731	0.155528	6.71344	0.838303	0.969996	3.58673	0.467382	0.798712	1.49091	0.467382	1	1.50327	1.97143	0.277298	6.50325	1.30051	0.538069	4.8982
w/o MS2:3-[(2S,3R,4S,5S,6R)-4,5-dihydroxy-6-(hydroxymethyl)-3-[(2S,3R,4S,5R,6R)-3,4,5-trihydroxy-6-(hydroxymethyl)oxan-2-yl]oxyoxan-2-yl]oxy-5-hydroxy-2-(4-hydroxyphenyl)-7-methoxychromen-4-one	1.02161	0.808091	5.34521	0.163835	0.917843	1.5389	0.440527	0.739251	3.23008	1.04958	0.385597	5.34793	1.09356	0.423997	5.42613	0.18317	0.949223	1.69717	0.229389	0.989916	2.13985	0.202595	0.895372	-1.87727	0.1019	0.967467	0.971803	0.147304	1	1.38836	0.372117	0.835416	-2.80994	0.222567	1	-2.02591	0.36827	0.816308	2.70504	0.904359	0.716222	4.78348
w/o MS2:Lidocaine	1.00927	0.818897	4.30457	0.93126	0.533956	4.05231	0.586645	0.687947	3.6081	0.458275	0.706175	2.56124	0.487916	0.69742	2.715	0.10428	0.977642	0.711152	0.947261	0.751026	4.20794	0.562826	0.677067	3.16342	1.13173	0.41264	4.91021	0.253445	1	1.59231	0.896686	0.787289	3.79902	1.03521	1	4.39291	0.245455	0.883187	1.6929	1.10447	0.63136	4.71881
w/o MS2:NCGC00385389-01_C37H56O10_(2S,4aR,5aR,7R,7aR,8R,12aS,12bS,14aR)-1,1,5',7a,8,12a-Hexamethyl-2-(D-xylopyranosyloxy)hexadecahydro-2H-spiro[cyclopropa[1',8a']naphtho[2',1':4,5]indeno[2,1-b]pyran-10,2'-[3,6]dioxabicyclo[3.1.0]hexan]-7-yl acetate	0.259281	1	2.09388	0.245313	0.869839	1.99915	0.884743	0.557359	4.40077	0.918532	0.443813	4.52582	0.281721	0.799674	2.26462	0.315983	0.910483	2.50496	0.284202	0.986608	2.27746	0.167666	0.917596	-1.69953	0.74313	0.597233	3.85781	0.237545	1	-2.19891	0.28396	0.875719	2.27483	0.0115634	1	0.127756	0.892372	0.674204	4.42564	0.942659	0.704996	4.64919
w/o MS2:Acetylcarnitine	0.310903	1	-2.29133	0.961449	0.522107	5.7946	0.430743	0.745756	3.28578	0.838801	0.483761	-4.1242	0.250177	0.818555	2.33427	0.277501	0.917934	-2.14255	0.283528	0.986608	-2.17018	0.838801	0.504185	-4.1242	0.172681	0.924391	1.60057	0.423852	1	3.24433	0.0380282	1	-0.380407	0.235815	1	2.2063	0.0141847	1	-0.14969	0.596572	0.818019	4.61996
w/o MS2:MMV688124	0.769627	0.962643	5.37021	0.683345	0.665238	4.70193	0.0577743	0.981173	0.553646	0.673661	0.586526	4.57305	0.31108	0.78214	2.55742	0.302001	0.915107	2.46699	0.0243252	1	0.230891	0.223022	0.883257	-1.61718	0.284525	0.860853	2.39399	0.0358552	1	0.340853	0.670365	0.791955	4.59762	0.311318	1	2.54942	0.302454	0.855872	2.48036	0.679535	0.792811	4.61797
w/o MS2:Malonyl coenzyme A lithium salt	0.171734	1	1.64285	0.48729	0.757968	3.7296	1.02117	0.48748	5.94376	0.177011	0.879238	1.69134	0.15422	0.884213	1.4682	0.416427	0.876097	3.1675	0.0422768	1	-0.443956	0.0627809	0.992921	-0.629848	1.28307	0.353922	-5.05672	0.979388	0.89496	5.59801	0.49106	0.798712	-3.12178	1.28307	1	-5.05672	0.510277	0.766692	4.01424	0.790255	0.746922	4.56633
w/o MS2:3-hydroxy-N-((6R,9R,12R,15R,18S,23aS)-22-hydroxy-18-isobutyl-2,3,3,5,9,11-hexamethyl-6-(3-methylbutan-2-yl)-1,4,7,10,13,16,19-heptaoxo-12-phenyldocosahydropyrrolo[1,2-g][1,4,7,10,13,16,19]oxahexaazacyclohenicosin-15-yl)picolinamide	0.317126	1	2.39022	0.267986	0.858594	2.04506	1.05288	0.470278	5.47684	0.300134	0.802675	2.26749	0.81204	0.56224	3.90237	0.207705	0.942498	-1.89282	0.265526	0.986608	2.03353	0.872555	0.487006	4.11159	0.767727	0.585855	3.73473	0.302372	1	2.28338	0.282522	0.875719	2.14156	0.29297	1	2.21962	0.0119984	1	0.12568	0.955448	0.699737	4.48364
w/o MS2:3-[(2S,3R,4S,5S,6R)-4,5-dihydroxy-6-(hydroxymethyl)-3-[(2S,3R,4S,5S,6R)-3,4,5-trihydroxy-6-(hydroxymethyl)oxan-2-yl]oxyoxan-2-yl]oxy-2-(3,4-dihydroxyphenyl)-5-hydroxy-7-methoxychromen-4-one	0.658756	0.978693	3.16363	1.12285	0.455071	4.57	0.369053	0.78484	2.1341	0.0419249	0.985158	0.24494	0.676061	0.618298	3.28983	0.320179	0.910483	1.73619	1.08094	0.671837	4.28221	0.367218	0.78469	2.15922	0.633673	0.661299	2.98843	0.643003	1	3.06556	0.0935326	0.97254	0.589294	0.71104	1	3.72756	0.695857	0.727871	3.48092	1.10203	0.63136	4.43759
w/o MS2:Torulene	5.79014	0.000912099	6.25723	4.94475	0.00239592	4.47645	4.69127	0.00305414	4.31852	5.50432	0.000491566	3.00317	6.03889	0.000448308	4.11071	3.95914	0.00872586	3.4752	4.46714	0.00767546	3.74084	5.0662	0.0013174	5.64938	3.4293	0.0214723	3.33743	3.88344	0.0238631	4.33869	0.437354	0.807123	0.425148	5.46391	0.00579959	3.93817	2.63717	0.132778	4.8611	5.98712	0.00073937	4.41231
w/o MS2:[2-[2-(2-methylpropanoyloxy)propan-2-yl]-7-oxo-2,3-dihydrofuro[3,2-g]chromen-3-yl] 2-methylpropanoate	0.594902	0.978693	4.74435	1.16404	0.434899	6.53747	1.18489	0.412655	6.52547	1.39359	0.24751	7.52653	1.12045	0.41227	6.39099	1.2386	0.486723	6.73534	1.06266	0.679888	5.97746	1.21174	0.319017	6.64601	1.25168	0.366087	6.90734	1.15554	0.812135	6.43416	0.527296	0.798712	4.25706	0.451962	1	3.6978	0.58972	0.758143	4.71748	0.548701	0.822403	4.40463
w/o MS2:RIBOFLAVIN	0.659607	0.978693	3.7542	0.459497	0.7599	2.80327	0.775812	0.60069	4.08747	0.768489	0.523501	4.05915	0.818142	0.560757	4.26394	0.543987	0.845734	3.31524	0.41471	0.97108	2.62965	0.636704	0.636635	3.61178	0.582747	0.685774	3.36694	0.76518	1	4.06645	0.783956	0.79039	4.11097	0.237068	1	1.64843	0.659999	0.73846	3.81248	0.852204	0.732166	4.40353
w/o MS2:Azadirachtin	4.63059	0.00607865	4.79833	5.22508	0.00167525	5.13308	6.31344	0.000656078	6.29771	6.08085	0.000244104	5.6717	6.07157	0.000448308	5.70464	4.60366	0.00289133	4.65639	5.12366	0.00286511	4.63542	1.30623	0.283414	1.71628	6.27817	0.000254137	5.80867	4.3276	0.0117598	4.71925	0.747068	0.791955	0.957228	1.19103	1	1.21752	4.2374	0.013027	4.39977	4.58806	0.00628732	4.3623
w/o MS2:TG(14:0/16:1/14:0) (d5)	1.01974	0.809033	5.01688	0.821723	0.59321	4.25088	0.96232	0.519611	4.87029	0.956685	0.425987	4.81105	0.776734	0.576362	4.06309	0.874549	0.686364	4.53045	0.97481	0.72977	4.87355	0.791437	0.531548	4.13627	0.746255	0.595922	3.94671	1.12462	0.836832	5.40138	0.794327	0.79039	4.14204	0.894733	1	4.53034	0.819985	0.687605	4.23511	0.835816	0.732166	4.32569
w/o MS2:Brompheniramine	0.204282	1	1.97445	0.827427	0.590297	5.17584	0.89166	0.553598	5.58326	0.100753	0.935689	0.967973	0.144059	0.891134	1.38221	0.446807	0.863304	3.54413	0.124469	1	1.1931	0.0224784	1	-0.241795	1.8896	0.172036	8.34712	0.481387	1	3.82695	1.0011	0.787289	6.2383	0.239431	1	2.31624	0.0154191	1	-0.16866	0.535665	0.822403	4.2752
w/o MS2:Nw-Acetylhistamine	0.777297	0.95725	4.34206	0.191903	0.902171	1.73642	0.499592	0.728656	3.07409	0.151287	0.900185	1.39553	0.587829	0.657855	3.48731	0.140059	0.970047	1.29851	0.71209	0.871605	4.06798	0.0810794	0.97788	0.779456	0.682333	0.631184	3.93624	0.201429	1	1.81845	0.560749	0.798712	3.37543	0.676744	1	3.89194	0.797239	0.694565	4.42046	0.760653	0.764639	4.26176
w/o MS2:Methamphetamine	0.197253	1	1.29843	0.671644	0.669407	3.32063	0.0220869	1	0.196281	0.461351	0.704787	2.38622	0.53689	0.677843	2.69386	0.205651	0.942758	1.36021	0.185328	0.997322	1.23854	0.27875	0.842625	1.82698	1.06361	0.445735	3.74448	0.0150894	1	-0.11981	0.0545799	0.991544	0.446772	1.30639	1	-4.36735	0.235993	0.888602	1.5511	1.2285	0.571448	4.23084
w/o MS2:Triacylglycerol 6:0-16:0-18:1	0.645953	0.978693	3.49844	0.645432	0.685853	3.45739	0.628027	0.669715	3.36135	0.235941	0.837863	-1.62753	0.264405	0.808568	1.86105	0.221425	0.938872	-1.55781	0.693034	0.887092	3.67616	0.0691429	0.989617	0.604247	0.541351	0.714903	2.91803	1.59882	0.584999	5.58737	1.80961	0.56778	6.21385	0.279667	1	1.96096	1.56301	0.419735	5.45709	0.801306	0.743378	4.21974
w/o MS2:Pseudoginsenoside RT5	0.0460284	1	0.44307	1.30497	0.386758	5.3977	1.49434	0.295472	5.82034	0.503254	0.686302	3.0409	1.4595	0.284755	5.76149	0.193667	0.944306	1.52417	0.67074	0.895967	3.97501	1.40146	0.250104	5.52119	1.29786	0.351623	5.24973	0.226705	1	1.76294	0.242591	0.891686	1.88142	0.245896	1	-1.84575	1.23999	0.555774	5.06927	0.71366	0.782014	4.17545
w/o MS2:(1S,3R,4S,5R)-4-{[(2E)-3-(3,4-dihydroxyphenyl)prop-2-enoyl]oxy}-1,3,5-trihydroxycyclohexane-1-carboxylic acid	0.410519	0.987451	3.05665	0.330804	0.828558	2.43224	0.747689	0.614443	4.50906	0.666671	0.590277	4.18706	0.592094	0.656888	3.86605	0.410577	0.877548	2.98519	0.334442	0.986608	2.50815	0.467986	0.722952	3.24284	0.502598	0.745913	3.38803	0.0229185	1	0.281953	0.523491	0.798712	3.39824	0.281402	1	2.12144	0.758362	0.709786	4.67556	0.655097	0.803943	4.12342
w/o MS2:(2S,3S)-8-[(2R,3S)-5,7-dihydroxy-2-(4-hydroxyphenyl)-4-oxo-2,3-dihydrochromen-3-yl]-3,5,7-trihydroxy-2-(4-hydroxyphenyl)-2,3-dihydrochromen-4-one	1.03221	0.801593	2.38662	1.5231	0.307134	2.63026	1.22487	0.396404	3.19262	0.366712	0.763198	-0.542251	0.10706	0.923999	-0.271737	0.82774	0.705424	-3.63046	1.62387	0.406368	3.03196	0.615542	0.649563	1.61378	0.670502	0.635974	1.54682	0.875353	0.96001	1.81687	1.23428	0.751958	2.32006	0.679099	1	0.891524	0.0455957	0.999369	0.0952347	2.70728	0.109471	4.05854
w/o MS2:Glycyrrhizate	0.206951	1	1.83775	0.534659	0.733535	3.62625	1.21878	0.398907	5.62257	0.15105	0.900185	1.35427	0.190078	0.855602	1.68994	0.618272	0.817078	4.34605	0.18794	0.997322	1.67087	0.204091	0.894853	1.80923	0.0544833	0.991641	-0.541269	0.209104	1	1.86184	0.0373496	1	-0.382549	0.206755	1	1.83324	0.60627	0.754197	-3.9865	0.601828	0.817452	4.05409
w/o MS2:Ginsenoside F4	0.716997	0.978693	4.39904	1.5058	0.313006	6.16112	1.52742	0.281889	6.25573	0.206509	0.857247	-1.72927	0.276109	0.802816	2.25523	0.289958	0.915785	2.37016	0.229185	0.989916	1.87547	0.0408237	1	0.41509	1.43503	0.305816	5.93521	0.281119	1	2.29605	0.0327455	1	0.332876	0.0304756	1	0.309932	0.627795	0.745779	3.88279	0.654104	0.80454	4.0455
w/o MS2:Temozolomide	0.745116	0.978693	3.56924	0.491038	0.757968	2.52483	1.01692	0.489503	4.48091	1.05269	0.385043	4.62788	0.0707859	0.959266	-0.641214	0.87319	0.686945	4.02465	0.708642	0.874478	3.43394	1.42461	0.242322	5.80175	0.646405	0.652259	3.19163	0.121453	1	0.951319	0.000326187	1	-0.00329812	0.679679	1	3.2955	1.03836	0.624561	4.57318	0.878603	0.723168	4.0354
w/o MS2:[(1R,3aR,5R,5aR,8aR,9aR)-1,5,8a-trimethyl-2,8-dioxo-3a,4,5,5a,9,9a-hexahydro-1H-azuleno[6,5-b]furan-9-yl] acetate	0.257922	1	2.28087	0.0388759	1	-0.432926	0.621959	0.673816	3.78693	0.660256	0.593428	4.02636	0.685889	0.616184	4.04901	0.397794	0.881774	2.67439	0.0845676	1	0.826388	0.00635666	1	0.0751665	0.107049	0.965511	1.02267	0.0509894	1	-0.565627	0.526671	0.798712	3.24611	0.294138	1	-2.73997	0.374896	0.814407	3.14279	0.672851	0.795117	3.99936
w/o MS2:NCGC00169259-02![1-(3,5-dihydroxyphenyl)-12-hydroxytridecan-2-yl] acetate	0.642301	0.978693	3.44657	0.661955	0.674106	3.55139	0.6979	0.637672	3.68543	0.466625	0.701151	2.70155	0.654841	0.631435	3.48574	0.0161237	1	-0.175462	0.11266	1	0.98284	0.751954	0.560041	3.92364	0.0207403	1	-0.223914	0.505859	1	2.88462	0.709727	0.791955	3.72925	0.114583	1	1.00134	0.55899	0.758143	3.18486	0.76545	0.762712	3.96761
(R)-4-((3R,5R,8R,9S,10S,12S,13R,14S,17R)-3,12-dihydroxy-10,13-dimethylhexadecahydro-1H-cyclopenta[a]phenanthren-17-yl)pent-2-enoic acid	2.05539	0.287186	4.23068	1.8009	0.224683	3.7759	1.96006	0.163025	4.06751	1.95625	0.10948	4.05794	1.9308	0.159046	4.00954	2.19173	0.139151	4.54548	1.89579	0.311618	3.94575	1.5764	0.195895	3.57526	1.79922	0.19677	3.77865	2.03594	0.375105	4.19221	0.485403	0.798712	1.69126	1.62093	1	3.47929	1.94485	0.286014	4.03797	1.90072	0.291727	3.95631
w/o MS2:Gerbudin	0.41183	0.987451	2.81322	0.639823	0.687656	3.01755	1.0424	0.477242	4.37928	1.19211	0.322404	4.79368	1.01189	0.460809	4.32092	0.883036	0.682437	3.86892	0.258563	0.987578	1.82776	0.374883	0.780544	2.53711	0.372092	0.804309	2.57838	0.83182	0.969996	3.68882	0.311687	0.86614	2.14323	0.657815	1	3.06947	1.13825	0.594795	4.71206	0.920261	0.71531	3.94677
w/o MS2:Glyceryl trimyristate	0.693615	0.978693	4.36501	0.69251	0.659658	4.40263	0.682028	0.643363	4.28752	0.619746	0.614367	3.92031	0.0171098	1	0.178089	0.00538319	1	-0.0555056	1.62648	0.406368	6.71004	0.774416	0.543528	4.85275	0.644631	0.652521	4.06458	0.683224	1	4.28691	0.276743	0.876955	2.30278	0.691053	1	4.3418	0.270618	0.869459	2.2493	0.619736	0.816579	3.91436
w/o MS2:Rimcazole	0.718724	0.978693	3.9968	1.25475	0.396978	5.58228	0.381476	0.781046	2.24876	2.07132	0.0933256	7.16617	1.2266	0.372265	5.52315	0.321288	0.910212	1.74918	0.380663	0.977985	2.22382	0.367014	0.78469	2.11133	0.724782	0.609918	3.7241	0.72562	1	3.73816	0.742984	0.791955	3.91902	0.02737	1	0.157786	1.23268	0.559127	5.36885	0.737693	0.772132	3.83715
w/o MS2:3-[(2S,3R,4S,5S,6R)-4,5-dihydroxy-3-[(2R,3R,4R,5R,6S)-3,4,5-trihydroxy-6-methyloxan-2-yl]oxy-6-[[(2R,3R,4R,5R,6S)-3,4,5-trihydroxy-6-methyloxan-2-yl]oxymethyl]oxan-2-yl]oxy-5,7-dihydroxy-2-(4-hydroxy-3-methoxyphenyl)-6-methoxychromen-4-one	0.467382	0.978693	2.04427	0.838807	0.585941	3.7133	0.83875	0.572858	3.65321	0.467382	0.700892	1.79248	1.30572	0.336327	5.4841	0.793934	0.719792	4.92487	1.30208	0.547721	5.42265	0	1	0	0.467382	0.745987	1.80336	0.837948	0.969996	3.85138	0.838324	0.787289	3.8493	0	1	0	0	1	0	0.837678	0.732166	3.79605
w/o MS2:[(2R,3S,4S,5R,6S)-3,4-dihydroxy-6-[3,7,8-trihydroxy-2-(4-hydroxy-3-methoxyphenyl)-4-oxochromen-5-yl]oxy-5-[(2S,3R,4R,5R,6S)-3,4,5-trihydroxy-6-methyloxan-2-yl]oxyoxan-2-yl]methyl acetate	0	1	0	0.467382	0.757968	1.83286	0.837453	0.572858	3.74471	0.838539	0.483761	3.60909	0.467382	0.699238	1.7583	0.467382	0.855754	2.14101	1.30561	0.54755	5.36042	0	1	0	0.836612	0.553102	3.50237	0.467382	1	1.81339	0	1	0	0	1	0	0.467382	0.770484	1.80376	0.837112	0.732166	3.77782
w/o MS2:microcolin D (desacetylmicrocolin A)	2.34334	0.201459	4.94684	1.48618	0.321117	3.11789	1.54415	0.276069	3.27149	1.07225	0.37533	2.48203	1.90188	0.166253	3.94101	0.732109	0.751274	1.79527	1.47005	0.46584	3.08307	3.42933	0.0140342	6.63849	1.65671	0.236598	3.80528	2.44335	0.209355	4.95625	0.109272	0.961047	0.434857	1.52924	1	3.2823	1.42917	0.479977	3.11266	1.93132	0.281642	3.77087
w/o MS2:Scopoletin	0.546801	0.978693	3.77907	0.0304736	1	-0.240763	0.0142539	1	-0.118032	3.29659	0.0135864	10.5248	0.507485	0.688681	3.43239	1.0065	0.624482	6.03354	0.0280149	1	-0.222867	0.969693	0.432951	5.67789	0.229415	0.887743	1.78279	0.203572	1	1.55335	0.00866893	1	-0.0730201	0.00502643	1	0.043729	0.585339	0.758143	4.1424	0.541828	0.822403	3.73102
w/o MS2:NCGC00380970-01!3-hydroxy-2-[[3-(3-hydroxy-6-methylheptanoyl)oxy-8-methylnonanoyl]amino]propanoic acid	0.0765835	1	0.804693	0.494815	0.757803	3.64041	0.618614	0.674647	4.56515	0.214028	0.851918	2.17375	0.161676	0.87685	1.64759	0.0798907	0.981897	-0.898537	0.197067	0.996964	-1.84847	0.0936941	0.97073	0.973954	0.321503	0.835109	-3.01648	1.60791	0.584999	6.85796	1.04384	0.782703	-6.06478	0.381621	1	-3.33692	0.085134	0.975231	-0.942597	0.497807	0.822403	3.69514
w/o MS2:NCGC00385359-01_C30H46O7_(3beta,8xi,9xi)-3-[(2,6-Dideoxy-3-O-methylhexopyranosyl)oxy]-14-hydroxycard-20(22)-enolide	1.87594	0.362222	6.69228	1.11389	0.458406	5.00098	0.709609	0.634983	4.16414	0.286434	0.810888	1.66629	0.261851	0.809633	1.49122	0.60246	0.823792	3.08281	0.310043	0.986608	1.84676	0.678505	0.606924	3.67935	0.607774	0.674053	3.14761	0.593238	1	3.01528	0.00752199	1	0.0469537	0.297871	1	1.75165	0.679851	0.733205	3.722	0.677125	0.795117	3.68793
w/o MS2:(3R)-5-methyl-3-[(2S,3R,4S,5S,6R)-3,4,5-trihydroxy-6-(hydroxymethyl)oxan-2-yl]oxy-3-[[4-[(2S,3R,4S,5S,6R)-3,4,5-trihydroxy-6-(hydroxymethyl)oxan-2-yl]oxyphenyl]methoxycarbonyl]hexanoic acid	0	1	0	0	1	0	1.30669	0.363632	5.54195	0	1	0	0	1	0	0.831891	0.705424	4.04329	0.467382	0.949688	1.94356	0	1	0	0	1	0	0.467382	1	1.82558	0	1	0	0.467382	1	1.86702	0	1	0	0.838653	0.732166	3.68406
w/o MS2:NCGC00384805-01!	0.5807	0.978693	3.70674	0.248138	0.868663	1.76938	1.05557	0.469202	5.85035	0.256923	0.825709	1.84485	0.61845	0.650077	4.05136	0.610731	0.818428	3.99731	0.273909	0.986608	1.9957	0.000948306	1	-0.00741752	0.247214	0.874633	1.76154	0.0061798	1	-0.0475392	0.282381	0.875719	2.07183	0.309688	1	2.3327	0.581961	0.758143	3.71771	0.57807	0.820918	3.68333
w/o MS2:SANGUINARINE SULFATE	1.10363	0.761872	3.85963	1.13683	0.448832	3.86345	0.367504	0.78484	2.08484	0.928537	0.440674	3.31861	0.27623	0.802816	1.60376	0.315414	0.910483	1.81291	0.376623	0.977985	2.13823	0.130357	0.948855	-1.00658	1.01766	0.468565	3.56778	1.13682	0.830791	3.90147	0.373674	0.834964	2.10858	0.909727	1	3.24963	0.0159061	1	0.126602	1.04666	0.657623	3.65064
w/o MS2:ACETYLCHOLINE	1.15875	0.720624	5.49485	0.00223829	1	-0.0141481	0.00013462	1	0.000857194	0.611116	0.616531	3.25393	0.421693	0.724432	2.98234	0.267865	0.922139	1.57794	0.569246	0.938234	2.93143	0.271143	0.849041	1.5987	0.59596	0.678017	3.11815	0.467382	1	-1.52155	0.277754	0.876955	1.64823	0.611093	1	3.24318	0.67224	0.737264	3.76421	0.658031	0.803391	3.64357
w/o MS2:Ginsenoside Re	0.467382	0.978693	-2.20473	0.0439081	0.997423	-0.356486	0.0427496	0.991432	-0.348136	0.467382	0.700892	-2.20473	0.467382	0.699238	-2.20473	0.0242536	1	-0.2078	0.210407	0.9962	1.71913	0.036994	1	-0.305919	0.467382	0.745987	-2.20473	0.0269222	1	-0.228917	0.467382	0.798712	-2.20473	0.467382	1	-2.20473	0.467382	0.770484	-2.20473	0.502511	0.822403	3.61754
w/o MS2:Microcolin G	3.40855	0.0462319	4.71796	2.9967	0.044261	3.84369	2.97126	0.0384502	3.26401	2.1958	0.0773486	2.67648	3.26323	0.0266846	3.98558	2.28668	0.12199	2.76409	1.6305	0.406368	2.88202	5.28072	0.000930826	6.7419	2.63776	0.061935	3.9251	3.60361	0.0373719	4.80106	0.020893	1	-0.0514774	3.75226	0.0841776	4.60166	3.25857	0.0614063	3.92749	2.96579	0.0716105	3.61198
w/o MS2:phenylethylamide 359	1.8797	0.361127	4.01817	0.961698	0.522107	2.72757	1.37604	0.337672	3.11491	1.42433	0.239058	3.24774	1.53253	0.260936	3.40343	1.57591	0.342735	3.43463	1.69614	0.383908	3.74325	2.46133	0.0541176	5.18687	1.3812	0.324632	3.14428	1.84013	0.460918	3.98127	0.00547586	1	0.0278593	1.70671	1	3.64508	1.56424	0.419735	3.4637	1.66315	0.377615	3.56558
w/o MS2:Pesticide4_Carfentrazone-ethyl_C15H14Cl2F3N3O3_alpha,2-Dichloro-5-[4-(difluoromethyl)-4,5-dihydro-3-methyl-5-oxo-1H-1,2,4-triazol-1-yl]-4-fluorobenzenepropanoic acid ethyl ester	0.0081729	1	-0.0677813	0.502558	0.750541	2.98713	0.218454	0.869703	1.56981	1.01022	0.403874	4.71961	0.214393	0.839836	1.54068	1.03412	0.609327	4.87882	0.831674	0.813331	-3.18234	0.249746	0.863137	-1.55569	0.0893435	0.972391	0.801722	0.217457	1	-1.42711	0.336967	0.848944	2.6225	0.219878	1	1.58131	0.00248002	1	0.0209918	0.579993	0.820918	3.51495
w/o MS2:Octyl acetate	0.00827196	1	-0.0606225	0.738185	0.63101	2.62542	0.949485	0.524826	3.19858	0.925868	0.441525	3.20501	0.851527	0.545498	2.89207	0.237522	0.92958	1.3007	0.765555	0.849508	2.67281	0.292144	0.8334	1.56893	0.774668	0.581358	2.72687	0.837756	0.969996	2.87899	0.417403	0.815336	2.22734	1.05201	1	3.42696	0.704938	0.725776	2.49417	1.05775	0.651973	3.48129
w/o MS2:Spectra matches to compound Tolaasin E	0.277155	1	-2.29768	0.262633	0.861387	-2.22054	0.0304764	0.997706	-0.319351	0.264011	0.82197	-2.22564	0.267576	0.807967	-2.24491	0.219734	0.939185	-1.9721	0.492157	0.949688	3.39071	0.0380604	1	-0.392815	0.165072	0.931837	1.49063	0.270538	1	-2.26137	1.30407	0.738158	-5.93592	0.649285	1	-4.14993	0.207807	0.90031	-1.88982	0.505049	0.822403	3.46558
w/o MS2:_130049	0.186962	1	1.64086	0.442133	0.77142	2.34578	0.595083	0.682756	2.86651	0.671942	0.587208	3.14518	0.751172	0.584557	3.49946	0.305109	0.913372	1.74872	0.217016	0.994157	1.29389	0.999278	0.419144	4.25835	0.820382	0.555557	3.81855	0.0324007	1	0.307726	0.933001	0.787289	4.00013	0.21752	1	1.30537	0.825403	0.685778	3.83527	0.730578	0.775432	3.46472
w/o MS2:Hematoxylin	0.615327	0.978693	3.21163	0.231894	0.877925	1.40522	0.456055	0.734052	2.46093	0.406704	0.736591	2.25803	0.568945	0.666963	2.98538	0.0474533	0.997071	0.438553	0.240489	0.989084	-2.02373	0.400469	0.762489	2.27018	0.326759	0.833163	1.91509	0.0055308	1	-0.052141	0.59097	0.796106	2.97811	0.0272489	1	0.195083	0.903975	0.669468	4.05754	0.735691	0.772132	3.45113
w/o MS2:Confluentic acid	0.433706	0.980261	2.84268	0.285602	0.850033	1.90165	0.532195	0.715111	3.1097	0.633625	0.60757	3.54646	0.724915	0.601858	3.89993	0.356083	0.899313	2.34738	0.287792	0.986608	1.92841	0.25906	0.854907	1.80255	0.484608	0.745987	2.90724	0.521616	1	3.08512	0.540265	0.798712	3.06332	0.13423	1	1.02626	0.714737	0.725127	3.92671	0.596458	0.818019	3.45078
w/o MS2:NCGC00385003-01!4-[3-methyl-5-(5,6,7-trihydroxy-1,2,4a,5-tetramethyl-3,4,6,7,8,8a-hexahydro-2H-naphthalen-1-yl)pentoxy]-4-oxobutanoic acid [IIN-based: Match]	0.494549	0.978693	1.9394	0.123281	0.945252	0.779946	0.916169	0.539776	3.31833	0.349337	0.770108	1.97636	0.0614177	0.967725	-0.38215	0.0561347	0.993303	-0.328236	0.980629	0.724845	3.08367	0.438331	0.737764	2.45859	0.0435709	0.994481	0.245887	0.261986	1	-1.58328	0.755623	0.791955	2.48482	0.441371	1	1.7149	0.0626557	0.987997	0.420662	1.05931	0.651973	3.41688
w/o MS2:Orlistat	0.973295	0.851619	2.88248	0.467382	0.757968	0.801226	1.2049	0.405371	3.81577	0.824386	0.489637	3.09386	0.8382	0.550771	1.64914	0.467382	0.855754	0.84791	1.76817	0.351015	4.86337	0.467382	0.722952	0.988456	1.2857	0.352497	3.51088	0.467382	1	0.333333	1.27122	0.74374	3.79931	0.804414	1	2.05426	0.467382	0.770484	1.54132	1.11074	0.628027	3.38807
w/o MS2:methyl 3-(6-((4-formylpiperazin-1-yl)methyl)-3-hydroxy-4-oxo-4H-pyran-2-yl)-3-(4-((1-methyl-1H-imidazol-2-yl)methoxy)phenyl)propanoate	0.437046	0.979517	2.64002	0.22841	0.878835	1.5084	0.255268	0.842296	1.67011	0.510385	0.681625	2.86808	0.45002	0.709758	2.61819	0.249574	0.924596	1.68651	0.253936	0.988589	1.63689	0.396181	0.766138	2.33448	0.0264283	0.997626	-0.282493	0.545167	1	3.02048	0.371474	0.835541	2.26548	0.00200556	1	0.0222065	0.619533	0.748592	3.35856	0.630465	0.812799	3.38296
w/o MS2:"12b-O-[deca-2Z,4E,7Z-trienoyl]-13_-isobutyroyloxy-4b-deoxyphorbol "	0.272752	1	2.50068	0.260977	0.861651	2.40195	0.742678	0.616008	4.42744	0.764116	0.525675	4.51358	0.544529	0.674583	3.50005	0.77027	0.731188	4.52769	0.687816	0.888882	4.16924	0.694656	0.597539	4.2255	0.676159	0.633576	4.10709	0.507079	1	3.30927	0.680021	0.791955	4.15628	0.748011	1	4.46257	0.918309	0.66299	5.23965	0.517724	0.822403	3.37927
w/o MS2:Enniatin A	0.292156	1	-2.3281	0.827083	0.590297	-4.32425	0.428397	0.747069	3.45472	0.0569444	0.973154	-0.577683	0.410113	0.729354	3.30984	0.827083	0.705424	-4.32425	0.0430693	1	-0.449529	0.312938	0.817747	-2.42428	0.0316291	0.997626	-0.339078	0.167917	1	1.6363	1.72206	0.595488	7.74419	0.154262	1	1.50184	0.0404305	1	-0.424342	0.419117	0.839097	3.37865
w/o MS2:NCGC00381146-01!2-[5-[2-[2-[5-(2-oxopropyl)oxolan-2-yl]propanoyloxy]butyl]oxolan-2-yl]propanoic acid [IIN-based on: CCMSLIB00000845803]	0.1621	1	1.58141	0.444928	0.769604	3.34971	0.497967	0.729351	3.71916	0.48001	0.700892	3.58157	1.10611	0.417787	5.67004	0.133358	0.973052	1.30847	0.174914	0.99992	1.70024	0.564353	0.677067	4.16067	0.472171	0.745987	3.52465	0.273957	1	-2.45772	0.0527544	0.992781	-0.571928	0.154199	1	1.50472	0.0427354	1	-0.471683	0.448018	0.833538	3.37413
w/o MS2:S-HEXYL-GLUTATHIONE	0.54155	0.978693	2.94547	0.54746	0.728254	2.92584	0.490261	0.729711	2.69968	0.418741	0.729801	2.41356	0.492437	0.694212	2.73746	0.553656	0.842873	3.05388	0.474913	0.949688	2.62015	0.652577	0.626024	3.35987	0.638148	0.658683	3.30564	0.695676	1	3.57613	0.505441	0.798712	2.79353	0.503338	1	2.77389	0.655264	0.740806	3.36946	0.643163	0.805648	3.34397
w/o MS2:NCGC00381414-01_C18H21ClO8_1H-2-Benzoxacyclotetradecin-1,11(12H)-dione, 13-chloro-3,4,5,8,9,10-hexahydro-5,8,9,14,16-pentahydroxy-3-methyl-, (6E)-	0.57719	0.978693	0.622174	0.644241	0.685853	-0.644449	0.054465	0.982903	0.0649029	0.115232	0.924109	-0.212766	0.429686	0.719851	-0.561362	0.452086	0.859052	-0.550855	0.134602	1	-0.188925	0.14355	0.937183	0.210027	0.457614	0.751802	0.556198	0.427468	1	0.434488	0.071045	0.982892	0.117819	0.650992	1	0.628155	1.28368	0.539648	1.07069	1.83099	0.310364	3.33489
w/o MS2:goniomedine A N-oxide	0.336277	1	1.54312	0.0119639	1	0.0929206	0.412428	0.755841	1.84087	0.570983	0.644032	2.31263	0.769108	0.57993	2.91633	0.475956	0.855754	1.99479	0.437195	0.961444	1.89915	0.403795	0.759908	1.82286	0.287949	0.859357	1.34442	0.0301582	1	0.234056	0.664922	0.791955	2.60681	0.0164378	1	-0.12666	0.532372	0.760836	2.24222	0.899192	0.716222	3.32005
w/o MS2:Perfluorodecyl phosphate	0.64542	0.978693	3.02773	0.270682	0.85833	1.53148	0.278742	0.830554	1.55992	0.176017	0.879844	-1.35944	0.544674	0.674583	2.67776	0.477498	0.855754	-3.45	0.665629	0.900185	3.07776	0.31475	0.817184	1.69431	0.804254	0.561788	3.6452	0.681181	1	3.13337	0.617211	0.792746	2.906	0.00758358	1	0.0731723	0.363737	0.819434	1.9073	0.731291	0.774638	3.31982
w/o MS2:(10R,13S)-17-((Z)-5,5-diphenylpenta-2,4-dien-2-yl)-10,13-dimethyl-2,3,4,7,8,9,10,11,12,13,14,15,16,17-tetradecahydro-1H-cyclopenta[a]phenanthren-3-ol	3.27066	0.0593441	4.27977	3.04224	0.0412816	3.62298	3.11342	0.0317035	3.73127	2.9253	0.0237923	3.48244	2.98769	0.0379511	3.54048	2.94974	0.0433098	3.46733	2.12331	0.256683	3.61473	3.46547	0.0132086	4.58419	3.05734	0.035214	3.52059	2.59368	0.163226	4.33239	1.1933	0.751958	1.62996	2.62231	0.336705	3.25941	3.01943	0.0853088	3.53497	2.66529	0.117668	3.31134
w/o MS2:Gliquidone	0.760119	0.968511	2.55396	0.824965	0.591446	2.79817	0.3587	0.791791	1.42517	0.816201	0.49438	2.65427	0.828601	0.555037	2.75037	0.993317	0.631505	3.17217	0.895206	0.784781	2.99886	0.705781	0.589924	2.41453	0.0353531	0.996749	0.24954	0.980975	0.89496	3.07781	0.176996	0.916887	1.16375	0.174405	1	1.14449	0.701641	0.725776	2.76552	0.958214	0.699737	3.29092
w/o MS2:Malyngamide J	0.408963	0.987516	3.88978	0.0490726	0.994343	-0.613207	0.574191	0.695023	-5.28941	1.00521	0.406071	6.04016	1.04197	0.445107	6.11923	0.325406	0.908344	3.21619	0.0410501	1	-0.521559	1.03371	0.406342	6.08145	0.763122	0.586977	4.90714	0.921227	0.928397	5.54861	0.957255	0.787289	5.74388	0.333804	1	3.23939	1.01267	0.63354	6.03964	0.339894	0.873883	3.28733
w/o MS2:NCGC00347722-02!(2Z)-2-[(E)-6-(hydroxymethyl)-2,4,8,10-tetramethyldodec-2-enylidene]-4-methylpentanedioic acid	0.467382	0.978693	1.398	0.467382	0.757968	2.40391	0.467382	0.729711	1.68432	1.30635	0.275541	4.32807	0	1	0	0	1	0	0	1	0	0	1	0	0	1	0	0.467382	1	1.49906	0.467382	0.798712	1.68213	0.467382	1	1.49669	0.831362	0.685778	3.09835	0.836479	0.732166	3.26914
NCGC00180835-03!2-[5-[2-[2-[5-(2-hydroxybutyl)oxolan-2-yl]propanoyloxy]propyl]oxolan-2-yl]propanoic acid	0.557099	0.978693	1.32676	0.763953	0.619389	1.52391	1.19719	0.407142	2.53802	0.297949	0.803672	0.752713	1.16382	0.397723	1.98754	0.328535	0.906884	0.942097	0.21287	0.996147	0.541037	1.35133	0.26885	2.97239	0.969107	0.489794	2.16838	0.311536	1	-0.708804	1.95467	0.543004	3.04422	1.06771	1	1.96158	1.10892	0.603336	2.25484	1.71463	0.356859	3.22083
w/o MS2:8-benzyl-9,10-dimethoxy-5,8-dihydro-6H-[1,3]dioxolo[4,5-g]isoquino[3,2-a]isoquinoline	0.866645	0.914651	3.17605	0.10314	0.962146	0.794907	0.731397	0.622356	2.79717	0.844874	0.483761	3.15444	0.110157	0.919851	0.835779	0.376662	0.892454	-2.96509	0.923321	0.768323	3.5783	0.873613	0.486606	3.22978	0.744667	0.596554	2.84433	0.0756703	1	-0.707345	0.86743	0.787289	-5.34212	0.250122	1	-2.27922	0.190666	0.913346	-1.5323	0.87939	0.723168	3.21768
w/o MS2:Cyanidin-3-O-(2''-O-beta-glucopyranosyl-beta-glucopyranoside)	0.788151	0.951182	3.12772	0.656331	0.677349	2.70377	0.572897	0.695023	2.44338	0.631115	0.60836	2.6347	0.746089	0.586908	3.01545	0.0623149	0.989511	0.517422	0.730425	0.86911	2.94097	0.653789	0.625045	2.72128	0.612667	0.67221	2.60416	0.618313	1	2.60054	0.650822	0.791955	2.68569	0.763777	1	3.0443	0.75154	0.712171	3.00509	0.817994	0.736395	3.21248
w/o MS2:FK-506	0.0331904	1	-0.294186	0.256485	0.866475	1.76194	0.255707	0.842296	1.74163	0.732257	0.546343	3.217	0.595467	0.65479	2.73263	0.194535	0.94423	1.36365	0.195572	0.996964	1.36857	0.17842	0.912408	1.25357	0.570118	0.69277	2.66422	0.776138	0.998865	3.37056	0.272703	0.878296	1.84688	0.707157	1	3.11412	0.350141	0.82635	2.33255	0.726447	0.77846	3.19818
w/o MS2:Cholesterol	0.00599717	1	0.0699733	0.787506	0.610416	-4.82311	0.119962	0.93808	-1.13863	0.643278	0.60192	4.2033	1.7784	0.194555	7.06166	0.143467	0.968743	1.32791	0.0920514	1	0.853707	0.033531	1	0.323311	0.19589	0.911036	1.79979	0.130598	1	-1.2018	1.92763	0.549422	-7.05601	0.391996	1	-3.04851	1.25216	0.551057	5.57223	0.464808	0.823952	3.18136
w/o MS2:sodium (E)-2-((4S)-16-acetoxy-3,11-dihydroxy-4,8,10,14-tetramethyldodecahydro-1H-cyclopenta[a]phenanthren-17(2H,10H,14H)-ylidene)-6-methylhept-5-enoate	0.155077	1	1.26595	0.587181	0.712994	2.64336	0.656969	0.655245	2.89362	0.700027	0.569059	2.99565	0.600765	0.65479	2.70223	0.382544	0.890461	1.96427	0.0423781	1	0.369744	0.633896	0.63703	2.83389	0.667444	0.63639	2.92745	0.468972	1	2.27578	0.071706	0.982691	0.617327	0.0771618	1	0.658988	0.814737	0.689095	3.43646	0.753192	0.768359	3.17898
w/o MS2:Leucine propyl ester	0.245143	1	0.895991	0.534063	0.733535	1.51837	1.20062	0.406769	2.70875	0.231302	0.842735	-0.790076	0.887954	0.528028	2.6576	0.331791	0.906044	1.08007	0.11259	1	-0.474833	0.084168	0.975373	0.333958	0.613157	0.67221	1.89861	0.0992795	1	0.446126	0.20067	0.906249	-0.732792	0.54508	1	1.69739	0.2208	0.895541	0.84567	1.31039	0.538069	3.12665
w/o MS2:Kokanidin	0.583896	0.978693	3.19242	0.178544	0.909265	1.13518	0.544128	0.708515	2.86368	0.675746	0.585197	3.40722	0.635417	0.640825	3.23888	0.0714578	0.985846	0.678707	0.321576	0.986608	1.97914	0.515124	0.706615	2.73842	0.473231	0.745987	2.61825	0.406923	1	2.36829	0.407262	0.819587	2.24071	0.230447	1	1.42646	0.661202	0.73846	3.46494	0.605533	0.817452	3.12238
w/o MS2:arctiin	1.28521	0.65927	3.48065	0.982732	0.514368	2.73808	1.0792	0.459231	2.94923	1.1666	0.332134	3.16039	1.36674	0.317817	3.62139	0.587905	0.830391	2.25546	1.03766	0.690623	2.86025	0.506831	0.713353	2.03359	1.07563	0.440128	2.98271	1.15329	0.812135	3.16423	1.16563	0.751958	3.12756	0.817302	1	2.5463	0.867603	0.682782	2.94694	1.15735	0.606342	3.11969
w/o MS2:NCGC00386106-01_C16H22O4_(1R,2E,6S,10E,11aS,14aR)-1-Hydroxy-6-methyl-6,7,8,9,11a,12,14,14a-octahydro-4H-cyclopenta[f]oxacyclotridecine-4,13(1H)-dione	2.73862	0.117372	3.44462	2.36095	0.110544	3.0131	2.37995	0.0916045	3.04526	2.3554	0.0614088	2.99926	2.41311	0.0852188	3.08484	2.58759	0.0800433	3.31387	2.35409	0.191495	3.02511	2.69942	0.0402628	3.46876	2.13627	0.123942	2.76263	2.66312	0.157171	3.3872	0.330065	0.854004	0.850932	2.03609	0.757634	2.61934	2.41245	0.168448	3.07114	2.43884	0.15814	3.09827
Abietin	0.459971	0.978693	1.96546	0.609305	0.703317	2.47705	0.791831	0.592245	3.05934	0.287896	0.810515	1.52983	0.702886	0.609524	2.80973	0.88787	0.678551	3.32843	0.514832	0.949688	2.20191	0.284817	0.838454	1.63254	0.254995	0.871491	1.35891	0.457566	1	1.97342	0.619405	0.792746	2.52803	0.334259	1	1.57259	0.267886	0.871786	1.2977	0.777133	0.754872	3.09324
w/o MS2:C36H55NO13; PlaSMA ID-3195	0.0798917	1	0.698628	0.0625271	0.986483	0.54139	0.664466	0.651582	2.93749	0.473856	0.700892	2.36188	0.70325	0.609524	3.09775	0.48295	0.855754	2.39313	0.205588	0.9962	1.17368	0.551952	0.683785	2.57771	0.500511	0.745987	2.41587	0.0627246	1	-0.662839	0.72393	0.791955	3.13034	0.0427687	1	0.376463	0.912733	0.667059	3.80832	0.69701	0.78895	3.08868
w/o MS2:Imatinib Mesylate	0.359951	1	2.23145	0.222691	0.881519	1.4474	0.43431	0.744891	2.51237	0.37405	0.757195	2.16966	0.459542	0.705192	2.5203	0.375352	0.892775	2.17359	0.137671	1	0.984014	0.321001	0.812862	1.96025	0.243429	0.876647	1.55535	0.14563	1	0.999774	0.347691	0.846826	2.01455	0.0862072	1	0.628526	0.619264	0.748592	3.18989	0.600526	0.817452	3.08787
w/o MS2:Palmitoleic acid	0.467382	0.978693	1.51413	0	1	0	0.836809	0.572858	3.16755	0	1	0	0	1	0	0.833065	0.705424	3.19971	0	1	0	0.838284	0.50421	3.48064	0.467382	0.745987	1.45123	0.467382	1	1.56574	0.467382	0.798712	2.7356	0	1	0	0	1	0	0.838689	0.732166	3.08464
w/o MS2:phenylalanine conjugated chenodeoxycholic acid	0.234119	1	1.62582	0.600664	0.71002	2.83749	0.890667	0.554156	3.81433	0.0569165	0.973154	-0.491659	0.600026	0.65479	2.78699	0.625827	0.813993	2.87611	0.62591	0.919037	2.86939	0.346572	0.798055	2.36579	0.212605	0.900546	1.48667	0.150901	1	1.08696	0.815079	0.787289	3.56156	0.146699	1	-1.15869	0.174785	0.921376	1.25044	0.682419	0.791564	3.07427
w/o MS2:Daunorubicin	0.467382	0.978693	-1.62968	0.508653	0.746618	2.71414	0.320081	0.810366	2.16025	0.954118	0.42721	4.37562	0.572734	0.66395	3.26976	0.210979	0.940289	1.27409	1.06602	0.678954	5.17373	0.330488	0.807743	2.29295	0.193148	0.912747	1.16257	0.0523049	1	0.378572	1.02241	0.787289	5.20657	0.617793	1	3.76034	0.274612	0.867104	1.73951	0.556958	0.822403	3.0548
w/o MS2:((5aR,5bR)-9-acetoxy-5a,5b,8,8,11a-pentamethyl-1-(prop-1-en-2-yl)icosahydro-1H-cyclopenta[a]chrysen-3a-yl)methyl acetate	3.36582	0.050133	4.29036	2.70498	0.0669043	3.09319	3.49822	0.0168944	3.17701	2.19468	0.0773486	2.19995	4.17387	0.00719803	3.94098	2.27853	0.12301	1.90623	1.62385	0.406368	2.36512	5.49532	0.000770705	6.8637	2.8916	0.0451315	2.90113	2.63736	0.157171	4.52062	0.047961	0.997385	0.0830034	2.97809	0.221886	3.35396	3.22698	0.0645656	3.78021	3.34914	0.0458663	3.04189
w/o MS2:Monactin (NCGC00384608-01_C41H66O12)	2.08293	0.282736	4.11826	1.61991	0.27454	3.58384	1.15843	0.419985	2.49478	0.544402	0.661712	1.45574	1.84329	0.179009	3.62436	0.68041	0.784541	1.71676	1.22511	0.590354	2.79456	3.01219	0.0267923	5.30701	1.31337	0.346006	3.07033	2.2567	0.267019	4.4825	0.352041	0.843786	1.27423	2.3173	0.552317	4.37691	1.77653	0.329267	3.57149	1.37326	0.516409	2.98369
w/o MS2:(5E)-4-[(E)-3-(4-hydroxyphenyl)prop-2-enoyl]oxy-2-methyl-5-[2-[(2R,3R,4S,5S,6R)-3,4,5-trihydroxy-6-(hydroxymethyl)oxan-2-yl]oxyethylidene]cyclopentene-1-carboxylic acid	0.467382	0.978693	1.49764	0.467382	0.757968	1.51765	0.467382	0.729711	1.73684	0	1	0	0	1	0	0	1	0	0	1	0	0.467382	0.722952	1.9656	0.467382	0.745987	1.49526	0.467382	1	1.5028	0.467382	0.798712	2.02879	0.811283	1	3.39335	0.829095	0.685778	2.98302	0.838337	0.732166	2.97845
w/o MS2:(3S)-3-(2-methylpyrimidin-5-yl)-9-(5,6,7,8-tetrahydro-1,8-naphthyridin-2-yl)nonanoic acid	0.258351	1	2.10244	0.434313	0.774977	2.75295	1.02943	0.484542	4.51475	0.506322	0.684527	3.15553	1.69452	0.214234	6.77645	0.515602	0.855754	3.23535	0.101881	1	0.845409	0.140629	0.9394	1.15144	0.168674	0.928375	1.38485	0.506605	1	3.14326	0.0425809	1	-0.393445	1.10634	1	4.75221	1.26332	0.5479	5.38953	0.465317	0.823952	2.93327
w/o MS2:NCGC00180639-02!2-[[4-[4-(2,4-dimethoxy-6-methylbenzoyl)oxy-2-methyl-6-[(2S,3R,4S,5S,6R)-3,4,5-trihydroxy-6-(hydroxymethyl)oxan-2-yl]oxybenzoyl]oxy-2-hydroxy-6-methylbenzoyl]amino]propanoic acid	2.03931	0.288166	2.97807	1.72819	0.240903	2.58713	1.70362	0.227445	2.55853	1.91151	0.116084	2.80703	1.95525	0.155307	2.87947	1.94503	0.20421	2.85449	1.74841	0.361841	2.63757	0.172755	0.914046	0.453276	1.8434	0.185479	2.74559	1.76647	0.500573	2.65506	0.0342589	1	-0.133933	1.54781	1	2.39039	1.83232	0.312551	2.71407	1.9951	0.264636	2.92468
w/o MS2:5,7-dihydroxy-2-(3-methoxy-4-(((2R,3R,4S,5R,6S)-3,4,5-trihydroxy-6-(hydroxymethyl)tetrahydro-2H-pyran-2-yl)oxy)phenyl)-3-(((2S,3R,4S,5R,6S)-3,4,5-trihydroxy-6-(hydroxymethyl)tetrahydro-2H-pyran-2-yl)oxy)-4H-chromen-4-one	0.779922	0.956573	4.43439	0.611102	0.702197	3.58145	0.412514	0.755841	2.69128	0.0806215	0.953931	0.783433	0.692513	0.614264	4.02306	0.184243	0.949223	1.67041	0.168071	0.99992	1.53466	0.221641	0.883538	-1.9903	0.201106	0.90816	1.85173	0.572457	1	3.48659	0.445048	0.807015	2.8189	0.504831	1	3.10956	0.546688	0.758143	3.44761	0.462822	0.824723	2.92377
w/o MS2:vincarine	0.478632	0.978693	1.84208	0.0227203	1	-0.0922386	1.09372	0.451398	3.67138	0.156612	0.895403	0.753721	0.0805581	0.949065	0.397809	0.273884	0.91936	1.08857	0.0330269	1	0.174386	0.523892	0.701801	2.20504	0.078617	0.979395	0.337215	0.257142	1	-0.985032	0.855974	0.787289	2.60179	0.510883	1	-2.63122	1.39397	0.492899	4.15837	0.957888	0.699737	2.87478
w/o MS2:Smyrindioloside	2.13983	0.268176	2.4474	1.40829	0.349452	1.74202	2.93759	0.0398675	2.55747	3.51546	0.00940724	2.64939	3.02415	0.0364907	2.6545	3.91952	0.00898198	2.96989	1.9688	0.294869	2.18311	3.12681	0.0226076	2.73051	2.80539	0.0508065	2.80288	3.05404	0.0858067	3.07491	1.00199	0.787289	0.954262	1.77637	0.973952	2.12239	1.37044	0.500575	2.30344	3.56702	0.0326709	2.87116
w/o MS2:Guggulsterone E&Z	0.147523	1	0.93401	0.285619	0.850033	-1.41948	0.330774	0.806565	1.63678	0.16817	0.885407	0.988248	0.149363	0.887348	0.889181	0.0704989	0.985929	-0.422797	0.237417	0.989084	-1.36743	0.131286	0.948411	0.826499	0.133035	0.951106	0.831477	0.112038	1	-0.809192	0.43243	0.8074	1.88721	0.164933	1	-0.886787	0.297911	0.856787	1.54618	0.740732	0.77048	2.87077
w/o MS2:[(2R,3R,4R,5R)-2-(2,4-dioxopyrimidin-1-yl)-4-hydroxy-5-(hydroxymethyl)oxolan-3-yl] 2,4-dimethoxy-6-methylbenzoate	6.39623	0.000387291	3.33194	5.9503	0.000546285	2.98191	5.74129	0.000720486	2.49202	4.37231	0.00268893	2.10544	5.1746	0.00174854	2.84964	6.15885	0.000282977	2.66766	2.9917	0.0791145	2.25432	6.56739	0.000228503	3.45392	5.91716	0.000415926	3.08274	5.79824	0.00119367	3.04923	0.306688	0.868111	-0.243363	7.05827	0.000305072	3.47916	5.45531	0.00262917	3.15436	5.15246	0.00264022	2.85106
w/o MS2:Stachybocin B	0.0751853	1	0.615048	0.504903	0.749216	2.20545	0.0343661	0.996227	-0.277988	0.358949	0.767145	1.66954	0.555823	0.667379	2.40594	0.14072	0.969473	-1.25901	0.174751	0.99992	-1.50074	0.75926	0.554629	3.20496	0.585132	0.683688	2.46354	0.586078	1	2.4709	0.0460891	0.998684	0.380026	0.0595573	1	0.494075	0.640601	0.743626	2.67496	0.670037	0.795117	2.82604
w/o MS2:NCGC00384666-01!(2S)-5,7-dihydroxy-2-[4-methoxy-3,5-bis(3-methylbut-2-enyl)phenyl]-2,3-dihydrochromen-4-one	0.46378	0.978693	2.59798	0.09127	0.967361	-0.814898	0.840674	0.572858	4.0055	0.489166	0.69547	2.66295	0.72368	0.60221	3.50936	0.370995	0.892859	2.35773	0.27145	0.986608	-2.46667	0.59992	0.656381	3.10645	0.346843	0.819377	1.98354	0.198821	1	1.26517	0.54735	0.798712	2.82336	0.194887	1	1.25671	0.546105	0.758143	2.93794	0.546482	0.822403	2.81756
w/o MS2:N-Nitrosodimethylamine (NDMA)	0.115749	1	-1.13306	0.24463	0.869839	1.3506	0.0856817	0.961029	0.737276	0.105004	0.932928	0.65463	0.440278	0.714695	2.18605	0.191401	0.94559	-1.40154	0.0764827	1	0.4988	0.0467461	1	0.422205	0.253108	0.871749	1.42863	0.0683371	1	-0.584238	0.520105	0.798712	2.44387	0.178716	1	-1.61208	0.518097	0.76263	2.57297	0.606932	0.817452	2.8126
w/o MS2:Dihydropiplartine	0.498146	0.978693	1.87122	0.293171	0.847808	1.22811	1.63469	0.245393	4.0645	1.11597	0.353714	2.89004	0.27502	0.803195	1.176	0.62178	0.81409	2.14767	0.0990557	1	0.47092	0.0181847	1	-0.0901488	0.0882754	0.972679	0.535799	0.797726	0.983162	2.29519	0.268989	0.880173	1.24632	0.0397016	1	0.217036	0.936581	0.660673	2.51815	1.06385	0.649207	2.80518
w/o MS2:3-[(3-OH-myristoyl)oxy]decanoyl glutamine from Cohen et al Nature 549 48 53 2017	0.556192	0.978693	-2.1482	0.0414811	0.999842	0.343726	0.567942	0.697143	2.15642	0.651944	0.597339	2.49527	0.0138063	1	-0.0831942	0.473051	0.855754	1.83056	1.03081	0.694235	2.82262	0.513614	0.706615	-2.07018	0.172946	0.924282	-0.94313	0.0485234	1	0.298146	0.536604	0.798712	-2.11286	0.233425	1	1.15652	0.224194	0.8929	1.11485	0.733519	0.774163	2.80463
w/o MS2:NCGC00385410-01!2,3-dihydroxypropyl 3-hydroxy-13-methyltetradecanoate	0.282243	1	0.63944	0.577708	0.716329	1.36421	0.828226	0.575048	1.62994	0.382708	0.750615	-0.782785	0.691525	0.614264	1.88977	0.135422	0.972708	0.397788	0.0347346	1	0.103742	0.389788	0.769416	0.849149	0.121056	0.957226	0.396541	0.603851	1	1.38245	0.02921	1	0.0766902	1.1188	1	2.13979	0.140615	0.939773	0.401647	1.61253	0.397562	2.79318
w/o MS2:Irbesartan	2.57932	0.149451	3.13241	2.15587	0.145149	2.65476	2.13515	0.127644	2.65788	2.25022	0.071865	2.77674	2.22826	0.110257	2.75076	2.45365	0.0993097	2.99991	2.10167	0.267098	2.60524	1.86434	0.124849	2.49961	1.93696	0.160941	2.45626	2.33044	0.246441	2.85279	0.551167	0.798712	-1.37336	1.67461	1	2.15062	2.24586	0.199781	2.78342	2.25785	0.199377	2.78207
w/o MS2:3,4,5-trimethoxycinnamic acid	0.00368158	1	-0.031467	0.944594	0.526037	3.68167	0.692335	0.640095	2.87074	0.721773	0.555141	2.91666	0.693067	0.614264	2.83939	0.676954	0.785285	2.77347	0.661671	0.902075	2.73684	0.384188	0.772098	-2.65891	0.479177	0.745987	2.137	0.648938	1	2.73682	0.734128	0.791955	2.93947	0.649741	1	2.66951	0.263777	0.873713	-2.0506	0.673063	0.795117	2.77751
w/o MS2:Bufotenine	0.0873132	1	-0.596912	0.962727	0.522107	4.44874	0.459276	0.732656	2.73324	0.144925	0.904164	-0.910721	1.00789	0.463568	4.55899	0.580283	0.830823	2.90121	0.261643	0.986917	1.84655	0.0175539	1	-0.138358	1.19231	0.386791	6.30185	0.920454	0.928397	4.31025	0.00666827	1	0.0548965	0.545315	1	-2.37003	0.53332	0.760836	3.10439	0.480992	0.822403	2.76914
w/o MS2:NCGC00381288-01!2-[2-[19-acetamido-6-(3,4-dicarboxybutanoyloxy)-16,18-dihydroxy-5,9-dimethylicosan-7-yl]oxy-2-oxoethyl]butanedioic acid	0.674535	0.978693	3.79136	0.571368	0.71908	3.34294	0.409918	0.758135	2.57035	0.58497	0.633482	3.38751	0.693483	0.614264	3.85174	0.350342	0.901611	2.27559	0.556898	0.945673	3.27007	0.573429	0.672553	3.36244	0.613507	0.67221	3.5074	0.68458	1	3.80738	0.0257394	1	-0.294564	0.373549	1	2.40248	0.397272	0.804036	2.52584	0.452348	0.831954	2.76415
w/o MS2:Pesticide4_Acetamiprid_C10H11ClN4_(1E)-N-[(6-chloropyridin-3-yl)methyl]-N'-cyano-N-methylethanimidamide	0.102632	1	0.649889	0.113816	0.952842	0.718385	0.0852361	0.96155	0.549393	0.119298	0.921281	-0.850444	0.645684	0.634965	2.16272	0.507229	0.855754	1.83127	0.457874	0.952086	1.70051	0.736884	0.571513	2.40353	0.288582	0.858998	1.78922	0.8688	0.962101	2.77198	0.385096	0.829082	1.40537	0.426629	1	1.58701	0.522915	0.76263	1.88478	0.892398	0.718959	2.75382
w/o MS2:NCGC00169368-02!3,6-bis(3,4,5-trimethoxyphenyl)-1,3,3a,4,6,6a-hexahydrofuro[3,4-c]furan [IIN-based on: CCMSLIB00000848284]	0.467382	0.978693	-2.21159	0.467382	0.757968	-2.21159	0.467382	0.729711	-2.21159	0.467382	0.700892	-2.21159	0.00805159	1	0.0750955	0.467382	0.855754	-2.21159	0.0300393	1	-0.253982	0.0192795	1	-0.168108	0.000334016	1	-0.00308768	0.467382	1	-2.21159	0.301945	0.870571	2.66663	0.467382	1	-2.21159	0.467382	0.770484	-2.21159	0.309434	0.882648	2.74754
w/o MS2:Euphorbia factor L8 - Lathyrane diterpenoid - likely	0.977194	0.848032	2.67517	0.821818	0.59321	2.20566	1.07112	0.462195	2.73632	1.37171	0.253626	3.29297	1.30075	0.337001	3.21469	0.95243	0.648882	2.60795	0.803437	0.831044	2.21533	1.09862	0.372287	2.87972	0.119127	0.9598	0.64229	0.834499	0.969996	2.28269	0.997618	0.787289	2.54213	0.12477	1	0.635826	0.887613	0.674661	2.75007	1.07697	0.642891	2.74232
w/o MS2:Azlocillin sodium salt	5.50146	0.00156273	2.77226	5.13085	0.00192106	3.12922	4.75343	0.00290507	2.14191	4.3704	0.00268893	2.15637	5.06729	0.00206499	2.47745	3.10083	0.0334513	2.12054	3.74871	0.0257912	2.40424	6.15871	0.000340171	3.29231	4.79097	0.00237485	3.17961	5.8794	0.00113073	3.11273	0.439634	0.807015	0.435187	5.29022	0.00692115	3.64698	3.65789	0.0345152	2.77729	4.16032	0.0126137	2.73495
w/o MS2:NCGC00380168-01!3-[2-(2-hydroxy-4-methoxy-6-methylphenoxy)-4-methoxy-6-methylphenoxy]-5-methylbenzene-1,2-diol	0.735322	0.978693	3.10793	0.0895234	0.96852	0.758996	0.835304	0.572858	3.3917	0.553711	0.655719	2.48196	0.0658261	0.964015	0.566185	0.376355	0.892454	1.8646	0.0107741	1	0.096827	0.459981	0.725001	2.16075	0.631705	0.662297	2.80802	0.704624	1	2.99607	0.0849305	0.977603	-0.697395	0.508624	1	2.30451	0.755881	0.710479	3.16596	0.627486	0.813725	2.7314
w/o MS2:NCGC00385427-01!17-[2,3-dihydroxy-6-methyl-6-[3,4,5-trihydroxy-6-(hydroxymethyl)oxan-2-yl]oxyheptan-2-yl]-2,3,14-trihydroxy-10,13-dimethyl-2,3,4,5,9,11,12,15,16,17-decahydro-1H-cyclopenta[a]phenanthren-6-one	0.250209	1	1.30732	0.288931	0.849067	1.49979	0.0304663	0.997706	0.266306	0.277939	0.816475	1.40906	0.129245	0.904985	0.725764	0.637026	0.807367	2.74377	0.0118385	1	-0.103539	0.0121431	1	-0.107143	0.344482	0.821001	1.71946	0.0852829	1	-0.682269	0.0188028	1	-0.164313	0.0515403	1	-0.428239	0.459132	0.772055	2.13522	0.611874	0.817452	2.7063
w/o MS2:NCGC00380913-01_C20H28O5_2(3H)-Furanone, 5-[4-[1-(acetyloxy)-4-oxo-5-[(2Z)-2-penten-1-yl]-2-cyclopenten-1-yl]butyl]dihydro-	0.0551518	1	0.559688	0.0702526	0.979495	0.704651	0.183261	0.894963	1.78843	0.0303396	0.994546	0.314432	0.0573589	0.971067	0.581529	0.0664748	0.988044	-0.75193	0.0469347	1	0.480033	0.342857	0.799073	2.37238	0.104522	0.965998	1.0311	0.416105	1	2.78897	0.569633	0.798712	-4.86981	0.0537061	1	-0.620972	0.0793449	0.978207	-0.880664	0.401898	0.845541	2.70491
w/o MS2:NCGC00180529-03!(3S,6R,9S,12R,15S,18R)-4,10,16-trimethyl-3,6,9,12,15,18-hexa(propan-2-yl)-1,7,13-trioxa-4,10,16-triazacyclooctadecane-2,5,8,11,14,17-hexone	0.141383	1	1.00803	0.010463	1	0.0792519	0.694419	0.638775	2.55713	0.554186	0.655702	2.15449	0.641358	0.637108	2.38924	0.455941	0.857632	1.83004	0.199398	0.996964	-1.48463	0.719763	0.580903	2.59508	0.62984	0.663804	2.37791	0.729426	1	2.66817	0.687138	0.791955	2.51059	0.671345	1	2.45764	0.797043	0.694565	2.83203	0.755677	0.766397	2.69512
w/o MS2:NCGC00168955-03![3-hydroxy-1-oxo-1-(2,3,4,5,6-pentahydroxyhexoxy)decan-5-yl] 3,5-dihydroxydecanoate	0.512886	0.978693	2.28896	0.460547	0.759392	2.03779	0.570093	0.696308	2.43237	0.596688	0.624545	2.52245	0.532107	0.679014	2.30556	0.601507	0.82394	2.54833	0.404005	0.972514	1.83878	0.680503	0.605697	2.83316	0.20658	0.905187	1.05128	0.50479	1	2.19894	0.541194	0.798712	2.39135	0.404308	1	1.85925	0.66825	0.73846	2.77097	0.640196	0.808569	2.68253
w/o MS2:Paromomycin	0.0713587	1	0.667871	0.012497	1	-0.117724	0.0902979	0.957461	0.816788	0.560149	0.652572	2.90724	0.661973	0.62619	3.21816	0.372527	0.892775	2.1424	0.284188	0.986608	1.73737	0.0347092	1	0.33545	0.0107006	1	0.102806	0.140232	1	0.93627	0.298814	0.871566	1.72002	0.0154577	1	-0.149239	0.436914	0.785838	2.43106	0.500721	0.822403	2.68158
w/o MS2:Kaempferol-3,7-O-bis-alpha-L-rhamnoside	2.46637	0.171341	4.71493	4.18064	0.00795315	3.91297	4.29129	0.00515085	3.93879	2.68995	0.0346366	2.71708	4.28733	0.00597129	3.39016	2.29734	0.121112	1.9729	0.717229	0.870403	1.25968	2.73595	0.0391162	4.26959	2.30757	0.098083	2.62022	4.0829	0.0185928	3.97586	0.0748351	0.981043	0.0832346	4.36896	0.0320749	3.36018	2.08529	0.239147	2.77177	2.74164	0.104063	2.67825
w/o MS2:NCGC00347389-02_C42H72O14_beta-D-Glucopyranoside, (3beta,6alpha,9xi,12beta)-3,12,20-trihydroxydammar-24-en-6-yl 2-O-beta-D-glucopyranosyl-	0.442797	0.978861	1.98132	0.426646	0.780155	1.95612	0.519411	0.720121	2.23798	0.408886	0.73635	1.88581	0.454094	0.707963	2.03859	0.381716	0.890461	1.76032	0.294623	0.986608	1.4216	0.342307	0.799073	1.59883	0.438563	0.765172	1.98392	0.373986	1	1.7242	0.0503646	0.994835	-0.401819	0.419899	1	1.90626	0.651599	0.741481	2.6968	0.647849	0.80454	2.67036
w/o MS2:NCGC00380102-01!3-hexadecyl-4-methoxy-5-methyloxolan-2-one [IIN-based on: CCMSLIB00000848515]	0.426702	0.981863	2.03813	0.423061	0.781832	2.03126	0.475285	0.729711	2.20754	0.46025	0.704872	2.18554	0.379712	0.743113	1.86096	0.379791	0.890667	1.85791	0.55535	0.945673	2.50927	0.355492	0.791792	1.74519	0.255858	0.87125	1.34727	0.336442	1	1.66331	0.302185	0.870571	1.53434	0.422441	1	2.0201	0.621563	0.748439	2.73008	0.604109	0.817452	2.6694
w/o MS2:NCGC00347771-02_C36H58O12_beta-D-Glucopyranose, 1-O-[(2alpha,3beta,5xi,9xi,18xi,19alpha)-2,3,19,23,24-pentahydroxy-28-oxoolean-12-en-28-yl]-	0.613828	0.978693	2.68918	0.712681	0.644106	3.01085	0.634951	0.66496	2.76988	0.543999	0.66174	2.46222	0.0737326	0.956812	0.627034	0.598917	0.824446	2.62633	0.745859	0.862647	3.12552	0.565872	0.676404	2.53174	0.535377	0.718867	2.40309	0.587723	1	2.60884	0.143203	0.938073	1.18159	0.343391	1	1.72282	0.767564	0.708189	3.24811	0.609504	0.817452	2.65688
w/o MS2:Andrographolide	0.579813	0.978693	2.37819	0.533874	0.733535	2.27874	0.751994	0.612288	2.92499	0.650246	0.597983	2.67014	0.551962	0.670246	2.28155	0.654545	0.797667	2.69652	0.517296	0.949688	2.22875	0.0353253	1	0.284915	0.297794	0.853213	1.42114	0.552691	1	2.28588	0.360571	0.840743	1.6429	0.43856	1	1.92022	0.211331	0.90029	1.53098	0.618559	0.816579	2.65585
w/o MS2:N-(3-Methoxybenzyl)(9Z,12Z,15Z)-octadeca-9,12,15-trienamide	0.797821	0.945577	3.18644	0.706805	0.647623	2.7953	1.0038	0.49555	3.75519	0.55575	0.654467	2.34992	0.823418	0.556419	3.28222	0.339314	0.905297	1.70676	0.0526943	1	0.396018	0.970459	0.432951	3.65946	0.0880678	0.972972	-0.751127	0.41322	1	1.96945	0.612262	0.792906	2.53638	0.0751299	1	-0.528568	0.862331	0.684242	3.3608	0.625232	0.81428	2.65467
w/o MS2:betulin	1.74629	0.429368	3.81897	1.33161	0.380414	3.18391	0.808576	0.583064	2.09805	1.23244	0.305237	2.96126	1.44034	0.291924	3.16541	1.17303	0.525063	2.89246	0.877129	0.78944	2.37858	3.11826	0.022852	6.23674	1.44357	0.303886	3.14486	1.84536	0.460151	4.75787	0.198254	0.907436	-0.817758	1.90526	0.823209	3.9949	1.45207	0.466524	3.3661	1.07696	0.642891	2.64658
w/o MS2:Tyrosine conjugated deoxycholic acid putative	0.36095	1	2.73235	0.557168	0.723851	2.93395	0.601825	0.678997	3.1431	0.139933	0.906079	1.01259	0.595085	0.654859	3.11394	0.100636	0.978252	0.731096	1.91082	0.307409	5.68558	1.38149	0.256603	4.3333	0.763617	0.586903	3.96359	0.496615	1	2.63513	0.765321	0.791955	3.91049	1.19714	1	3.85238	1.33031	0.51963	4.32328	0.508574	0.822403	2.63411
w/o MS2:Oleaside A	0.520351	0.978693	2.55594	0.446684	0.767999	2.25317	0.416198	0.753155	2.13277	0.532032	0.667558	2.60553	0.0730381	0.957539	0.671985	0.390235	0.886095	2.00829	0.510658	0.949688	2.48906	0.606231	0.655023	2.89581	0.441562	0.762754	2.24472	0.0258175	1	-0.239768	0.518018	0.798712	2.58735	0.80892	1	3.58953	0.429346	0.790813	2.20918	0.533465	0.822403	2.62528
w/o MS2:Fluorescein	0.598413	0.978693	2.45816	0.514082	0.745309	2.20566	0.420394	0.750551	1.86745	0.699441	0.569327	2.76926	0.652875	0.632701	2.63317	0.568198	0.834436	2.36154	0.610842	0.919393	2.49972	0.269987	0.849248	-2.04799	0.508365	0.739974	2.16153	0.52868	1	2.23928	0.798725	0.788908	3.06752	0.669804	1	2.68454	0.704757	0.725776	2.94075	0.649101	0.80454	2.60385
w/o MS2:MGDG (18:4/18:4)_(2S)-1,2-bis-O-(6Z,9Z,12Z,15Z-octadecatetranoyl)-3-beta-D-galactopyranosyl-sn-glycerol	3.10578	0.0727557	4.25345	1.6001	0.28351	3.05342	1.7954	0.201918	2.0427	0.955351	0.426811	1.34774	2.80766	0.0488961	3.10686	1.82785	0.245959	1.93195	2.28085	0.211428	2.58305	5.28635	0.000930826	6.54365	2.03749	0.144411	2.76501	3.14611	0.0741902	4.45891	0.3852	0.829082	-0.680023	3.72808	0.0841776	4.22454	2.86357	0.111358	3.41919	2.10663	0.243377	2.60245
w/o MS2:NCGC00381154-01_C27H35ClN2O6_6-{7-Acetoxy-5-chloro-3-[(1E,3E)-3,5-dimethyl-1,3-heptadien-1-yl]-7-methyl-6,8-dioxo-7,8-dihydro-2(6H)-isoquinolinyl}norleucine	0.0683767	1	0.604876	0.846373	0.582083	3.54992	0.495603	0.729711	2.31808	0.372598	0.757919	1.84475	0.315106	0.779306	1.56842	0.0851063	0.981897	0.727446	0.0365259	1	-0.311336	0.536205	0.693404	2.49049	0.288871	0.858998	1.45452	0.121469	1	1.0401	0.93778	0.787289	3.83431	0.436695	1	2.09794	0.436707	0.785838	2.0757	0.52643	0.822403	2.60127
w/o MS2:MMV676524	0.403916	0.989627	2.19296	0.407561	0.787129	2.17895	0.42789	0.747069	2.26324	0.172737	0.881557	1.0544	0.447416	0.711213	2.34105	0.262388	0.922755	1.52613	0.453937	0.952086	2.42546	0.299233	0.826909	1.69594	0.648731	0.651669	3.13359	0.551351	1	2.76643	0.722209	0.791955	3.40336	0.631871	1	3.06431	0.387435	0.807522	2.10538	0.501707	0.822403	2.59021
Dibutylphthalate	2.26889	0.227172	3.03975	1.771	0.232965	2.459	1.79553	0.201918	2.49948	1.72346	0.156011	2.40777	1.81182	0.185274	2.52698	2.05714	0.170033	2.79403	1.87804	0.317011	2.59002	2.23574	0.0739398	3.06292	1.60208	0.251843	2.26053	2.01808	0.380595	2.77774	0.0616249	0.988678	-0.217234	1.46015	1	2.09671	1.77918	0.328221	2.46831	1.87508	0.298044	2.58193
w/o MS2:Naratriptan HCl	0.435404	0.979524	2.76156	0.332782	0.828278	2.04392	0.414536	0.753597	2.47498	0.681636	0.58116	3.54524	0.753023	0.584557	3.80963	0.112663	0.977639	1.11398	0.0127317	1	0.135667	0.262133	0.853082	1.72923	0.373339	0.804215	2.33894	0.022886	1	-0.242062	0.366183	0.837177	2.20846	0.34242	1	2.17676	0.821673	0.686363	4.10636	0.426961	0.835417	2.57139
w/o MS2:NCGC00381215-01_C36H48O19_beta-D-Glucopyranoside, 2-(3,4-dimethoxyphenyl)ethyl 3-O-(6-deoxy-alpha-L-mannopyranosyl)-4-O-[(2E)-3-(3,4-dihydroxyphenyl)-1-oxo-2-propen-1-yl]-6-O-[(2S,3R,4R)-tetrahydro-3,4-dihydroxy-4-(hydroxymethyl)-2-furanyl]-	0.368641	1	-3.24246	0.0341058	1	0.302303	0.0390976	0.99334	0.351984	0.0890808	0.94628	0.770061	0.421248	0.724432	2.15055	0.00307531	1	0.028139	0.406042	0.972514	2.03335	0.105478	0.964629	-0.834894	0.0301713	0.997626	0.277823	0.403723	1	2.0213	0.440661	0.807015	2.1534	0.274402	1	-2.25639	0.240905	0.886106	-2.03715	0.545837	0.822403	2.57132
w/o MS2:Zolpidem	0.643976	0.978693	1.96365	1.17298	0.432124	2.98156	1.01763	0.489431	2.66231	0.789637	0.511699	2.21352	0.724358	0.601858	2.12735	0.843837	0.705424	2.32616	0.904947	0.777509	2.46277	0.508363	0.711324	1.61745	0.783808	0.574593	2.19456	0.907305	0.93377	2.48353	1.16562	0.751958	2.98565	0.761661	1	2.34965	0.337255	0.832463	1.28662	0.966727	0.693488	2.57069
w/o MS2:Cascaroside B	0.144419	1	-1.1527	0.00873806	1	-0.0725921	0.286408	0.82963	1.73906	0.0196118	1	-0.159754	0.266377	0.808223	1.62789	0.0144383	1	0.121102	1.07334	0.677015	3.87605	0.694099	0.597539	3.98072	0.934825	0.507708	3.48753	0.16	1	-1.24515	0.31025	0.866211	1.88025	0.156141	1	-1.22269	0.900003	0.670792	5.19293	0.433985	0.835417	2.5593
w/o MS2:N-L-Leucyl-L-leucine	0.411672	0.987451	-0.549795	2.06719	0.163371	1.86391	2.35194	0.0962113	2.64673	1.94075	0.112205	2.13942	2.35191	0.0929519	2.15492	0.768085	0.733437	-0.970413	1.84678	0.329565	1.72845	0.874158	0.486606	1.66847	2.41084	0.0826926	2.17673	0.59195	1	-0.76975	0.4155	0.815336	0.553765	0.14437	1	-0.293592	1.32289	0.521297	1.46123	2.62427	0.122414	2.53575
w/o MS2:(2S,3S,4S,5S,6R)-2-(((2aR,4S,5aS,7S,11aR,12aS)-4-hydroxy-3-((2R,5S)-5-(2-hydroxypropan-2-yl)-2-methyltetrahydrofuran-2-yl)-2a,5a,8,8-tetramethyl-9-(((2S,3R,4S,5R)-3,4,5-trihydroxytetrahydro-2H-pyran-2-yl)oxy)hexadecahydrocyclopenta[a]cyclopropa[e]phen...	0.0464592	1	0.411101	0.320822	0.834327	1.63079	0.625103	0.671646	2.79775	0.0280971	0.996243	-0.246655	0.479968	0.699238	2.24003	0.356003	0.899313	1.77871	0.109873	1	-0.890468	0.871018	0.487862	3.55629	0.3566	0.814036	1.76485	0.301669	1	1.55295	0.526168	0.798712	2.40251	0.27341	1	-2.25349	0.0711933	0.982542	0.62025	0.560198	0.822403	2.52142
w/o MS2:h_82_tetrahydrogestrinone	0.398171	0.991513	1.9428	0.510118	0.746618	2.26042	0.692768	0.640095	2.88542	0.527153	0.670918	2.32148	0.421452	0.724432	1.94461	0.457534	0.857315	2.15312	0.0119117	1	-0.0984419	0.611585	0.651593	2.63033	0.0283516	0.997626	0.233759	0.349016	1	1.72215	0.689077	0.791955	2.84795	0.326232	1	1.62276	0.642164	0.743419	2.79427	0.554801	0.822403	2.5195
w/o MS2:[(2R,3S,4S,5R,6R)-6-[[(2R,3R,4S,5R,6S)-6-[2-(3,4-dihydroxyphenyl)-5,7-dihydroxychromenylium-3-yl]oxy-3,4-dihydroxy-5-[(2S,3R,4S,5R)-3,4,5-trihydroxyoxan-2-yl]oxyoxan-2-yl]methoxy]-3,4,5-trihydroxyoxan-2-yl]methyl (E)-3-(4-hydroxy-3-methoxyphenyl)prop-2-enoate	0.152632	1	1.4077	0.673901	0.668426	-4.00965	0.1381	0.924069	-1.24505	0.371506	0.758916	2.50927	1.25904	0.353981	5.24043	0.0694212	0.986743	-0.704694	0.258847	0.987578	-2.0063	0.323686	0.810128	-2.68758	0.121911	0.957226	-1.1416	0.0714038	1	0.676322	1.0992	0.759401	-5.46892	0.50912	1	-3.46525	0.581324	0.758143	3.84897	0.371588	0.858662	2.51599
w/o MS2:Galgravin	0.511359	0.978693	2.43557	0.288563	0.849067	1.50616	0.451859	0.735133	2.1713	0.826562	0.489059	3.49721	0.533012	0.678365	2.44895	0.687296	0.783384	2.97566	0.279825	0.986608	1.45339	0.494266	0.722177	2.4082	0.317174	0.836719	1.65312	0.436293	1	2.08195	0.0906303	0.97378	-0.72604	0.272677	1	1.45407	0.651417	0.741481	2.8783	0.533607	0.822403	2.51096
w/o MS2:5-[(Z)-14-(3,5-dihydroxyphenyl)tetradec-10-enyl]benzene-1,3-diol	0.699205	0.978693	2.03855	0.328613	0.829696	1.02901	1.21051	0.403663	2.70933	1.15584	0.336098	2.6036	1.29963	0.337001	2.80846	0.420888	0.873837	1.42151	0.221409	0.990742	0.784887	0.820262	0.513161	2.30309	0.428272	0.771177	1.34889	0.349587	1	1.23504	1.10287	0.759401	2.48093	0.233706	1	0.867733	0.553974	0.758143	1.93963	1.08347	0.641766	2.4996
w/o MS2:Anandamide O phosphorylcholine from Mulder Biochemistry 2006 45 38 11267 11277	0.00688278	1	0.0536911	0.25462	0.867131	1.1791	0.756219	0.609874	2.9076	0.188677	0.867782	0.90824	0.378427	0.743485	1.61192	0.0318251	1	-0.237708	0.045319	1	-0.333071	1.2404	0.307543	4.1721	0.0471947	0.993056	0.358575	0.023605	1	-0.177803	0.321905	0.859724	1.42608	0.0776313	1	-0.547489	0.287375	0.861457	1.31659	0.654287	0.80454	2.49683
Ginsenoside Rf	0.883963	0.904881	1.25429	0.0162304	1	0.0358832	1.42634	0.317774	1.83532	1.40358	0.244098	1.89781	1.84184	0.179014	2.17044	2.45911	0.0993097	2.895	0.949436	0.751026	1.34493	2.78304	0.0362399	6.96118	1.51523	0.278176	1.96154	1.09477	0.84895	1.32219	2.11279	0.520689	2.37661	0.950577	1	1.5324	4.4305	0.0100214	8.67857	2.11238	0.24129	2.47646
w/o MS2:Lactosyl(?) C12 Ceramide	1.34045	0.631683	4.89223	1.23464	0.406027	4.63411	0.806608	0.583064	3.23644	1.18692	0.323965	4.42498	1.09249	0.423997	4.13932	1.10649	0.565282	4.06877	0.382182	0.977985	2.12999	2.16337	0.0815161	7.55183	0.705568	0.618614	2.96153	0.660221	1	3.48576	1.09739	0.759401	4.1641	0.621394	1	3.23702	1.09969	0.605003	4.12653	0.449407	0.833142	2.4578
w/o MS2:m/z 313 of diterpene esters (collected from 12-deoxyphorbol-13-acetate)	0.3016	1	1.77407	0.199089	0.898895	1.08127	0.808873	0.583064	3.11818	0.0270927	0.996813	0.205933	0.439013	0.715076	2.20095	0.172786	0.956133	1.06803	0.214108	0.995308	-1.364	0.153399	0.930136	0.984029	0.0778502	0.979395	0.541949	0.0670141	1	0.461084	0.21073	0.901466	1.14605	0.153242	1	-0.922372	0.566093	0.758143	2.71572	0.535256	0.822403	2.45079
w/o MS2:[Ala9-Ala10]-moroidin	0.841175	0.924476	1.94356	0.472328	0.757968	1.17805	0.957818	0.522444	1.94441	0.573705	0.642517	1.48589	0.665563	0.624828	1.66446	0.420334	0.873837	1.11999	0.19111	0.997322	0.568441	0.654974	0.623862	1.52598	0.362661	0.810213	1.18335	0.373562	1	1.03705	0.809315	0.787289	1.68827	0.765883	1	1.65974	0.725678	0.719831	1.55411	1.32501	0.537988	2.44863
w/o MS2:Hypothallin	0.272346	1	1.69799	0.171351	0.913527	1.07455	0.313418	0.813898	1.90244	0.451875	0.710467	2.47199	0.353215	0.758571	2.11047	0.31632	0.910483	1.89333	0.307881	0.986608	1.77903	0.0159681	1	-0.157692	0.275087	0.861981	1.72834	0.194537	1	1.23485	0.216538	0.899634	1.33317	0.137341	1	0.928423	0.566879	0.758143	2.99649	0.449138	0.83337	2.44626
w/o MS2:6-beta-Hydroxycortisol	0.597507	0.978693	1.91017	5.31143e-05	1	0.000247955	0.925821	0.535294	2.41883	0.0970646	0.93812	0.4952	0.381063	0.743113	1.54803	0.0293775	1	0.155568	0.0963029	1	-0.463801	0.476971	0.722952	1.53691	0.0864382	0.974361	0.419567	0.0954895	1	0.437519	0.431408	0.807425	1.36538	0.139793	1	0.665709	0.663523	0.73846	2.10752	0.918195	0.716158	2.44385
w/o MS2:Nifekalant	0.569403	0.978693	2.44015	0.257459	0.865428	1.20154	0.850126	0.57158	2.91359	0.340728	0.77735	1.72306	0.948006	0.496917	3.15846	0.332534	0.906044	1.58353	0.157447	1	0.823863	0.455572	0.728057	1.98192	0.260406	0.868639	1.34564	0.0652529	1	0.418697	0.501415	0.798712	1.95512	0.147735	1	0.786807	0.570256	0.758143	2.58819	0.563439	0.82183	2.43329
w/o MS2:NCGC00180706-02!(2R,3R,4S,5S,6R)-2-[[6-hydroxy-4-(4-hydroxy-3,5-dimethoxyphenyl)-3-(hydroxymethyl)-5,7-dimethoxy-1,2,3,4-tetrahydronaphthalen-2-yl]methoxy]-6-(hydroxymethyl)oxane-3,4,5-triol	0.351625	1	1.53267	0.463135	0.759392	1.54659	0.520284	0.719878	1.81101	0.33741	0.778276	1.37668	0.360685	0.754369	1.44135	0.205936	0.942758	0.937425	0.0236452	1	-0.129454	0.194549	0.903112	0.90381	0.322655	0.835033	1.36469	0.0280901	1	0.162372	0.643718	0.791955	2.11989	0.0793062	1	-0.395283	0.850981	0.684242	2.65472	0.768778	0.759681	2.43172
w/o MS2:NCGC00347503-03_C22H38O8_Spiro[naphthalene-1(2H),2'-oxirane]-2,3-diol, octahydro-5,6,8a-trimethyl-5-[2-(tetrahydro-3,4-dihydroxy-2,5-dimethoxy-3-furanyl)ethyl]-	0.176592	1	0.733101	0.365635	0.809642	1.09332	1.44245	0.311164	3.04316	0.647424	0.599721	1.71996	0.397656	0.734804	1.27999	0.481383	0.855754	1.36001	0.241975	0.989084	0.871499	1.24149	0.307015	3.31916	0.402439	0.785819	1.30509	0.146839	1	0.513419	0.532139	0.798712	1.45646	0.26741	1	0.847256	1.07541	0.61241	2.58796	1.03035	0.66336	2.42059
w/o MS2:Griseofulvic Acid	0.0220166	1	-0.186232	0.0264964	1	0.225594	0.354351	0.795285	1.79806	0.177995	0.87828	1.02675	0.0939051	0.93473	-0.728412	0.0175288	1	0.155066	0.409323	0.972514	2.05011	0.605916	0.655037	2.81004	0.397083	0.789625	1.96859	0.580356	1	2.66268	0.773027	0.791955	3.23017	0.345481	1	1.82639	0.6807	0.733205	3.10694	0.525108	0.822403	2.40179
w/o MS2:C40H38O10; PlaSMA ID-3162	0.363145	1	2.44028	0.385373	0.797039	2.55873	1.16165	0.418045	4.62508	1.14527	0.34113	4.63651	1.26181	0.353207	4.95429	0.870266	0.688447	3.71347	1.12661	0.644158	4.53815	1.18753	0.332854	4.70519	0.496192	0.745987	3.2332	0.387209	1	2.5791	1.17278	0.751958	4.74142	1.00925	1	4.18957	0.391214	0.807271	2.62342	0.360107	0.860366	2.40174
w/o MS2:Tetrahydroalstonine	0.831801	0.925897	4.96025	1.4309	0.340548	5.79428	0.0198896	1	-0.190147	1.45487	0.229519	5.86791	0.361699	0.754369	2.89622	0.26396	0.922755	2.11059	0.750344	0.859313	4.49676	0.291119	0.834562	2.30661	0.598732	0.677574	3.63326	0.679689	1	4.09527	0.221762	0.899313	1.77243	0.228938	1	1.82869	1.31789	0.522248	5.39602	0.302872	0.887225	2.39992
w/o MS2:NCGC00385486-01_C25H34O5_2-Butenoic acid, 2-methyl-, (2R,3R,5R)-2,6,6,9-tetramethyl-11-oxotricyclo[5.4.0.0~2,8~]undec-9-ene-3,5-diyl ester, (2Z,2'Z)-	0.724835	0.978693	1.72415	1.44874	0.334583	2.1651	0.0825009	0.964069	-0.547594	0.346277	0.772156	0.813978	0.912921	0.514331	1.7234	0.256967	0.923383	0.660843	0.212141	0.996198	0.501249	1.0046	0.416969	1.9503	0.418011	0.777576	1.20582	0.212299	1	0.606386	0.550413	0.798712	1.28224	0.461309	1	1.06555	0.874638	0.678143	1.89571	1.28629	0.538069	2.39623
w/o MS2:NCGC00381349-01_C11H13NO5_1H-Pyrrole-3-propanoic acid, 5-acetyl-4-(carboxymethyl)-	0.53544	0.978693	2.39797	0.489217	0.757968	2.24528	0.0563432	0.981396	-0.460235	0.720715	0.555236	-4.69648	0.426624	0.721856	2.00272	0.674873	0.787657	-4.53769	0.315551	0.986608	-2.42084	0.0448745	1	0.384895	0.357874	0.813309	1.75453	0.531796	1	2.3679	0.586637	0.796498	2.55812	0.0666481	1	0.564118	0.577105	0.758143	2.53717	0.540061	0.822403	2.39571
w/o MS2:METHYLMALONATE	0.665121	0.978693	2.60443	0.00783544	1	-0.063282	1.00313	0.49575	-5.77623	0.739446	0.540802	2.82047	0.244263	0.824265	-1.86293	0.818082	0.710261	3.06136	0.527311	0.949688	2.16602	0.0213487	1	0.172309	0.668012	0.63639	2.62167	0.714283	1	2.73884	0.573518	0.798712	-3.8558	0.0974676	1	0.753483	0.234916	0.888602	-1.83083	0.597739	0.817452	2.39271
w/o MS2:C15H23N3O; PlaSMA ID-1160	1.90167	0.351302	3.62695	0.343389	0.822909	1.26857	0.350619	0.79832	1.19227	0.0691362	0.96311	-0.315973	0.048449	0.97901	0.246559	0.415721	0.876097	-1.52485	0.246705	0.989084	-1.12058	4.30529	0.00415499	7.1813	0.475609	0.745987	1.79488	0.894388	0.945066	3.3671	0.178733	0.916887	-0.737132	2.29034	0.557998	3.93228	1.99396	0.27219	3.51968	1.31921	0.538069	2.39228
w/o MS2:Quercetin-3-O-glucose-6''-acetate	0.644612	0.978693	3.36009	0.579461	0.715858	2.94184	0.115372	0.940249	0.900637	0.314629	0.793141	2.30288	0.22986	0.831399	1.77651	0.774699	0.72941	3.90209	0.265357	0.986608	2.02989	0.553337	0.682661	2.82503	0.18942	0.913744	1.47898	0.285428	1	2.15006	0.632003	0.791955	-4.04187	0.105948	1	-0.8968	0.399331	0.802553	2.90137	0.315203	0.878966	2.39138
w/o MS2:[(2S,3R,4S,5S,6R)-6-[[(2R,3R,4R,5S,6R)-3,4-dihydroxy-6-(hydroxymethyl)-5-[(2S,3R,4R,5R,6S)-3,4,5-trihydroxy-6-methyloxan-2-yl]oxyoxan-2-yl]oxymethyl]-3,4,5-trihydroxyoxan-2-yl] (4aR,6aR,6bR,9R,10R,11R,12aR)-10,11-dihydroxy-9-(hydroxymethyl)-1,2,6a,6b,9,12a-hexamethyl-4,5,6,6a,7,8,8a,10,11,12,13,14,14a,14b-tetradecahydro-1H-picene-4a-carboxylate	0.205915	1	1.88701	0.173257	0.912006	1.59388	1.31776	0.360882	6.13947	0.251403	0.829487	2.28544	0.0278308	0.997628	0.315083	0.00502774	1	-0.0565756	0.0118632	1	0.134691	0.621032	0.645685	4.29847	0.599281	0.677266	4.13692	0.239023	1	2.17725	0.00815545	1	-0.0910931	0.643333	1	4.41519	0.225727	0.8929	2.06364	0.261859	0.898898	2.39054
w/o MS2:SSR 240612	0.587161	0.978693	3.28567	0.493857	0.757968	2.86651	0.712917	0.63317	3.81602	0.681257	0.58116	3.81375	0.476042	0.699238	2.75343	0.179164	0.951036	1.22807	0.417342	0.970468	2.53255	0.625374	0.6429	3.46366	0.726825	0.608222	3.90933	0.720446	1	3.87637	0.751922	0.791955	4.04952	0.272111	1	-2.6444	0.12557	0.946699	1.27142	0.397346	0.847226	2.38568
w/o MS2:2'-Hydroxygenistein 8-C-glucoside	0.577322	0.978693	2.92638	0.639621	0.687656	3.26476	0.640267	0.660808	3.18667	0.612886	0.616414	3.10744	0.509857	0.688681	2.68483	0.685441	0.784541	3.40756	0.458754	0.952086	2.44193	0.67101	0.612038	3.40712	0.530603	0.721529	2.8177	0.0275867	1	-0.27294	1.18192	0.751958	5.14195	0.872065	1	4.16836	0.555455	0.758143	2.86262	0.315699	0.878437	2.38136
w/o MS2:Ginsenoside Rk1	0.0449019	1	0.345272	0.557693	0.723667	2.22282	0.58782	0.687704	2.28579	0.550048	0.657215	2.16961	0.652644	0.632701	2.55545	0.496962	0.855754	-3.44883	0.261133	0.986917	-1.89364	0.540156	0.691243	2.14095	0.0313174	0.997626	0.243672	0.548353	1	2.15726	0.00276962	1	0.0219021	0.877663	1	-5.29454	0.0362405	1	0.282301	0.616192	0.817452	2.37894
w/o MS2:Oxadixyl	0.336671	1	1.564	0.00647021	1	-0.0379159	0.667741	0.649447	2.19507	0.422699	0.72731	1.79982	0.547424	0.673406	2.18926	0.233296	0.930698	1.1111	0.649545	0.910316	2.23582	0.119457	0.957356	0.655866	0.683218	0.631009	2.20538	1.38463	0.708913	3.4959	1.40932	0.685043	3.56833	1.31367	1	3.39418	0.47697	0.770484	1.90511	0.711281	0.782014	2.3576
w/o MS2:6ALPHA-METHYL-11BETA-HYDROXYPROGESTERONE	0.52271	0.978693	1.3212	0.208625	0.891614	0.601857	1.2339	0.392407	2.45329	0.104208	0.933029	-0.385537	0.289994	0.795399	0.862233	0.161766	0.960279	-0.502254	0.352676	0.985902	0.946588	2.51817	0.0513132	4.60604	0.250881	0.873369	0.896029	0.137318	1	0.425204	0.63293	0.791955	1.48725	0.01565	1	0.0621235	1.10606	0.604878	2.50662	1.1625	0.604645	2.3533
w/o MS2:"(3R,5S,7R,8R,9S,10S,12S,13R,14S,17R)-17-((R)-5-hydroxypentan-2-yl)-10,13-dimethylhexadecahydro-1H-cyclopenta[a]phenanthrene-3,7,12-triol"	0.412938	0.987451	0.74425	0.515067	0.744335	1.0188	0.888743	0.554847	1.3868	0.280658	0.81492	-0.515258	0.670081	0.62228	1.50457	0.181678	0.949661	0.426351	0.304923	0.986608	0.61231	0.630627	0.6395	1.02816	0.11399	0.961603	0.314341	0.58055	1	1.16976	0.220674	0.899342	0.40972	1.14655	1	1.79082	0.229251	0.891731	0.489403	1.72969	0.351395	2.35203
w/o MS2:n-[2-(4-sec-butyl-phenoxy)-4,5-dihydroxy-6-hydroxymethyl-tetrahydro-pyran-3-yl]-acetamide	2.14285	0.268176	3.11377	0.848083	0.581024	1.40984	1.82201	0.195871	2.8138	1.14322	0.341775	2.03492	0.64982	0.632701	1.4823	0.482859	0.855754	1.04613	1.10931	0.654971	2.0251	2.38247	0.060306	3.9063	0.973785	0.489474	2.0534	1.6205	0.574177	2.76933	0.963613	0.787289	1.6594	0.195135	1	-1.10335	0.89301	0.674204	2.00448	1.25708	0.550089	2.34188
w/o MS2:CP-642931	0.45612	0.978693	2.08668	0.475995	0.757968	2.15008	0.50099	0.728646	2.24629	0.569659	0.644624	2.4913	0.606529	0.653805	2.63053	0.288093	0.915965	1.41639	0.399309	0.974649	1.859	0.0364272	1	0.311937	0.52743	0.723794	2.32166	0.0457692	1	0.393401	0.575349	0.798712	-4.14239	0.341442	1	-2.53711	0.534596	0.760701	2.39333	0.520527	0.822403	2.33293
w/o MS2:NCGC00380670-01_C19H36O8_[5-Hydroxy-2-(3-hydroxybutyl)-3,3-dimethylcyclohexyl]methyl beta-D-glucopyranoside	0.376279	1	1.07756	0.30465	0.845502	0.92751	1.17811	0.412655	2.36159	0.452524	0.710037	1.18496	0.385243	0.740755	1.06338	0.105776	0.977642	-0.389636	0.0862356	1	0.348315	1.09872	0.372287	2.71954	0.139245	0.947226	0.500732	0.153891	1	0.505818	1.14021	0.757855	2.39589	0.362618	1	1.08248	0.61029	0.754197	1.77865	1.11833	0.620336	2.33068
Pyridine	1.25399	0.683935	2.20579	1.2268	0.411069	2.22055	1.06226	0.466085	1.92672	1.16263	0.333024	2.10334	1.16235	0.397723	2.09612	1.47548	0.381562	2.52875	1.04992	0.687768	1.91208	1.33609	0.273614	2.35894	1.55844	0.262527	2.64804	1.45019	0.654927	2.53879	0.720739	0.791955	1.42498	0.894451	1	1.71659	1.15927	0.584072	2.05597	1.27492	0.541254	2.30099
Phthalic acid	2.11674	0.270564	2.72001	1.73956	0.237856	2.30714	1.58137	0.266117	2.13596	1.65832	0.172692	2.22183	1.65148	0.226499	2.21565	1.89486	0.222728	2.50263	1.75452	0.360023	2.34665	1.94238	0.110443	2.62331	1.54893	0.265041	2.10653	1.99861	0.386047	2.61177	0.216219	0.899634	-0.701879	1.18419	1	1.68197	1.66643	0.381925	2.20693	1.72238	0.355866	2.29966
w/o MS2:"3,5-DIIODO-L-TYROSINE"	0.36073	1	2.73643	0.0537139	0.991293	-0.517584	0.379439	0.781887	2.79268	0.704713	0.566949	3.71475	0.391992	0.738306	2.91256	0.0208071	1	-0.213001	0.191533	0.997322	-1.75111	0.114331	0.960646	-1.16821	0.0792577	0.979395	0.803263	0.21551	1	-1.92696	0.0208424	1	-0.209764	0.0419013	1	-0.408764	0.435539	0.785838	3.18045	0.300496	0.888462	2.29679
w/o MS2:14-Deoxy-11,12-didehydroandrographolide	0.280783	1	2.30784	0.0261922	1	0.251106	0.322832	0.810107	2.69503	0.558126	0.653562	3.75592	0.307046	0.784417	2.57267	1.04783	0.600188	5.5871	0.00842608	1	0.0806568	0.0235837	1	0.226459	0.967905	0.490367	5.1714	0.648543	1	4.43446	2.22411	0.500505	8.04027	0.210262	1	1.70384	0.716755	0.724035	5.11792	0.278605	0.895068	2.28643
w/o MS2:(3S,4S,6aR,6bS,8R,8aR,12aS,14bR)-8-hydroxy-4,6a,6b,11,11,14b-hexamethyl-3-[(2S,3R,4S,5R)-3,4,5-trihydroxyoxan-2-yl]oxy-1,2,3,4a,5,6,7,8,9,10,12,12a,14,14a-tetradecahydropicene-4,8a-dicarboxylic acid	0.654673	0.978693	1.86858	0.504358	0.749216	1.49367	0.643559	0.660328	1.82556	0.599615	0.622626	1.71447	0.686247	0.616153	1.9023	0.240692	0.929175	0.992097	0.235506	0.989368	0.90663	0.286725	0.837336	1.02609	0.198502	0.909302	0.841151	0.589497	1	1.71451	0.794929	0.79039	2.12368	0.667563	1	1.86977	0.827453	0.685778	2.21102	0.849986	0.732166	2.28312
w/o MS2:11-Keto-beta-boswellic acid	0.434255	0.980261	3.43683	0.583353	0.715439	3.43827	0.0949882	0.955345	-0.783526	0.213846	0.851918	-1.38431	0.344505	0.763676	2.55392	0.833853	0.705424	-3.12254	0.255332	0.987578	1.81661	0.02023	1	0.16834	0.176507	0.922141	-1.22178	1.13009	0.836832	5.20128	0.266837	0.880425	1.89621	0.0134921	1	-0.108236	0.0433112	1	0.365182	0.316592	0.87764	2.28121
w/o MS2:Cascaroside C	0.178825	1	-1.52197	1.29745	0.387426	-5.31148	1.29745	0.365566	-5.31148	0.553412	0.655719	-3.45703	0.545109	0.674461	-3.4329	1.29745	0.458682	-5.31148	0.544117	0.949688	-3.43	1.29745	0.28652	-5.31148	0.0546385	0.991641	0.5406	0.534952	1	-3.40303	0.502925	0.798712	-3.30608	0.533658	1	-3.3992	1.29745	0.528716	-5.31148	0.286702	0.8937	2.2756
w/o MS2:Securinine	0.510688	0.978693	1.86213	0.408564	0.78683	1.47644	0.595131	0.682756	2.00126	0.37075	0.759743	1.53582	0.467298	0.699238	1.73862	0.168918	0.957783	0.794007	0.0767419	1	0.400425	0.485169	0.722952	1.71789	0.0529234	0.992698	0.304731	0.453038	1	1.62358	0.543664	0.798712	1.81865	0.200092	1	0.831181	0.527678	0.76263	2.00832	0.702802	0.788637	2.27415
w/o MS2:Dehydro fucoxanthin acetate	0.303326	1	2.25669	0.104308	0.960489	-0.91307	0.200481	0.881475	1.55033	0.273561	0.818514	2.04235	0.90334	0.519965	4.18696	0.574909	0.831033	2.97256	0.217355	0.994105	-1.90811	0.0909509	0.972716	0.749946	0.178612	0.920708	1.39621	0.140852	1	1.119	0.159363	0.924753	1.25165	0.0138552	1	-0.140643	0.803128	0.694302	3.85884	0.306727	0.883611	2.25692
w/o MS2:phosphatidylethanolamine (15:0/16:0)	2.36968	0.196051	3.6165	1.32814	0.381618	2.09719	0.658128	0.654959	1.11473	0.196279	0.864065	-0.377567	1.46889	0.281395	2.12427	0.114567	0.977639	-0.237902	0.712662	0.871605	1.20826	4.02024	0.00607888	7.01761	1.13999	0.408924	2.11743	2.14257	0.319467	3.6436	0.0623579	0.988084	-0.132595	3.27521	0.160584	3.87312	1.85725	0.304679	2.73173	1.60983	0.397562	2.25605
w/o MS2:5-Fluro-2-pyrimidone	1.20621	0.707423	3.26803	0.775124	0.615745	2.12801	0.777386	0.600187	2.07091	0.779057	0.519104	2.0108	0.581835	0.660308	1.61348	0.798421	0.719792	2.02776	0.162253	1	0.804813	2.1105	0.0888704	6.33659	0.646873	0.652259	1.89028	0.408189	1	2.05156	0.510628	0.798712	1.44924	0.716143	1	1.89774	0.115416	0.952236	0.590062	0.875938	0.723168	2.25248
w/o MS2:NCGC00380798-01_C45H57N3O9_(3S,6R,9S,12R,15S,18R)-3,9,15-Tribenzyl-6,12,18-triisopropyl-4,10,16-trimethyl-1,7,13-trioxa-4,10,16-triazacyclooctadecane-2,5,8,11,14,17-hexone	0.426346	0.981863	2.45633	0.359591	0.812813	2.14321	0.00429618	1	0.0451498	0.394213	0.744784	2.31382	0.286613	0.797414	1.76378	0.343041	0.905234	2.04378	0.252195	0.989084	1.60172	0.388468	0.769416	2.27216	0.372104	0.804309	2.25581	0.319137	1	1.93059	0.343754	0.847078	2.10884	0.225636	1	1.44898	0.109403	0.956664	-1.00722	0.381869	0.855304	2.25118
tomatidine	0.433476	0.980394	0.766676	0.376765	0.801631	0.785848	0.822626	0.578057	1.27862	0.320991	0.789618	-0.586583	0.581811	0.660308	1.36582	0.143798	0.968647	0.334738	0.102849	1	0.23551	0.66721	0.61498	1.06949	0.118883	0.9598	0.307168	0.59185	1	1.12317	0.135856	0.942415	0.267741	1.32235	1	1.91748	0.273978	0.867702	0.539008	1.76286	0.33205	2.24997
w/o MS2:(2S,3R,4R,5R,6R)-2-methyl-6-[[(2R,3S,4S,5R,6R)-3,4,5-trihydroxy-6-[(E)-7-hydroxy-3,7-dimethyloct-3-enoxy]oxan-2-yl]methoxy]oxane-3,4,5-triol	0.452554	0.978693	2.51797	0.407748	0.787129	2.24433	0.346437	0.801291	1.96192	0.269779	0.819694	1.6306	0.250955	0.818063	1.51387	0.616814	0.818156	3.06872	0.568591	0.938234	2.87136	0.354128	0.792947	1.97834	0.225443	0.890276	1.42599	0.207251	1	1.31108	0.49698	0.798712	2.57814	0.481589	1	2.54289	0.0585172	0.991583	0.458616	0.411954	0.841536	2.24896
w/o MS2:Erythromycin A enol ether	2.27371	0.227153	2.97488	1.27257	0.392619	1.74616	0.324195	0.809387	0.571478	0.266435	0.82116	0.399483	1.21742	0.373825	1.51344	0.0291534	1	0.0699753	0.482451	0.949688	0.748383	4.13197	0.00508359	5.5651	0.459715	0.750433	0.895407	2.22465	0.281437	2.98897	0.655359	0.791955	0.999648	2.12515	0.711821	3.03932	1.83795	0.311086	2.19448	1.89901	0.291727	2.24346
w/o MS2:Dinactin	0.217562	1	2.34003	0.302091	0.845502	-2.93409	0.377956	0.782111	3.29382	0.010349	1	-0.135814	0.216865	0.838762	2.33238	0.162464	0.960279	1.77475	0.0502985	1	-0.61867	0.0566456	0.996529	-0.684823	0.0643695	0.9871	-0.770362	0.219154	1	-2.36465	0.101112	0.965314	-1.13832	0.593593	1	-4.80402	0.490935	0.770484	4.12781	0.207354	0.91881	2.23538
w/o MS2:NCGC00380159-01_C33H52O13_	0.110764	1	0.597579	0.166477	0.916489	0.708847	0.679303	0.643795	2.11386	0.455121	0.70728	1.64108	0.556427	0.667379	1.8746	0.0867785	0.981897	0.472294	0.1311	1	0.591825	0.377333	0.778132	1.41632	0.157876	0.937003	0.747	0.0568832	1	0.305612	0.721847	0.791955	2.18473	0.167233	1	0.74765	0.37518	0.814407	1.53623	0.726317	0.77846	2.22437
w/o MS2:beta,beta-carotene	1.39319	0.600121	3.4119	2.11039	0.153837	2.05935	0.824029	0.577836	0.879126	0.597585	0.623713	0.609731	2.294	0.10031	1.57369	0.9417	0.65376	0.975167	1.02883	0.69575	1.43771	3.37645	0.0152378	4.49625	2.69156	0.0583205	2.48802	0.0348182	1	-0.161197	0.356476	0.842289	-1.07998	3.92154	0.0808772	3.15715	2.73086	0.130848	2.52708	2.68167	0.115169	2.224
w/o MS2:Rifaximin	0.0175396	1	0.164061	0.576515	0.716861	2.70523	0.22318	0.865112	-2.00005	0.624399	0.612629	3.00276	0.138324	0.895937	1.22263	0.727922	0.752418	3.21974	0.87943	0.789305	3.70497	0.0881545	0.974671	0.785522	0.0389102	0.995946	0.357624	0.0667912	1	0.601762	0.232178	0.895676	1.97686	0.604011	1	2.77106	0.122687	0.948735	1.10467	0.449686	0.833142	2.21736
w/o MS2:NCGC00380271-01_C24H40O11_2-Cyclohexen-1-one, 3,5,5-trimethyl-4-[3-[(6-O-beta-D-xylopyranosyl-beta-D-glucopyranosyl)oxy]butyl]-	0.741898	0.978693	2.38289	0.340411	0.82408	1.29744	0.684018	0.642623	2.25527	0.649039	0.598941	2.18361	0.797455	0.568362	2.45049	0.525888	0.854554	1.85651	0.230701	0.989916	0.936043	0.470719	0.722952	1.67244	0.33039	0.830878	1.37592	0.42278	1	1.50933	0.737494	0.791955	2.22216	0.345375	1	1.3637	0.505794	0.767872	1.87664	0.691666	0.78895	2.21471
w/o MS2:Smenathiazole B	0.316919	1	1.53882	0.0872652	0.969743	-0.669513	0.281426	0.830554	1.38466	0.311746	0.796038	1.50724	0.378564	0.743485	1.78209	0.0718112	0.985553	0.613258	0.439122	0.960413	2.00452	0.29294	0.832679	1.42788	0.246949	0.874658	1.24563	0.437996	1	1.98876	0.404113	0.821236	1.86533	0.338481	1	1.61509	0.328929	0.836085	1.58995	0.497977	0.822403	2.20838
w/o MS2:Crassostreaxanthin A	0.0903849	1	-0.580446	0.416663	0.781832	-2.04568	1.40266	0.328758	4.36699	0.420062	0.728854	1.83997	0.338319	0.766396	-1.81702	0.0834719	0.981897	0.510061	0.329208	0.986608	-1.78575	0.178507	0.912408	0.886875	0.887226	0.532246	2.60946	0.238158	1	1.11423	0.337806	0.848944	-1.81115	0.317563	1	1.43746	0.389268	0.807522	1.73019	0.497887	0.822403	2.19494
w/o MS2:Beauvericin	0.207054	1	0.983946	0.00274519	1	-0.0143209	0.522213	0.718549	1.69758	0.103974	0.933204	0.498409	0.301945	0.788239	1.25015	0.00546515	1	0.0329542	0.186946	0.997322	-0.894457	0.194288	0.903112	0.906546	0.231208	0.885547	0.959945	0.000455199	1	-0.00253757	0.533691	0.798712	1.75488	0.0443634	1	0.210167	0.627448	0.745779	2.12683	0.710295	0.782769	2.19232
w/o MS2:Mexiletine	0.214133	1	1.27753	0.0876485	0.969743	0.52423	0.454857	0.734136	2.23673	0.415683	0.731675	2.04656	0.634904	0.641319	2.83987	0.283762	0.916128	1.55444	0.177214	0.999787	0.996639	0.47612	0.722952	2.3174	0.252741	0.871749	1.42422	0.211148	1	1.20144	0.288258	0.873572	1.49554	0.125701	1	0.759111	0.664432	0.73846	2.989	0.438699	0.835103	2.18959
w/o MS2:Adenosine-5'-diphosphate Di(monocyclohexylammonium)salt	0.549474	0.978693	2.55893	0.0222778	1	-0.208949	0.0899126	0.95764	-0.741528	0.323491	0.787752	1.67313	0.024426	1	0.221778	0.0892776	0.981897	-0.731724	0.840579	0.810248	3.52493	0.206099	0.894454	1.70149	0.198414	0.909302	-1.49774	0.544937	1	2.57064	0.298774	0.871566	1.59134	0.515304	1	2.44091	0.173597	0.921376	1.00478	0.457332	0.82811	2.18662
w/o MS2:Thermoactinoamide_J	2.31246	0.214891	3.34752	1.25493	0.396978	2.02297	0.707488	0.635	1.18519	0.065451	0.967203	0.132047	1.58209	0.245626	2.19427	0.0148554	1	0.0354416	0.718148	0.870403	1.21718	3.14372	0.0219411	5.88992	1.23241	0.372252	2.1261	1.93172	0.413638	3.35423	0.0163347	1	0.0374001	3.07721	0.194876	3.6607	1.98136	0.276354	2.38333	1.59089	0.406511	2.1826
w/o MS2:NCGC00347584-02!5-chloro-2,4-dihydroxy-3-[(E)-4-hydroxy-3-methyl-5-(1,2,6-trimethyl-3-oxocyclohexyl)pent-2-enyl]-6-methylbenzaldehyde	0.443033	0.978861	1.5929	0.160051	0.918958	0.602883	0.255332	0.842296	0.93371	0.112352	0.926027	-0.433432	0.0122153	1	-0.054296	0.106311	0.977642	0.445301	0.174488	0.99992	0.858248	0.285384	0.837883	1.12948	0.0508708	0.993056	0.24966	0.17836	1	-0.67381	0.274453	0.877228	0.977312	0.238548	1	0.934267	0.0102489	1	-0.0434774	0.620191	0.816579	2.17604
w/o MS2:PC 18:0/18:1(9Z)	2.72423	0.120179	4.11964	1.84114	0.2125	2.67124	1.51937	0.285156	2.0888	0.830748	0.486846	1.2092	1.69434	0.214234	2.19709	0.893896	0.676541	1.43464	0.768276	0.849316	1.30752	2.05709	0.0944816	4.46611	0.961595	0.494647	1.61574	1.99511	0.386047	2.86508	0.00376486	1	0.0112233	1.43216	1	1.81958	2.01823	0.264452	4.30847	1.70575	0.358956	2.1728
w/o MS2:NCGC00347420-02_C39H65NO12_15-Hydroxyspirosolan-3-yl 2-O-(6-deoxy-alpha-L-mannopyranosyl)-beta-D-glucopyranoside	1.50688	0.544249	3.09639	1.40133	0.350446	2.82189	0.6995	0.63671	1.55995	0.401182	0.740214	0.950971	1.40471	0.303842	2.65435	0.527259	0.853908	1.18248	0.890894	0.78634	2.06173	0.61501	0.649778	3.1607	1.04341	0.45486	2.40222	1.55581	0.612748	3.17088	0.0696146	0.983582	0.280062	1.3149	1	2.68514	1.68552	0.371615	3.10161	1.12576	0.616363	2.17122
w/o MS2:(-)-Gallocatechin-3-O-gallate	0.576762	0.978693	-3.65277	0.186269	0.904181	-1.62452	0.239135	0.852851	1.97546	1.30603	0.275541	-5.51702	0.584265	0.659493	-3.67447	1.30603	0.458239	-5.51702	1.43531	0.483934	5.96132	0.772534	0.545105	4.78053	1.60383	0.251843	6.53507	0.732924	1	4.53382	0.318569	0.861062	2.62047	1.796	0.950219	7.1531	0.84741	0.684242	5.23358	0.263034	0.898785	2.16703
w/o MS2:(8Z,8'Z)-1,1',6,6'-tetrahydroxy-5,5'-diisopropyl-3,3'-dimethyl-8,8'-bis(((1-phenylethyl)amino)methylene)-[2,2'-binaphthalene]-7,7'(8H,8'H)-dione	0.254983	1	1.12906	0.335869	0.827215	1.13141	0.898668	0.548592	2.30999	0.351315	0.769678	1.25729	0.529	0.680573	1.71986	0.277901	0.917889	1.18457	0.17105	0.99992	0.734286	0.361251	0.787524	1.32351	0.2198	0.894181	0.882595	0.563628	1	1.755	0.873332	0.787289	2.22168	0.0100371	1	-0.0454432	0.554231	0.758143	1.94538	0.749113	0.769051	2.14933
w/o MS2:N-(1-((2-amino-2-oxoethyl)amino)-4-methyl-1-oxopentan-2-yl)-1-(8-(6,7-dimethyl-4-oxo-4H-chromen-2-yl)-4H-benzo[d][1,3]dioxine-6-carbonyl)pyrrolidine-2-carboxamide	0.560684	0.978693	0.905089	0.136628	0.936815	0.374464	0.81933	0.581372	1.38705	0.160151	0.892355	0.315256	1.03001	0.450096	1.66187	0.799036	0.719792	1.31625	0.650798	0.90931	0.958252	0.992536	0.421444	1.41531	0.066032	0.985869	-0.176875	0.785638	0.992761	1.26617	0.102022	0.965314	0.203627	1.10811	1	1.74074	0.829979	0.685778	1.16351	1.8854	0.293981	2.14851
w/o MS2:Salinomycin	0.857534	0.914651	4.16951	0.877314	0.561076	4.25669	0.806031	0.583064	3.99995	0.244268	0.834267	1.92457	0.82633	0.555735	4.12375	0.743424	0.746776	3.73324	0.0371168	1	0.392791	0.00848457	1	0.0911476	0.789894	0.569798	3.94211	0.0234491	1	0.249586	0.297805	0.871566	2.3054	0.250181	1	1.96745	0.303604	0.85473	2.34353	0.274781	0.895068	2.14832
w/o MS2:Deacetylgedunin	0.396136	0.991927	1.7191	0.33249	0.828558	1.38511	0.640537	0.660808	2.29474	0.687817	0.576737	2.39919	0.643008	0.637108	2.30787	0.123232	0.976306	0.72692	0.321841	0.986608	1.40361	0.186548	0.907393	0.9227	0.360699	0.811337	1.57077	0.287784	1	1.32146	0.0868039	0.975636	0.454346	0.120691	1	-0.624382	0.740761	0.715858	2.67659	0.548686	0.822403	2.14371
w/o MS2:MLS001332652-01!Flunisolide3385-03-3	0.447502	0.978693	2.06256	0.267748	0.858594	-2.00143	0.415103	0.753269	2.00403	0.338002	0.778276	1.71414	0.170124	0.870203	1.53378	0.35235	0.900937	1.81346	0.0564314	1	-0.348384	0.06785	0.989617	0.409345	0.0202192	1	0.130291	0.499529	1	2.18413	0.26825	0.880173	1.20837	0.232748	1	-1.79023	0.31065	0.849699	1.73662	0.512936	0.822403	2.13815
w/o MS2:NCGC00169536-02!2,3-dihydroxypropyl 3-hydroxytetradecanoate	0.855225	0.915647	1.5075	0.509605	0.746618	1.05872	1.03187	0.482947	1.57337	0.127368	0.915095	-0.330352	0.613244	0.651938	1.34046	0.299441	0.915403	0.613689	0.226279	0.990151	-1.25246	1.17738	0.336384	1.73719	0.350084	0.816846	0.792891	0.877907	0.958368	1.4425	0.343257	0.847078	0.642063	1.38837	1	2.10055	0.645171	0.741568	1.2088	1.56108	0.420645	2.13783
w/o MS2:Crufomate	0.11595	1	0.87551	0.306354	0.844885	-2.10636	0.204207	0.879801	-1.5659	0.655147	0.595279	2.51647	0.38457	0.740755	-2.46074	0.901759	0.672866	3.26772	0.443224	0.957125	1.84873	0.376204	0.779341	1.61741	0.487075	0.745987	2.03599	0.00373039	1	-0.0294518	0.821915	0.787289	2.9727	0.678269	1	2.60757	0.50843	0.766851	-3.45404	0.514398	0.822403	2.13204
w/o MS2:Fusarinin C	0.286962	1	1.69047	0.176529	0.911256	1.10019	0.296393	0.823284	1.70813	0.373839	0.757306	2.09383	0.225751	0.83424	1.38374	0.397647	0.881774	2.19136	0.422739	0.966382	2.30724	0.349317	0.795996	1.95805	0.318761	0.835834	1.84019	0.390622	1	2.1546	0.548992	0.798712	2.8072	0.267669	1	1.59178	0.265059	0.873426	1.56028	0.381906	0.855304	2.13121
w/o MS2:Glabridin	1.05864	0.784342	2.43376	0.0172553	1	0.0755304	0.60044	0.679253	1.64049	0.503175	0.686302	1.56783	0.864193	0.539733	2.08758	0.37942	0.890667	1.22432	0.387036	0.977985	1.27595	0.192584	0.904205	0.731447	0.691061	0.627006	1.77066	0.617814	1	1.68282	0.736776	0.791955	1.78162	0.109491	1	0.443001	0.532513	0.760836	1.77494	0.884169	0.722154	2.13097
w/o MS2:2-Deoxyribose	0.517743	0.978693	0.892369	0.279273	0.853719	0.64393	0.883631	0.557359	1.38404	0.234765	0.838896	-0.452207	0.508001	0.688681	1.16601	0.305638	0.913372	0.653538	0.0570455	1	0.151064	0.850735	0.497742	1.22697	0.0461303	0.993056	0.114968	0.380369	1	0.766526	0.0705598	0.983193	0.136894	1.30558	1	1.92676	0.303257	0.85473	0.61392	1.7779	0.324441	2.10936
w/o MS2:Soy bean phospholipid	2.83198	0.105206	2.84475	1.4433	0.33525	1.77018	0.870649	0.562143	1.04612	0.143835	0.904416	0.240941	1.53137	0.260985	1.58354	0.267125	0.92227	0.429953	0.778173	0.845947	1.07825	3.56586	0.0114655	4.68607	1.29332	0.351944	1.91028	2.64426	0.157171	2.64146	0.613562	0.792906	0.723008	3.35596	0.151129	3.32894	2.33485	0.183043	2.27099	1.91561	0.288695	2.10916
w/o MS2:Vicriviroc Malate	0.348083	1	1.15761	0.266496	0.858594	0.818985	0.632771	0.667172	1.67567	0.105155	0.932928	0.440134	0.649544	0.632701	1.77286	0.293216	0.915785	0.92329	0.302546	0.986608	1.00725	0.149895	0.933143	0.57716	0.492125	0.745987	1.33808	0.2234	1	0.791159	0.485167	0.798712	1.35536	0.0964532	1	-0.375731	0.723498	0.720528	1.81706	0.929227	0.709645	2.10903
w/o MS2:Himeic acid B_120101	0.559492	0.978693	2.00716	0.421057	0.781832	1.62426	0.702089	0.63671	2.43759	0.196273	0.864065	0.953331	0.413862	0.728165	1.72021	0.13449	0.972708	0.577916	0.232552	0.989916	1.0818	0.296269	0.828931	1.17247	0.606849	0.674053	2.00922	1.15135	0.812135	3.16327	0.614796	0.792906	2.01251	0.319034	1	1.20741	0.583073	0.758143	1.97217	0.660257	0.803391	2.10894
w/o MS2:glutamate conjugated chenodeoxycholic acid	0.506231	0.978693	2.59753	0.467786	0.757968	2.42494	0.403003	0.763254	2.12961	0.53284	0.666905	2.77039	0.49079	0.695126	2.50917	0.303417	0.914215	1.87037	0.209985	0.9962	1.27532	0.428419	0.743563	2.24549	0.0359798	0.996749	0.343659	0.335817	1	1.89869	0.502376	0.798712	2.57941	0.3078	1	1.73063	0.707372	0.725776	3.35236	0.396421	0.847389	2.10537
w/o MS2:D-(+)-Fucose	0.398479	0.991513	0.768888	0.26317	0.861111	0.628169	0.751983	0.612288	1.28183	0.26473	0.821749	-0.505452	0.504049	0.68947	1.16718	0.25445	0.92394	0.581791	0.0743417	1	0.190819	0.749898	0.561909	1.13407	0.00714477	1	0.0193558	0.309322	1	0.672578	0.00657827	1	-0.0140632	1.3103	1	1.94886	0.284724	0.86328	0.593127	1.72999	0.351395	2.10273
w/o MS2:(3S,5S,8R,10R,13R,14S,17R)-14-hydroxy-3-[(2S,3R,4R,5R,6S)-3-hydroxy-4-methoxy-6-methyl-5-[(2S,3R,4S,5S,6R)-3,4,5-trihydroxy-6-[[(2R,3R,4S,5S,6R)-3,4,5-trihydroxy-6-(hydroxymethyl)oxan-2-yl]oxymethyl]oxan-2-yl]oxyoxan-2-yl]oxy-13-methyl-17-(5-oxo-2H-furan-3-yl)-1,2,3,4,5,6,7,8,9,11,12,15,16,17-tetradecahydrocyclopenta[a]phenanthrene-10-carbaldehyde	0.325026	1	1.67886	0.310111	0.842633	1.61596	0.340519	0.804767	1.74049	0.344644	0.77369	1.75971	0.00862832	1	0.0795352	0.38523	0.889791	2.01394	0.515547	0.949688	2.43358	0.026975	1	0.244344	0.250291	0.873749	1.35316	0.351994	1	1.77076	0.571095	0.798712	2.62468	0.414412	1	2.05368	0.464212	0.77057	2.23089	0.4336	0.835417	2.1013
4-((9S)-10-((E)-((2,3-dimethoxybenzyl)imino)methyl)-3,5,14-trihydroxy-13-methylhexadecahydro-1H-cyclopenta[a]phenanthren-17-yl)furan-2(5H)-one	0.458655	0.978693	1.64667	0.317805	0.83623	1.16232	0.541768	0.709589	1.80799	0.146408	0.903412	0.700302	0.493978	0.693965	1.72299	0.22827	0.935791	1.04638	0.112617	1	0.58127	0.399148	0.763726	1.4389	0.213243	0.900281	0.89766	0.395997	1	1.42259	0.506567	0.798712	1.68312	0.353007	1	1.26394	0.303859	0.85473	1.37454	0.650713	0.80454	2.09442
w/o MS2:threonine conjugated cholic acid	0.387905	0.998765	0.857212	0.517577	0.743357	1.02761	0.634979	0.66496	1.36547	0.308599	0.796585	0.70863	0.3136	0.780491	0.661028	0.149562	0.966611	0.373679	0.198409	0.996964	-0.511667	0.969779	0.432951	2.07898	0.477627	0.745987	1.12236	0.022577	1	0.0648071	1.18362	0.751958	1.85547	0.540783	1	1.09992	0.494791	0.770484	1.07663	1.29524	0.538069	2.09136
w/o MS2:Bixin	0.634164	0.978693	1.33676	0.114219	0.952428	-0.292227	0.269777	0.837248	0.699055	0.0621902	0.970038	0.181464	0.31219	0.781626	0.724673	0.144913	0.968099	-0.391868	0.0868532	1	0.227808	0.650616	0.627228	1.41214	0.0429602	0.994481	0.140706	0.0296826	1	-0.0918215	0.801867	0.787996	1.37835	0.238408	1	0.567972	0.422372	0.794066	1.02017	1.06053	0.651083	2.08909
AAL toxin TB	0.659008	0.978693	2.12639	0.462677	0.759392	1.57686	0.685343	0.642516	2.16322	0.148932	0.90194	0.803415	0.136299	0.898129	0.748193	0.301664	0.915107	1.23383	0.458901	0.952086	1.59317	0.661765	0.618834	2.11531	0.102326	0.967352	0.558864	0.457621	1	1.5812	0.653449	0.791955	2.06341	0.486594	1	1.65112	0.713447	0.725519	2.22854	0.655115	0.803943	2.08271
w/o MS2:4-((10S,13R)-3-(((2R,3R,4R,6R)-3,4-dihydroxy-6-methyl-5-(((3R,4S,5S,6R)-3,4,5-trihydroxy-6-(hydroxymethyl)tetrahydro-2H-pyran-2-yl)oxy)tetrahydro-2H-pyran-2-yl)oxy)-14-hydroxy-10,13-dimethylhexadecahydro-1H-cyclopenta[a]phenanthren-17-yl)furan-2(5H)-one	0.60874	0.978693	1.55679	0.663618	0.674106	1.57733	0.874239	0.562143	1.97558	0.360226	0.767145	1.19233	0.503714	0.68947	1.46999	0.452374	0.858792	1.36207	0.208582	0.9962	0.703688	0.868212	0.488733	2.1333	0.458529	0.751363	1.3248	0.130776	1	0.463705	0.82185	0.787289	1.8641	0.312791	1	0.90475	0.660229	0.73846	1.71517	0.900533	0.716222	2.08223
w/o MS2:Fructose 1,6-diphosphate	0.34088	1	0.880227	0.769621	0.618522	1.16321	1.13135	0.433682	1.84908	0.136492	0.90865	-0.330301	1.08494	0.426723	1.56899	0.958608	0.645915	-4.46947	0.297072	0.986608	0.767315	0.188223	0.90595	0.486233	0.930883	0.510161	1.88165	0.033494	1	0.113573	1.98851	0.531777	2.47515	0.0576288	1	0.198939	2.58375	0.136652	3.25789	1.35905	0.519014	2.04946
w/o MS2:Verticillin D_130016	0.240007	1	1.28067	0.204978	0.892928	1.11535	0.142907	0.922113	-1.08271	0.401942	0.739266	-2.93817	0.363042	0.753437	1.80255	0.316455	0.910483	1.61279	0.452216	0.952086	2.16103	0.0217245	1	0.194761	0.270307	0.861981	1.42522	0.25628	1	1.36708	0.0621649	0.988084	-0.519027	0.0409301	1	-0.35105	0.0908819	0.970973	-0.729347	0.424955	0.83602	2.04358
w/o MS2:[(2S,3R,4S,5S,6R)-3,4,5-trihydroxy-6-(hydroxymethyl)oxan-2-yl] (1S,4aR,6aS,6bR,10R,11R,12aR)-1,10,11-trihydroxy-9,9-bis(hydroxymethyl)-2,2,6a,6b,12a-pentamethyl-1,3,4,5,6,6a,7,8,8a,10,11,12,13,14b-tetradecahydropicene-4a-carboxylate	1.19681	0.710048	1.69514	0.747875	0.626867	1.13671	0.771542	0.601285	1.26591	0.858191	0.476713	1.3986	0.663678	0.625048	1.12765	0.27082	0.921553	0.647204	0.374205	0.977985	0.728885	0.739827	0.568968	1.45327	0.175761	0.922403	0.466941	0.574143	1	0.982953	0.975216	0.787289	1.73672	0.213295	1	-0.618576	0.904052	0.669468	1.46588	1.58326	0.410818	2.0411
w/o MS2:[2-(3,4-dihydroxyphenyl)-5-hydroxy-7-methoxy-4-oxo-3-[(2S,3R,4R,5R,6S)-3,4,5-trihydroxy-6-methyloxan-2-yl]oxychromen-8-yl] acetate	0.0339148	1	0.29668	0.00162575	1	0.0144595	0.231791	0.858217	-1.73051	0.0128067	1	0.113429	0.248688	0.819422	1.61424	0.275059	0.919322	1.79382	0.00254269	1	0.0226816	0.586572	0.664198	-3.50029	0.372864	0.804309	2.53176	0.29065	1	-2.02497	0.390087	0.827533	-2.82432	0.259146	1	1.68024	0.183734	0.916064	-1.45681	0.316806	0.877617	2.03095
w/o MS2:C45H71NO14; PlaSMA ID-3382	0.0483324	1	0.496172	0.250506	0.867564	-2.15635	0.23839	0.852851	1.83989	0.235753	0.837863	-2.05954	0.27761	0.80237	2.14887	0.198839	0.94423	-1.8209	0.0724199	1	-0.681828	0.228609	0.878947	-2.02741	0.191443	0.913744	-1.76919	0.217814	1	-1.95325	0.334467	0.849977	-2.62578	0.163446	1	-1.35686	0.271693	0.869221	2.08615	0.26237	0.898898	2.02947
w/o MS2:Ophiopogonoside A	0.617865	0.978693	2.58431	0.27499	0.856701	1.38714	0.536822	0.71311	2.43217	0.513258	0.678685	2.27397	0.263288	0.809395	1.33873	0.260659	0.922755	1.50593	0.464473	0.949688	2.11079	0.73503	0.572635	2.99507	0.369013	0.807156	1.72693	0.516385	1	2.25979	0.0059805	1	0.0387929	0.283202	1	1.3739	0.251423	0.882514	1.46614	0.418595	0.839341	2.0264
w/o MS2:1beta-Hydroxydehydrotrametenolic acid	0.378292	1	1.93443	0.283538	0.850906	1.52692	0.493303	0.729711	2.39104	0.264998	0.821749	1.46334	0.40455	0.732729	2.04845	0.239797	0.929348	1.33454	0.436721	0.961444	2.18229	0.625872	0.64268	2.8849	0.129386	0.951866	-1.04506	0.309298	1	1.64591	0.257952	0.886164	1.41124	0.373232	1	1.92608	0.526164	0.76263	2.51511	0.39819	0.846564	2.02553
w/o MS2:Senkirkine	0.5105	0.978693	3.01583	0.226185	0.879271	1.5069	0.367856	0.78484	2.2751	0.397923	0.742015	2.47767	0.605458	0.654146	3.30665	0.412731	0.877449	2.5688	0.166003	0.99992	1.20503	0.345461	0.798055	2.22034	0.260493	0.868639	1.77461	0.33327	1	2.09614	0.255096	0.888065	1.66762	0.110412	1	0.809994	0.68033	0.733205	3.69303	0.310962	0.882134	2.01929
w/o MS2:NCGC00384632-01![(2R,3R,4S,5R,6R)-6-[2-(3,4-dihydroxyphenyl)ethoxy]-3,5-dihydroxy-4-[(2R,3R,4R,5R,6S)-3,4,5-trihydroxy-6-methyloxan-2-yl]oxyoxan-2-yl]methyl (E)-3-(3,4-dihydroxyphenyl)prop-2-enoate	0.497985	0.978693	2.15951	0.542206	0.730317	2.32914	0.278387	0.830685	1.35743	0.260278	0.822992	1.30228	0.31299	0.78093	1.51334	0.427963	0.87303	1.93138	0.375777	0.977985	1.74107	0.234352	0.875952	1.17645	0.596366	0.678017	2.63464	0.50088	1	2.21415	0.34939	0.844935	1.65241	0.318622	1	1.54084	0.41088	0.799747	1.91607	0.447377	0.833633	2.01685
w/o MS2:N-nornuciferine	0.550919	0.978693	2.23188	0.433829	0.775247	1.82709	0.463133	0.73108	1.91459	0.260936	0.822536	1.19226	0.00516847	1	0.0426458	0.239243	0.929352	1.14357	0.400098	0.973682	1.73602	0.0196708	1	-0.110869	0.463012	0.748034	1.92672	0.553981	1	2.22403	0.594303	0.795663	2.30651	0.56	1	2.20834	0.486184	0.770484	2.05861	0.492917	0.822403	2.00669
w/o MS2:MMV687706	0.497219	0.978693	1.81048	0.289148	0.849067	1.09398	0.564307	0.698427	1.91801	0.169988	0.88354	0.905555	0.196431	0.850671	1.02608	0.184913	0.949223	0.919121	0.272499	0.986608	1.08416	0.450702	0.730916	1.63809	0.1069	0.965511	0.566791	0.317452	1	1.22014	0.500435	0.798712	1.66856	0.137602	1	-0.702263	0.414473	0.797893	1.73744	0.585784	0.820918	1.99712
Secoisolariciresinol Diglucoside	0.777197	0.95725	2.25805	0.423751	0.781747	1.33816	0.638215	0.66195	1.85282	0.776509	0.520955	2.15688	0.841696	0.550771	2.35685	0.518432	0.855754	1.78151	0.156264	1	0.709344	0.778053	0.541241	2.22406	0.420567	0.775352	1.49003	0.489201	1	1.57005	0.683387	0.791955	1.94147	0.507934	1	1.54298	0.597868	0.7557	2.12582	0.69436	0.78895	1.98819
w/o MS2:Tunicamycin B	0.300429	1	1.29041	0.0207712	1	0.10662	0.655205	0.656334	2.04591	0.59177	0.627757	1.91782	0.648568	0.633065	2.05474	0.311818	0.913372	1.26607	0.175226	0.99992	0.748774	0.167136	0.918071	0.743326	0.153078	0.938977	0.679061	0.0921238	1	0.423681	0.356729	0.842289	1.30884	0.249782	1	0.947652	0.326562	0.83773	1.45237	0.574443	0.821636	1.98158
w/o MS2:7-Benzyloxytryptamine	0.323228	1	1.15395	0.000174233	1	-0.000708421	0.720662	0.630026	2.04867	0.0571236	0.973154	0.246857	0.367347	0.750838	1.22483	0.136262	0.971859	0.495998	0.180292	0.998267	0.69713	0.291494	0.834091	0.987151	0.286024	0.860124	0.900754	0.131805	1	0.484455	0.727597	0.791955	1.83883	0.105002	1	-0.383017	0.86119	0.684242	2.14266	0.864453	0.727752	1.98111
w/o MS2:[(2S,3R,4S,5S,6R)-2-[3-[(2S,3R,4S,5S,6R)-4,5-dihydroxy-6-(hydroxymethyl)-3-[(2S,3R,4R,5R,6S)-3,4,5-trihydroxy-6-methyloxan-2-yl]oxyoxan-2-yl]oxy-5-hydroxy-2-(4-hydroxyphenyl)-4-oxochromen-7-yl]oxy-4,5-dihydroxy-6-(hydroxymethyl)oxan-3-yl] (E)-3-(4-hydroxyphenyl)prop-2-enoate	0.467382	0.978693	-1.67701	0.0143739	1	0.102318	0.467382	0.729711	-1.67701	0.0168362	1	0.120159	0.467382	0.699238	-1.67701	0.323185	0.909127	2.25051	1.09421	0.662488	5.47547	0.652525	0.626024	3.91923	0.625856	0.66405	3.68431	0.295974	1	1.96732	0.304563	0.869783	2.04153	0.0256229	1	0.184646	0.0177431	1	0.126754	0.297529	0.888698	1.98036
w/o MS2:T-2 tetraol	0.457713	0.978693	0.768692	0.341588	0.823523	0.704666	0.7517	0.612288	1.20054	0.263848	0.822009	-0.489127	0.499288	0.690778	1.08187	0.297136	0.915403	0.617084	0.0951906	1	0.219559	0.754421	0.558177	1.09329	0.0257625	0.997626	0.0628521	0.309381	1	0.641916	0.0205676	1	-0.0423625	1.3372	1	1.86079	0.279027	0.865662	0.554267	1.71458	0.356859	1.98015
w/o MS2:(Z)-2-(3-hydroxy-4-methoxybenzylidene)-9-(quinolin-4-yl)-8,9-dihydro-2H-furo[2,3-f]chromene-3,7-dione	0.235447	1	1.6828	0.512567	0.745762	3.01043	0.020941	1	0.176287	0.602071	0.620024	3.58457	0.226053	0.833834	1.61946	0.545605	0.845734	3.23391	0.231738	0.989916	1.654	0.249592	0.863137	1.78844	0.647079	0.652259	4.12027	0.52167	1	3.07139	1.15525	0.751958	5.35163	0.221472	1	1.5826	0.00087668	1	0.0073452	0.274477	0.895068	1.97957
w/o MS2:Dipyrithione	1.229	0.696121	2.02748	1.26253	0.396025	2.11472	0.769498	0.601578	1.32683	0.214626	0.851901	0.534859	1.59941	0.23943	2.36384	1.22038	0.49686	1.90127	0.81424	0.826256	1.53452	0.683746	0.604237	1.24459	0.496467	0.745987	0.98007	1.18477	0.801588	1.78434	0.195226	0.909137	0.50082	0.487732	1	0.937581	1.19818	0.564314	1.88986	1.18304	0.590561	1.9764
w/o MS2:NCGC00381125-01_C48H78O19_beta-D-Glucopyranose, O-6-deoxy-alpha-L-mannopyranosyl-(1->4)-O-beta-D-glucopyranosyl-(1->6)-1-O-[(2alpha,3beta,5xi,9xi,13xi,18xi,19xi)-2,3,23-trihydroxy-28-oxours-20-en-28-yl]-	0.797338	0.945577	1.92274	0.562796	0.721378	1.60825	0.954581	0.523096	2.19097	0.100452	0.935689	0.376583	0.345699	0.763345	1.07431	0.533885	0.850296	1.51229	0.591772	0.929737	1.59698	0.17055	0.914977	0.617554	0.421041	0.775352	1.19408	0.843519	0.969996	2.03746	0.409939	0.817335	1.39986	0.356659	1	1.14081	0.56538	0.758143	1.52527	0.808024	0.742026	1.97561
w/o MS2:NCGC00380375-01!6-[(4E,6E)-2,3-dihydroxy-4,6-dimethyl-7-(1,2,4-trimethyl-3,6-dioxabicyclo[3.1.0]hexan-4-yl)hepta-4,6-dien-2-yl]-4-methoxy-3,5-dimethylpyran-2-one	0.141149	1	0.480372	0.554258	0.7252	1.27455	0.946169	0.526227	2.06989	0.0801984	0.953981	0.24507	0.276994	0.802402	0.80333	0.541779	0.845734	1.3449	0.548634	0.948928	1.44461	0.518307	0.704259	1.29907	0.0634232	0.9871	-0.254724	0.310904	1	0.979701	1.13056	0.757855	2.43484	1.04411	1	2.18062	0.225073	0.8929	-0.687345	0.90031	0.716222	1.95761
w/o MS2:E-4,5'-dihydroxy-3-methoxy-3'-glucopyranosylstilbene	0.198943	1	-1.7609	0.00222377	1	-0.0236371	0.0154289	1	0.164338	0.165073	0.886899	-1.53864	0.638759	0.639584	4.12655	0.0155201	1	0.165693	0.0335861	1	0.357894	0.00817117	1	0.0871043	0.196101	0.910788	-1.74339	0.567242	1	3.70369	0.208466	0.903213	1.79342	0.184537	1	1.59271	0.58788	0.758143	3.83246	0.228809	0.907704	1.95754
w/o MS2:NCGC00386083-01!dimethyl (2E,6E,11Z)-19-(2-amino-2-oxoethyl)-9,13-dihydroxy-8-methoxy-10,12,14-trimethyl-15-oxohenicosa-2,6,11-trienedioate [IIN-based on: CCMSLIB00000846980]	0.567096	0.978693	1.42765	0.431475	0.777717	1.04133	0.587801	0.687704	1.50632	0.497255	0.691022	1.23306	0.493367	0.694212	1.32366	0.322969	0.909127	0.904354	0.123924	1	0.419852	0.512639	0.707178	1.40466	0.169471	0.927558	0.524354	0.325152	1	0.919916	0.483408	0.798712	1.18115	0.210963	1	0.605234	0.605636	0.754197	1.5201	0.913918	0.716158	1.9567
w/o MS2:NCGC00180593-02!2-[2-[1-carboxy-2-(3,4-dihydroxyphenyl)ethoxy]carbonyl-3,4-bis(3,4-dihydroxyphenyl)cyclobutanecarbonyl]oxy-3-(3,4-dihydroxyphenyl)propanoic acid	0.014896	1	-0.154184	0.209673	0.890606	1.64996	0.155239	0.915477	1.25786	0.764343	0.525675	3.80276	0.0305155	0.995468	-0.307717	0.774138	0.72941	3.80477	1.0521	0.687768	4.82838	1.02609	0.409801	4.77412	0.700931	0.61998	3.5228	0.0360471	1	-0.360411	0.25387	0.889103	-2.20537	0.256341	1	-2.21866	0.847483	0.684242	4.13283	0.251421	0.901657	1.95426
w/o MS2:N-(3-(4-bromo-10-methoxy-7-methyl-6,7-dihydro-5H-[1,3]dioxolo[4',5':4,5]benzo[1,2-d]azepine-8-carbonyl)phenyl)-2-(4-methoxyphenoxy)acetamide	0.00456337	1	0.0471107	1.3063	0.386758	-5.51986	0.237369	0.852851	-1.92531	0.213548	0.851918	1.77485	0.00789232	1	-0.0802434	0.280631	0.91684	2.32657	0.59513	0.927976	-3.70724	0.53918	0.691243	-3.54263	0.279538	0.861981	-2.14747	0.214058	1	-1.79307	0.0285627	1	0.293753	0.66078	1	4.12419	0.221022	0.895541	-1.83373	0.235542	0.905037	1.95121
w/o MS2:Flavone base + 4O, O-HexA-HexA	0.486521	0.978693	3.46327	0.52825	0.737069	3.78931	0.495273	0.729711	3.52552	1.11875	0.352988	6.34656	0.99077	0.474925	5.55286	0.703332	0.769992	5.19148	0.490707	0.949688	3.49375	0.174416	0.913976	1.49854	0.898199	0.528441	5.03733	0.19823	1	1.7072	0.512026	0.798712	3.64628	0.21468	1	1.85195	0.986666	0.642863	5.5418	0.225051	0.909077	1.94634
w/o MS2:Vinorelbine	0.255887	1	2.13781	0.298816	0.845546	2.38709	0.123092	0.93626	1.09678	0.0455739	0.982317	0.448132	0.117427	0.913948	1.04515	0.109995	0.977639	1.01301	0.419646	0.968055	3.26493	0.309267	0.818637	2.73897	0.248262	0.874183	2.16055	0.598878	1	4.15183	0.404087	0.821236	3.07333	0.391922	1	3.10813	0.217224	0.898623	1.75265	0.232568	0.905844	1.94615
w/o MS2:Fulvestrant (Faslodex)	0.51002	0.978693	1.47513	0.449794	0.767366	1.27897	0.830432	0.575048	1.97841	0.599043	0.622989	1.59601	0.840608	0.550771	1.996	0.628911	0.812789	1.64701	0.236835	0.989084	0.802257	0.603487	0.655227	1.70602	0.189751	0.913744	0.691938	0.250001	1	0.835552	0.763817	0.791955	1.83467	0.432013	1	1.23996	0.497436	0.770484	1.54831	0.802573	0.743378	1.93562
w/o MS2:Xanthosine	0.552754	0.978693	2.40038	0.18947	0.90327	0.96263	0.321189	0.810366	1.50901	0.424118	0.72731	1.90152	0.229169	0.831399	1.16212	0.535176	0.8497	2.26357	0.0137481	1	0.101235	0.100198	0.96787	0.581166	0.384037	0.798815	1.81053	0.342725	1	1.59552	0.316804	0.862734	1.47876	0.0428695	1	-0.281212	0.150095	0.934248	1.0126	0.435541	0.835371	1.93512
w/o MS2:7-methoxy-6-(1,2,3-trihydroxy-3-methylbutyl)chromen-2-one	0.494781	0.978693	2.52847	0.436245	0.773493	2.39058	0.401347	0.764192	2.15381	0.329303	0.783441	1.8278	0.302343	0.787944	1.66126	0.171414	0.956761	1.04147	0.0606438	1	0.392771	0.445427	0.732571	2.28728	0.328373	0.832116	1.82454	0.393027	1	2.0945	0.493152	0.798712	2.4658	0.276759	1	1.57107	0.52834	0.762252	2.59315	0.361155	0.860366	1.92419
w/o MS2:Lividic acid	0.501991	0.978693	2.49911	0.518338	0.7429	2.55366	0.177972	0.899482	1.06193	0.396159	0.74308	2.05651	0.325711	0.774785	1.75306	0.256233	0.923383	1.44623	0.348195	0.985902	1.89346	0.215845	0.887037	1.26524	0.27908	0.861981	1.55885	0.342983	1	1.82658	0.353106	0.843786	1.86078	0.326091	1	1.75085	0.455295	0.773828	2.29157	0.362621	0.860366	1.91997
w/o MS2:1-(9-hydroxy-2-isobutyl-10-(3-(pyridin-3-ylmethoxy)phenyl)pyrrolo[3',4':6,7]azepino[4,3,2-cd]indol-8(2H,7H,10H)-yl)ethanone	0.279169	1	0.831846	0.239189	0.874321	0.764715	0.754714	0.610882	1.67894	0.0825045	0.952841	-0.300312	0.838939	0.550771	1.66619	0.00167556	1	0.00717751	0.0281383	1	0.103296	0.128904	0.949611	0.517365	0.160568	0.934743	0.51993	0.0178304	1	0.0656015	1.15867	0.751958	2.11748	0.4692	1	1.14496	0.266625	0.872705	0.837239	0.849142	0.732166	1.91762
w/o MS2:(3S,10R,13R,17R)-10,13-dimethyl-17-((R)-6-methylheptan-2-yl)-2,3,4,7,8,9,10,11,12,13,14,15,16,17-tetradecahydro-1H-cyclopenta[a]phenanthren-3-yl 2-((4-ethyl-2-oxo-2H-chromen-7-yl)oxy)acetate	0.834003	0.924659	4.06508	0.0147877	1	0.155586	0.303009	0.819556	2.3157	0.032291	0.99323	0.336747	0.282551	0.799234	2.16319	0.00170686	1	-0.0180006	0.228247	0.990151	1.77892	0.0417359	1	0.433438	1.01337	0.470618	4.70439	0.281852	1	2.15379	0.0340064	1	0.354723	0.320379	1	2.43927	0.333131	0.834887	2.5086	0.246954	0.901657	1.91605
w/o MS2:NCGC00179935-02!(5S)-1,7-bis(3,4-dihydroxyphenyl)-5-[(2S,3R,4S,5R)-3,4,5-trihydroxyoxan-2-yl]oxyheptan-3-one [IIN-based: Match]	1.14411	0.734031	1.1062	0.365557	0.809642	0.460998	0.049922	0.986943	0.0830458	0.0800035	0.953991	0.120062	2.61867	0.0644611	1.63928	0.510512	0.855754	0.665836	2.14841	0.252464	1.26639	2.54428	0.050206	1.7255	0.583108	0.68573	0.657006	2.53899	0.174243	1.67009	0.398065	0.824158	0.46895	0.631294	1	0.749386	0.19852	0.907267	0.293163	3.02449	0.0680169	1.91225
w/o MS2:NCGC00347392-02!(2S,3S,4S,5R,6R)-6-[[(2S,3R,4R,6aR,6bS,8aS,12aS,14bR)-4-carboxy-8a-[(2S,3R,4S,5S)-3-[(2S,3R,4S,5R,6S)-3,4-dihydroxy-6-methyl-5-[(2S,3R,4S,5R)-3,4,5-trihydroxyoxan-2-yl]oxyoxan-2-yl]oxy-4,5-dihydroxyoxan-2-yl]oxycarbonyl-2-hydroxy-4,6a,6b,11,11,14b-hexamethyl-1,2,3,4a,5,6,7,8,9,10,12,12a,14,14a-tetradecahydropicen-3-yl]oxy]-3,4,5-trihydroxyoxane-2-carboxylic acid [IIN-based…	0.298329	1	1.25199	0.500741	0.751453	1.68329	0.566903	0.697493	1.90762	0.557265	0.653941	1.875	0.445122	0.711398	1.52006	0.46293	0.857036	1.7778	0.582248	0.930534	1.9104	0.530174	0.698059	1.8407	0.396149	0.790541	1.41283	0.484016	1	1.64343	0.286952	0.873864	1.2868	0.829554	1	2.4959	0.485877	0.770484	1.63633	0.568601	0.82183	1.9071
w/o MS2:3-[(1R,3R,5R,8R,10S,13R,14S,17R)-1,14-dihydroxy-3-[(2S,3S,4R,5S,6R)-3-hydroxy-4-methoxy-6-methyl-5-[(2S,3R,4S,5S,6R)-3,4,5-trihydroxy-6-(hydroxymethyl)oxan-2-yl]oxyoxan-2-yl]oxy-10,13-dimethyl-1,2,3,4,5,6,7,8,9,11,12,15,16,17-tetradecahydrocyclopenta[a]phenanthren-17-yl]-2H-furan-5-one	0.820442	0.931569	1.73885	0.177383	0.910573	0.610028	0.787225	0.59498	1.65097	0.486613	0.697397	1.31629	0.96392	0.488728	1.92123	0.802304	0.718641	1.74503	0.0795404	1	0.285141	0.747151	0.564418	1.59432	0.106107	0.965778	0.443847	0.408694	1	1.09237	0.953622	0.787289	1.87876	0.0426653	1	0.156336	0.395314	0.80521	1.33523	0.951815	0.699737	1.90575
w/o MS2:Puerarin	0	1	0	0	1	0	0.838234	0.572858	3.83415	0	1	0	0	1	0	0	1	0	0.467382	0.949688	2.2034	0	1	0	0.467382	0.745987	2.26269	0	1	0	0.467382	0.798712	1.87047	0	1	0	0.467382	0.770484	1.98784	0.467382	0.822403	1.90455
w/o MS2:Penigequinolones A and B (diastereomers)_120177	0.703859	0.978693	1.72367	0.66673	0.672556	1.64973	0.746274	0.614962	1.79258	0.717041	0.557542	1.7352	0.609358	0.653389	1.52778	0.835457	0.705424	1.9987	0.61472	0.919328	1.5489	0.731705	0.5737	1.78378	0.678185	0.632598	1.68167	0.750315	1	1.8016	0.55838	0.798712	1.49567	0.390339	1	1.26673	0.190579	0.913346	0.779678	0.807435	0.742026	1.90368
w/o MS2:Pramiracetam	0.335203	1	1.7665	0.428375	0.779455	2.09359	0.376146	0.782111	1.8923	0.228894	0.843918	1.27547	0.383606	0.741372	1.90879	0.37083	0.892859	1.87107	0.272722	0.986608	1.45374	0.384864	0.771326	1.92815	0.136793	0.948284	0.825814	0.364198	1	1.83236	0.576328	0.798712	2.63785	0.271372	1	1.46268	0.435433	0.785838	2.1327	0.36428	0.860366	1.9027
w/o MS2:(4-bromophenyl)(7,8-dimethoxy-3-methyl-2,3-dihydro-1H-benzo[d]azepin-4-yl)methanone	0.467382	0.978693	1.63908	0	1	0	0.467382	0.729711	1.85681	0.467382	0.700892	1.82351	0	1	0	0	1	0	0	1	0	0	1	0	0.467382	0.745987	1.86507	0	1	0	0	1	0	0	1	0	0	1	0	0.467382	0.822403	1.89917
Cimiracemoside D	0.434186	0.980261	1.38943	0.300093	0.845502	0.961824	0.522869	0.718549	1.70137	0.0785159	0.955345	0.325677	0.212453	0.841914	0.786239	0.408026	0.878883	1.20962	0.116781	1	0.460877	0.129374	0.949611	0.506413	0.164621	0.93224	0.681534	0.429321	1	1.28554	0.863812	0.787289	2.20539	0.0644085	1	0.298801	0.726579	0.719831	1.92035	0.704221	0.788267	1.8951
w/o MS2:7-alpha-hydroxy cholesterol	2.14668	0.268176	2.7322	1.75573	0.235619	2.28632	1.81884	0.196602	1.6072	1.62552	0.179462	1.6821	2.53027	0.0726692	2.29632	1.23608	0.487569	1.63883	1.24428	0.583945	1.43619	5.06706	0.0013174	5.56777	1.94111	0.160478	2.0662	2.07934	0.351484	3.21943	1.82293	0.56778	-1.56634	3.31863	0.154355	2.99221	2.41535	0.168448	2.65463	1.68874	0.366953	1.89328
w/o MS2:Methyl red	0.397209	0.991914	1.94469	0.573489	0.718134	2.57175	0.365495	0.786429	1.83474	0.321363	0.789618	1.66202	0.486082	0.698779	2.31568	0.504851	0.855754	2.34737	0.261891	0.986917	1.39616	0.44579	0.732571	2.18409	0.194371	0.912221	-1.69201	0.0552184	1	-0.461885	0.45131	0.806092	2.14355	0.280138	1	1.49482	0.534182	0.760701	2.39013	0.383274	0.854898	1.88846
w/o MS2:3-[(2S,3R,4S,5R,6R)-4-[(2S,3R,4S,5S,6R)-4,5-dihydroxy-6-(hydroxymethyl)-3-[(2S,3R,4S,5R)-3,4,5-trihydroxyoxan-2-yl]oxyoxan-2-yl]oxy-3,5-dihydroxy-6-(hydroxymethyl)oxan-2-yl]oxy-2-(3,4-dihydroxyphenyl)-5,7-dihydroxychromen-4-one	0.467382	0.978693	1.88755	0.467382	0.757968	1.87317	0.467382	0.729711	1.9734	0	1	0	0	1	0	0.467382	0.855754	1.8909	0	1	0	0	1	0	0.467382	0.745987	2.02031	0.838841	0.969996	3.7693	0	1	0	0	1	0	0	1	0	0.467382	0.822403	1.88793
w/o MS2:Dereplicator Identification - Retinoic_acid_3,7,11,15-tetramethyl-2-he	0	1	0	0	1	0	0	1	0	0	1	0	0	1	0	0	1	0	0.467382	0.949688	1.89025	0	1	0	0.838163	0.553102	4.02077	0.467382	1	1.89926	0	1	0	0.467382	1	1.91805	0	1	0	0.467382	0.822403	1.88774
w/o MS2:NCGC00347760-02![5-acetyloxy-3-(hydroxymethyl)-2-oxo-6-propan-2-ylcyclohex-3-en-1-yl] 3-methylbutanoate	0.51058	0.978693	0.93932	0.359367	0.812931	0.749717	0.719349	0.630227	1.3002	0.31757	0.791177	0.598535	1.01173	0.460809	1.52384	0.677264	0.785285	1.15868	0.639029	0.913809	1.04128	1.16118	0.343752	1.64907	0.121836	0.957226	0.315389	0.65202	1	1.16254	0.496734	0.798712	0.858572	1.58023	1	2.05507	0.833567	0.685778	1.37508	1.47246	0.462625	1.88551
w/o MS2:Flavone base + 3O, 1MeO, O-HexA-FeruloylHexA	0	1	0	0.467382	0.757968	1.90914	0.838849	0.572858	3.72352	0.838739	0.483761	3.72011	0	1	0	0	1	0	0.83883	0.810248	3.78136	0	1	0	0.836537	0.553102	3.9278	0	1	0	0.467382	0.798712	1.87926	0	1	0	0	1	0	0.467382	0.822403	1.88434
w/o MS2:Jionoside A1	1.30604	0.649153	5.75401	1.30677	0.386758	5.5869	0	1	0	0	1	0	0.467382	0.699238	1.84266	0	1	0	1.30684	0.54755	5.67114	0.825303	0.510058	4.32838	0.467382	0.745987	2.53583	0.467382	1	1.87574	0.467382	0.798712	1.91152	0.467382	1	1.9334	0.838812	0.685075	3.7556	0.467382	0.822403	1.88129
w/o MS2:beta-Diphosphopyridine nucleotide, disodium salt, reduced form	0.838845	0.924659	3.70969	0	1	0	0	1	0	0.467382	0.700892	1.84334	0.838401	0.550771	3.83514	0.467382	0.855754	1.88167	0.838819	0.810248	3.73554	0.828108	0.507801	4.49731	0.467382	0.745987	1.94599	0.467382	1	1.88689	0.838848	0.787289	3.84573	0	1	0	0.467382	0.770484	1.87653	0.467382	0.822403	1.88119
w/o MS2:NCGC00385640-01!5-hydroxy-7-[(2S,3R,4S,5S,6R)-3,4,5-trihydroxy-6-[[(2R,3R,4R,5R,6S)-3,4,5-trihydroxy-6-methyloxan-2-yl]oxymethyl]oxan-2-yl]oxy-2-(3,4,5-trimethoxyphenyl)chromen-4-one	0.467382	0.978693	1.97083	0	1	0	0.83875	0.572858	3.79319	0.467382	0.700892	1.84602	0.467382	0.699238	1.84255	0.467382	0.855754	2.26357	0.838689	0.810248	3.79396	0.838769	0.504185	3.75532	0.837129	0.553102	3.68565	0	1	0	0.83884	0.787289	3.83012	0.467382	1	1.80456	0.467382	0.770484	1.85638	0.467382	0.822403	1.87906
w/o MS2:asterric acid	0.0649222	1	0.616364	0.130128	0.941495	0.981641	0.175101	0.902189	1.30612	0.123904	0.917782	0.940718	0.855969	0.544952	3.86751	0.200324	0.94423	1.46448	0.152816	1	1.16021	0.225	0.880905	-1.85811	0.535462	0.718867	2.71449	0.0356484	1	-0.330093	0.0417027	1	-0.379294	0.0403067	1	-0.371447	0.833059	0.685778	3.97404	0.262472	0.898898	1.87085
w/o MS2:MLS001076475-01!TETRAETHYLTHIURAM DISULFIDE97-77-8	0.047158	1	-0.37674	0.0528404	0.991888	-0.313464	0.090418	0.957461	-0.684336	0.226913	0.844384	-1.83958	0.0102632	1	0.0897625	0.0794422	0.981897	-0.625465	0.165182	0.99992	-1.14536	0.209087	0.892452	-1.38755	0.186097	0.915989	1.01643	0.21731	1	1.17533	0.0894074	0.974621	-0.671255	0.1759	1	0.963423	0.479037	0.770484	2.24927	0.374586	0.858662	1.85988
w/o MS2:Histidine conjugated chenodeoxycholic acid	0.657666	0.978693	3.52991	0.79735	0.60492	4.11057	0.706694	0.635006	3.74233	0.669097	0.589174	3.60409	0.823628	0.556419	4.21001	0.189236	0.946149	1.59334	0.738921	0.866824	3.877	0.177498	0.913002	1.49595	0.701238	0.619828	3.7378	0.852105	0.966651	4.32575	0.704995	0.791955	3.72177	0.156797	1	1.33227	0.788237	0.700215	4.10551	0.223	0.909641	1.85268
w/o MS2:2-chloro-1,3,8-trihydroxy-6-(hydroxymethyl)anthracene-9,10-dione	0.0161893	1	0.120543	0.208167	0.891874	0.793124	0.522777	0.718549	-2.37131	0.890851	0.457216	2.00124	0.0869111	0.941818	0.290996	0.0383172	1	-0.266919	0.2473	0.989084	-1.45465	0.0461126	1	0.187022	0.0192106	1	0.0748124	0.444782	1	-2.90926	0.24665	0.890743	-1.40148	0.392641	1	-1.95519	0.47036	0.770484	1.40733	0.722338	0.78064	1.8509
w/o MS2:8-[(2R,3S)-5,7-dihydroxy-2-(4-hydroxyphenyl)-4-oxo-2,3-dihydrochromen-3-yl]-5,7-dihydroxy-2-(4-hydroxyphenyl)chromen-4-one	0.467382	0.978693	1.83298	0.467382	0.757968	1.94004	0.467382	0.729711	1.84846	0.838446	0.483761	3.60401	0	1	0	0.834578	0.705424	3.9911	0	1	0	0.467382	0.722952	1.7992	0.838484	0.553102	3.76661	0.467382	1	1.85305	0.838573	0.787289	3.7615	0.838656	1	3.86542	0	1	0	0.467382	0.822403	1.85044
w/o MS2:Milbemycin A3	0.0689182	1	0.281243	0.554104	0.7252	1.5688	0.19051	0.889846	0.699915	0.222088	0.848092	0.647612	0.0691736	0.960296	0.262237	0.0401192	1	0.166319	0.0724057	1	-0.302105	0.21593	0.887037	-0.828139	0.29937	0.852435	-2.01822	0.0106236	1	-0.0461995	1.34547	0.716318	2.75715	0.267292	1	0.968792	0.217111	0.898623	0.85565	0.759519	0.766137	1.84688
w/o MS2:1,4-dioxacyclohexadecane-5,16-dione	0.235813	1	0.830681	0.79001	0.60927	1.88425	0.801314	0.587302	1.7081	0.190322	0.867646	0.543761	0.420607	0.724673	1.21254	0.185938	0.948755	0.574035	0.00567356	1	-0.0255459	0.57789	0.669296	1.52907	0.326527	0.833163	0.972706	0.326282	1	1.00399	0.900143	0.787289	1.93338	0.093482	1	0.344992	0.66235	0.73846	1.59172	0.825961	0.734443	1.84635
w/o MS2:Chymostatinol B	0.693958	0.978693	2.77627	0.246537	0.869201	1.18272	0.243486	0.850499	1.20641	0.332933	0.780595	1.58055	0.381993	0.742496	1.76331	0.0836432	0.981897	-0.622295	0.442453	0.957318	2.04601	0.126083	0.951957	0.711263	0.244728	0.876535	1.22577	0.50781	1	2.15207	0.242999	0.891686	1.19964	0.346966	1	1.60199	0.55398	0.758143	2.36039	0.400626	0.845541	1.8436
w/o MS2:[4,5-dihydroxy-3,4-bis(hydroxymethyl)-4a,8,8-trimethyl-5,6,7,8a-tetrahydro-1H-naphthalen-1-yl] hexanoate	0.0989925	1	0.733569	0.20687	0.892195	1.46457	0.0751857	0.969741	-0.540985	0.517257	0.675787	-3.04603	0.264669	0.808568	-1.64744	0.134618	0.972708	-0.991307	0.164107	0.99992	1.21821	0.557633	0.679148	2.83317	0.463649	0.747953	2.39396	0.469302	1	2.93761	0.701136	0.791955	3.55408	0.77789	1	3.62299	0.140592	0.939773	-0.91687	0.329717	0.874107	1.84346
w/o MS2:Koranimine	0.467382	0.978693	1.73348	1.30581	0.386758	5.47291	0.838759	0.572858	3.82826	0.837785	0.483761	3.72443	0.838819	0.550771	3.6345	0.833242	0.705424	4.07949	1.30261	0.547721	5.56233	1.30606	0.283414	5.51039	1.30536	0.349216	5.68572	0.467382	1	1.89557	0.838687	0.787289	3.78943	0.467382	1	1.87564	0.467382	0.770484	1.88225	0.467382	0.822403	1.84311
w/o MS2:4-((9S,13R)-10-((E)-((2,2-dimethoxyethyl)imino)methyl)-3,5,14-trihydroxy-13-methylhexadecahydro-1H-cyclopenta[a]phenanthren-17-yl)furan-2(5H)-one	0.203499	1	0.966038	0.0358984	1	0.165328	0.930536	0.53467	2.29754	0.244149	0.834315	1.05794	0.0521922	0.97596	0.287861	0.147237	0.96803	0.62637	0.264944	0.986608	0.956663	0.270634	0.849041	1.1112	0.0129342	1	0.0731336	0.0789521	1	0.375266	0.510294	0.798712	1.51372	0.160059	1	-0.707563	0.56497	0.758143	1.93249	0.594576	0.81805	1.83995
w/o MS2:Ginsenoside Rh2	0.53517	0.978693	4.01916	0.179983	0.908264	1.62879	0.486584	0.729711	3.64379	0.0271401	0.996813	-0.272295	0.193288	0.853425	1.75288	0.216395	0.939185	1.97209	0.0126044	1	-0.130738	0.970519	0.432951	5.69924	0.252726	0.871749	-1.98284	0.003075	1	-0.0326269	0.4835	0.798712	3.61668	0.465388	1	3.48362	0.948441	0.656744	5.58692	0.202705	0.920647	1.83861
w/o MS2:NCGC00384697-01![(2S,3R,4S,5S,6R)-4,5-dihydroxy-3-[(E)-3-(4-hydroxyphenyl)prop-2-enoyl]oxy-6-[[(E)-3-(4-hydroxyphenyl)prop-2-enoyl]oxymethyl]oxan-2-yl] 3,4,5-trihydroxybenzoate	0.218582	1	1.61546	1.33325	0.37991	5.04196	0.198061	0.883892	1.46675	0.00244779	1	0.0224757	0.00978287	1	-0.088525	1.22424	0.494879	4.70847	0.60569	0.923103	3.39523	0.629983	0.639972	-3.38179	0.671178	0.635974	3.83591	0.591184	1	3.32797	0.668055	0.791955	3.79565	0.59612	1	3.34607	0.27095	0.869221	-1.87423	0.249626	0.901657	1.83261
w/o MS2:NCGC00381088-01_C42H54O23_alpha-D-Glucopyranoside, 3-O-[(2E)-3-(4-hydroxyphenyl)-1-oxo-2-propen-1-yl]-beta-D-fructofuranosyl O-6-deoxy-alpha-L-mannopyranosyl-(1->4)-O-6-deoxy-alpha-L-mannopyranosyl-(1->3)-4-O-[(2E)-3-(4-hydroxyphenyl)-1-oxo-2-propen-1-yl]-	0.00981829	1	-0.0784725	0.467382	0.757968	-1.9703	0.0250149	1	-0.191116	0.0196333	1	-0.152355	0.467382	0.699238	-1.9703	0.0281862	1	0.239343	0.0315216	1	-0.23646	0.467382	0.722952	-1.9703	0.0213999	1	-0.16521	0.0221766	1	-0.17082	0.0197533	1	-0.153233	0.00731786	1	-0.0589431	0.0374716	1	-0.276564	0.244409	0.901657	1.82603
w/o MS2:Trimipramine	0.0880232	1	-0.675756	0.409232	0.78683	1.98734	0.211145	0.874772	-1.41206	0.0242482	1	0.210673	0.0550324	0.972824	-0.450977	0.0460643	0.997478	0.385943	0.0536059	1	-0.440103	0.219842	0.885029	-1.46421	0.0772841	0.979429	-0.610112	0.11407	1	0.645714	0.273538	0.877737	-2.14733	0.421388	1	2.08056	0.517699	0.76263	2.40486	0.373019	0.858662	1.82111
w/o MS2:Oxfendazole	0.399942	0.989627	1.78169	0.29827	0.845661	1.46273	0.357265	0.792105	1.6606	0.201651	0.860176	1.00192	0.285084	0.79848	1.35392	0.0806736	0.981897	0.436443	0.283372	0.986608	1.3358	0.230702	0.87802	1.17234	0.374577	0.804215	1.77379	0.239319	1	1.16404	0.105634	0.962786	0.582811	0.254303	1	1.238	0.222389	0.894838	1.17264	0.403198	0.845541	1.81513
w/o MS2:IRGANOX 1098	1.07832	0.771096	2.92232	0.674866	0.668426	2.05257	0.278788	0.830554	1.05989	0.353335	0.768972	1.19403	0.616245	0.651909	1.83551	0.43937	0.865889	1.43628	0.992394	0.720454	2.78832	1.16285	0.342941	3.078	0.263449	0.866228	0.920389	0.869285	0.962101	2.61228	0.663794	0.791955	-2.84953	0.32128	1	1.07719	0.242305	0.884409	0.88872	0.574752	0.821486	1.80795
(7S,9E,11S,12R,13R,14S,15S,19S,20S,21E,23Z,32R)-2-hydroxy-11-methoxy-3,7,12,14,17,17,20,24,32-nonamethyl-28-[(3-methylphenyl)amino]-6,25,29,31-tetraoxo-8,16,18,33-tetraoxa-26-azapentacyclo[25.3.1.1^{4,7}.1^{15,19}.0^{5,30}]tritriaconta-1,3,5(30),9,21,...	0.851417	0.920579	1.80578	0.77626	0.615736	1.67977	0.829249	0.575048	1.76315	0.662472	0.592645	1.47758	0.725725	0.601484	1.61086	0.997706	0.629569	2.03009	0.773334	0.846068	1.67761	1.05895	0.394515	2.13895	0.831219	0.553849	1.75816	0.993913	0.889129	2.03301	1.18117	0.751958	2.33072	0.375577	1	1.19172	0.957751	0.65442	1.96118	0.854605	0.732166	1.80151
w/o MS2:NCGC00380806-01!6-(diaminomethylideneamino)-2-[[(4E,6E,12E,14E)-3-hydroxy-2-(hydroxymethyl)-8,10,16-trimethyloctadeca-4,6,12,14-tetraenoyl]amino]hexanoic acid	0	1	0	0	1	0	0	1	0	0	1	0	0	1	0	0.467382	0.855754	2.14088	0	1	0	0	1	0	0	1	0	0	1	0	0	1	0	0	1	0	0	1	0	0.467382	0.822403	1.79948
w/o MS2:NCGC00385670-01!N-(10-hydroxy-10-methylundecyl)acetamide	0.0942467	1	0.162654	0.840053	0.585941	1.11079	0.503666	0.727711	0.687325	0.424794	0.72731	-0.592004	0.540416	0.676443	1.00211	0.0501076	0.996306	-0.0931223	0.0771658	1	-0.145872	0.129621	0.949611	0.206563	0.102318	0.967352	0.211668	0.716725	1	1.02944	0.0750987	0.981043	0.120486	0.885896	1	1.20017	0.32069	0.842051	0.490686	1.48937	0.455786	1.79401
w/o MS2:"methyl (4R)-4-((3R,5S,7S,9S,10S,13R,14S,17R)-3,7-dihydroxy-10,13-dimethylhexadecahydro-1H-cyclopenta[a]phenanthren-17-yl)pentanoate"	0.959471	0.862465	1.47898	0.457964	0.761107	0.7324	1.17986	0.412655	1.70635	0.0978334	0.937764	0.259837	0.227279	0.833296	0.414253	0.480576	0.855754	0.638122	0.0134187	1	-0.0397389	0.496603	0.721404	0.769662	0.0133913	1	-0.0283866	1.41403	0.679429	1.64544	1.82595	0.56778	1.66297	0.502283	1	0.725173	1.12945	0.597957	1.58869	1.54048	0.428483	1.79297
w/o MS2:(R)-1-((3-(3,4-dihydro-2H-benzo[b][1,4]dioxepin-7-yl)-5-hydroxy-4-oxo-4H-chromen-7-yl)oxy)-1-oxo-3-phenylpropan-2-aminium 2,2,2-trifluoroacetate	0.285155	1	1.57018	0.363796	0.810563	1.91635	0.30075	0.822219	1.63678	0.348166	0.770108	1.83561	0.210038	0.843081	1.21765	0.318276	0.910483	1.71461	0.305568	0.986608	1.66292	0.0146846	1	-0.140475	0.357773	0.813309	1.88447	0.265043	1	1.50353	0.42538	0.812258	2.19385	0.467112	1	2.32561	0.17432	0.921376	1.06426	0.335051	0.874107	1.79156
w/o MS2:GENTAMICIN SULFATE	0.532545	0.978693	1.46122	0.384387	0.797039	1.03462	0.626369	0.671099	1.39856	0.250621	0.829618	0.729075	0.533601	0.678365	1.36594	0.406381	0.880458	1.06671	0.0729446	1	-0.289611	0.0722894	0.988043	0.247928	0.122497	0.957226	0.449327	0.394182	1	1.11458	0.511561	0.798712	1.28095	0.120301	1	0.402298	0.90477	0.669468	1.96077	0.91621	0.716158	1.7857
w/o MS2:NCGC00385199-01!2-[3,4-bis[[(2S,3R,4S,5S,6R)-3,4,5-trihydroxy-6-(hydroxymethyl)oxan-2-yl]oxy]phenyl]-5,7-dihydroxychromen-4-one	6.72159	0.000256338	2.3228	5.24885	0.00165498	1.67837	4.99777	0.00205628	1.59809	5.96986	0.000254319	1.93081	5.99822	0.000451911	2.127	6.09705	0.000299948	2.09228	4.5727	0.0064493	1.82459	5.0736	0.0013174	1.78191	5.27018	0.000979455	1.93438	5.30295	0.00224041	2.06829	0.114979	0.956951	-0.0776426	2.50551	0.421586	0.899026	5.37431	0.00271222	2.07916	5.04368	0.00290719	1.78411
w/o MS2:N-alpha-Acetyl-L-ornithine	1.61771	0.486501	1.59237	0.458412	0.761062	0.739629	1.57859	0.267085	1.56698	0.800293	0.50412	1.18078	0.463153	0.702703	0.746631	0.178652	0.951036	0.332721	1.07232	0.677015	1.2395	1.62039	0.184314	2.18218	1.02199	0.467075	1.20542	0.751073	1	0.961603	0.194533	0.909614	0.33269	0.755188	1	1.04985	0.572039	0.758143	0.984143	1.83518	0.310364	1.78394
w/o MS2:FEN_246.1101_16.1	1.56176	0.520182	2.09062	0.522502	0.739751	0.885079	0.854082	0.569879	1.33798	0.601718	0.620301	1.09077	1.11822	0.41227	1.61285	0.649267	0.800282	1.14542	0.641669	0.913809	1.08897	1.37111	0.260427	1.85541	1.41956	0.311633	1.90196	1.07326	0.856318	1.55217	1.19597	0.751958	1.72904	0.967145	1	1.47591	0.569807	0.758143	1.17647	1.13885	0.615629	1.78307
w/o MS2:Carmaphycin A enone analogue	0.836331	0.924659	1.67174	0.0710793	0.978961	-0.268982	0.625253	0.671646	1.36308	0.421519	0.727445	1.12233	0.188332	0.85596	0.608585	0.341848	0.905234	0.983262	0.264284	0.986608	-1.51602	0.988779	0.423453	1.91913	0.0460563	0.993056	-0.185456	0.0546284	1	0.187585	0.861559	0.787289	1.6875	0.0790926	1	0.293968	0.376219	0.81428	1.12212	0.909325	0.716158	1.78276
w/o MS2:{3,4,5-triacetyloxy-6-[5-acetyloxy-3-(4-methoxyphenyl)-4-oxochromen-6-yloxy]-2 H-3,4,5,6-tetrahydropyran-2-yl}methyl acetate	0.467382	0.978693	1.80323	0	1	0	0.83826	0.572858	3.82133	0.837948	0.483761	3.63926	0.838834	0.550771	3.55988	0.467382	0.855754	2.27681	0	1	0	0	1	0	0.467382	0.745987	1.75113	0.467382	1	1.86165	0	1	0	0.467382	1	1.76385	0	1	0	0.467382	0.822403	1.77592
w/o MS2:h_55_metenolone-m	0.107227	1	-0.764525	0.0834035	0.971109	0.300996	0.117115	0.939888	0.436835	0.0080639	1	-0.0354098	0.338717	0.766281	1.05188	0.0226886	1	-0.105198	0.000436717	1	-0.00187508	0.18743	0.906675	0.614519	0.146206	0.943315	0.513035	0.0698201	1	0.280912	0.124697	0.950974	-0.874976	0.284701	1	-1.7041	0.387426	0.807522	1.15533	0.600439	0.817452	1.76942
w/o MS2:Doxapram	0.723468	0.978693	1.91762	0.0855379	0.970549	0.289144	0.190309	0.889846	0.686302	0.0594813	0.972238	-0.202886	0.254438	0.81602	0.852982	0.0042517	1	0.0152604	0.0139298	1	-0.0556045	0.488956	0.722952	1.1988	0.191162	0.913744	0.648259	0.084532	1	0.30753	0.296352	0.871994	0.843796	0.125799	1	0.403668	0.585954	0.758143	1.81418	0.619444	0.816579	1.76834
w/o MS2:NCGC00380568-01!2-(hydroxymethyl)-6-[[3,4,5-trihydroxy-6-(4-prop-2-enylphenoxy)oxan-2-yl]methoxy]oxane-3,4,5-triol	0.819255	0.931569	1.2352	0.254445	0.867131	0.467748	0.966303	0.517178	1.59859	0.642435	0.60192	0.912735	0.449341	0.709758	0.783823	0.410156	0.877548	0.918959	0.50084	0.949688	0.859302	1.04943	0.398994	1.5364	0.852712	0.551015	1.14049	1.32231	0.728217	1.55957	0.684612	0.791955	1.18562	1.91104	0.823209	2.10504	0.657273	0.739801	1.04195	1.48572	0.458201	1.76364
w/o MS2:Cyanopeptolin A	0.377006	1	1.2005	0.428781	0.77945	1.0985	1.10263	0.447313	2.13306	0.254911	0.826619	0.776597	1.16138	0.397723	2.26249	0.0830542	0.981897	0.330582	0.0561456	1	0.206877	1.3131	0.282273	2.50234	0.213423	0.900276	0.776596	0.611285	1	1.47039	1.05005	0.782229	2.05043	0.0640398	1	0.226773	0.560729	0.758143	1.73342	0.75605	0.766397	1.75971
w/o MS2:Strophanthidin	0.263299	1	1.42647	0.124833	0.944653	0.757373	0.120596	0.93808	-0.973418	0.290753	0.809239	1.53692	0.252858	0.817872	1.36947	0.317309	0.910483	1.65323	0.34247	0.985902	1.75745	0.325161	0.809603	1.68972	0.0554745	0.991641	0.352295	0.265952	1	1.42076	0.00943884	1	0.068728	0.178307	1	1.03028	0.264637	0.873438	1.44327	0.333757	0.874107	1.75465
w/o MS2:5,7-Dihydroxy-4-methylcoumarin	0.183334	1	1.65747	0.532242	0.73445	3.66221	0.0646375	0.977246	-0.640715	0.40306	0.738968	2.86036	0.192093	0.854386	1.7332	1.25962	0.481611	5.83652	0.0327599	1	-0.343884	0.17102	0.914701	1.55098	0.206716	0.905187	1.86774	0.173216	1	1.57053	1.11804	0.757855	5.30991	0.497951	1	3.45073	0.20179	0.906233	1.82011	0.194531	0.922935	1.75455
w/o MS2:C9H14N; PlaSMA ID-119	0.243042	1	-1.7925	1.04175	0.492544	4.46382	0.381828	0.780847	2.54013	0.639152	0.603387	2.79811	0.148796	0.888014	1.01881	0.0811136	0.981897	-0.634573	0.00149147	1	-0.0134118	0.272715	0.84845	-1.94402	0.658944	0.643719	2.87599	0.803087	0.980058	3.32602	0.744291	0.791955	3.18118	0.657073	1	2.84626	0.302233	0.855872	1.94322	0.269639	0.896642	1.75095
w/o MS2:PC(16:0/18:1(9Z))	3.20847	0.0635063	3.66508	2.63112	0.0741079	2.56208	1.38953	0.332112	1.46102	0.282609	0.81409	0.355672	2.11793	0.126429	1.74778	0.426951	0.87303	0.526745	1.29801	0.547721	1.47819	2.83466	0.0335163	4.00494	1.48249	0.286059	1.66363	1.64836	0.553683	1.71446	0.0793337	0.978918	-0.117264	1.73715	1	2.38119	0.804751	0.693825	1.53439	1.77837	0.324441	1.74328
w/o MS2:falcarindiol	0.478841	0.978693	1.32091	0.574974	0.71805	1.32913	0.892207	0.553254	1.77431	0.544478	0.661712	1.31553	0.665692	0.624828	1.54048	0.304631	0.913403	0.951582	0.406165	0.972514	1.08697	0.649238	0.627961	1.55103	0.252083	0.87196	0.736777	0.842399	0.969996	1.77928	1.20877	0.751958	2.239	0.26252	1	0.811282	0.369324	0.816164	1.11461	0.870844	0.724236	1.74135
w/o MS2:O-Tigloylgymnemagenin, 21-	0	1	0	0	1	0	0.838548	0.572858	3.53252	0	1	0	0	1	0	0	1	0	0	1	0	0	1	0	0.467382	0.745987	2.35572	0	1	0	0.834899	0.787289	3.82879	0	1	0	0.467382	0.770484	1.68058	0.467382	0.822403	1.73841
w/o MS2:korseveriline	0.63943	0.978693	2.13405	0.619048	0.699519	2.18478	0.132651	0.928009	0.606696	0.176537	0.879844	-0.819932	0.475377	0.699238	1.67384	0.466888	0.855754	-1.82365	0.471301	0.949688	1.90052	2.73205	0.0392215	6.81106	0.290058	0.858222	1.25194	0.460513	1	2.07734	0.0648799	0.98629	-0.32866	0.630447	1	2.04801	0.457391	0.773294	1.5852	0.496221	0.822403	1.73779
w/o MS2:Vismodegib (GDC-0449)	0	1	0	0.467382	0.757968	1.83948	0	1	0	0.467382	0.700892	1.83014	0	1	0	0.467382	0.855754	2.21008	0	1	0	0	1	0	0.467382	0.745987	1.74187	0	1	0	0.467382	0.798712	1.85467	0	1	0	0	1	0	0.467382	0.822403	1.73613
w/o MS2:NCGC00347714-02!(2S)-2-[2-[(5R,6R,7S,9S,16R,18S,19S)-19-amino-6-[(3S)-3,4-dicarboxybutanoyl]oxy-16,18-dihydroxy-5,9-dimethylicosan-7-yl]oxy-2-oxoethyl]butanedioic acid	0.227463	1	0.642029	0.209889	0.890441	0.633391	0.74094	0.616238	1.49512	0.306387	0.797446	0.846828	0.579067	0.662175	1.22492	0.855471	0.699603	1.65968	0.584159	0.930534	1.31009	0.222446	0.883538	0.633032	0.20585	0.905908	0.534466	0.7069	1	1.46582	0.625019	0.791955	1.3318	0.51041	1	1.12948	0.0874363	0.973074	0.31391	0.908751	0.716158	1.73591
w/o MS2:NCGC00180686-03_C36H56O14_Card-20(22)-enolide, 3-[(6-deoxy-4-O-beta-D-glucopyranosyl-3-O-methyl-alpha-D-talopyranosyl)oxy]-1,14-dihydroxy-, (1beta,3beta,5beta,9xi)-	0.633797	0.978693	1.82187	0.294137	0.847808	1.04291	0.844718	0.572858	2.11656	0.0703345	0.962388	0.370206	0.433849	0.717753	1.44715	0.533749	0.850296	1.65018	0.332518	0.986608	1.15185	0.307126	0.819958	1.17825	0.0722252	0.982553	-0.388095	0.0506969	1	0.237488	0.630811	0.791955	1.6498	0.0244985	1	0.102534	0.632975	0.744486	1.92628	0.591668	0.818864	1.73444
w/o MS2:3-Didehydro-5-dehydroxyhydratoperidinin	0.352529	1	1.10863	0.0295926	1	0.119874	0.696641	0.638215	1.53977	0.325615	0.786315	0.853839	0.238659	0.827447	0.659816	8.43249e-05	1	0.000276724	0.00426097	1	-0.015175	0.0980347	0.969103	0.277363	0.0682248	0.983806	0.275734	0.108639	1	0.398869	0.772495	0.791955	1.49003	0.127451	1	0.403888	0.41701	0.796468	1.12754	0.864109	0.727752	1.73189
w/o MS2:Nakijiquinone B	0.35941	1	1.05729	0.31905	0.835519	0.95103	0.944261	0.526776	1.96777	0.103981	0.933204	0.383961	0.713437	0.606212	1.61644	0.19701	0.94423	0.668323	0.0442366	1	0.161093	0.510039	0.709549	1.44011	0.224748	0.890332	0.730094	0.232851	1	0.757919	1.06434	0.774593	2.16327	0.414073	1	1.1071	0.825134	0.685778	1.95397	0.747204	0.769051	1.72769
(2S,3R,4S,5R)-2-{[2-hydroxy-22-(2-hydroxypropan-2-yl)-3,8,8,17,19-pentamethyl-23,24-dioxaheptacyclo[19.2.1.0?,??.0?,??.0?,??.0?,??.0??,??]tetracos-4-en-9-yl]oxy}oxane-3,4,5-triol	0.187984	1	1.4898	0.430826	0.777717	2.94643	0.188281	0.89066	1.40224	0.3309	0.781926	2.32417	0.431796	0.718961	3.012	0.725228	0.753826	4.17156	0.384661	0.977985	2.6907	0.417238	0.751986	2.8842	0.287847	0.859357	2.09898	0.757313	1	4.37007	0.110953	0.958913	0.908758	0.548993	1	3.71574	0.212673	0.90029	1.49181	0.239401	0.903218	1.72673
w/o MS2:[(1aS,1bS,2S,5aR,6S,6aS)-1a-(hydroxymethyl)-2-[(2S,3R,4S,5S,6R)-3,4,5-trihydroxy-6-(hydroxymethyl)oxan-2-yl]oxy-2,5a,6,6a-tetrahydro-1bH-oxireno[5,6]cyclopenta[1,3-c]pyran-6-yl] benzoate	0.472998	0.978693	1.84096	0.578312	0.716125	2.18916	0.629857	0.669054	2.3166	0.477102	0.700892	1.89113	0.661964	0.62619	2.46558	0.898788	0.674439	3.04126	0.559549	0.945673	2.1437	0.438652	0.737628	1.72445	0.607719	0.674053	2.2433	0.577555	1	2.25898	0.0491431	0.995824	0.359595	0.520989	1	2.02649	0.561535	0.758143	2.15378	0.432334	0.835417	1.72597
w/o MS2:S4:18(P3:16/F1:2)	0.627274	0.978693	1.72015	0.331563	0.828558	0.990471	0.52339	0.718549	1.44943	0.0116527	1	-0.0590323	0.22905	0.831399	0.890774	0.197195	0.94423	0.786911	0.157819	1	0.574992	0.484001	0.722952	1.38251	0.0993204	0.967467	0.440641	0.432893	1	1.27075	0.511028	0.798712	1.39117	0.0602513	1	0.248572	0.407383	0.799877	1.43684	0.6431	0.805648	1.72333
w/o MS2:NCGC00381118-01_C20H31NO6_Glutamic acid, 1-[5'-hydroxy-2,6'-dimethyl-5-(1-methylethenyl)spiro[cyclopentane-1,3'-[7]oxabicyclo[4.1.0]heptan]-2'-yl] ester	0.190911	1	0.547785	0.00684963	1	0.0198538	0.62918	0.669451	1.10605	0.150592	0.900587	0.45321	0.332526	0.770019	0.741397	0.400306	0.881774	0.866022	0.142878	1	-0.386074	0.171525	0.914701	0.46288	0.350804	0.816445	-0.82836	0.14433	1	0.361972	0.62072	0.791955	1.023	0.0521255	1	0.149861	0.554969	0.758143	1.20714	0.905358	0.716222	1.71844
w/o MS2:NCGC00169584-03_C28H38O7_Methyl (3beta,5beta,8alpha,9beta,10alpha,13alpha)-3-acetoxy-4,4,8,12,16-pentamethyl-15,17,19-trioxoandrost-11-ene-14-carboxylate	0.48266	0.978693	2.55924	0.406805	0.787454	2.22845	0.494131	0.729711	2.60607	0.577403	0.639122	2.88741	0.481263	0.699238	2.59164	0.327625	0.907401	1.86311	0.455417	0.952086	2.43025	0.512018	0.707525	2.62413	0.295362	0.855085	1.7119	0.633446	1	3.14016	0.594436	0.795663	2.96763	0.267451	1	-2.4569	0.113436	0.953797	-0.982315	0.300961	0.888198	1.71557
w/o MS2:Aspartate conjugated chenodeoxycholic acid	2.34788	0.201459	1.67207	0.674973	0.668426	0.868165	0.640145	0.660808	0.782314	0.840727	0.483761	0.876729	1.76306	0.199137	1.2947	1.23195	0.48918	1.10413	0.126814	1	0.169886	1.62994	0.181724	1.44372	0.827622	0.554501	1.06951	1.10034	0.847842	1.15151	0.960933	0.787289	1.15277	0.223914	1	0.37891	0.3061	0.852366	0.531189	1.86652	0.300002	1.7117
w/o MS2:Acetaminophen	0.0451107	1	-0.285319	0.0258633	1	0.191536	0.317548	0.811131	2.24277	0.559134	0.652572	3.25152	0.0346411	0.992626	-0.225297	0.529257	0.853624	3.03757	0.0241722	1	-0.161883	0.955735	0.439728	4.67071	0.205856	0.905908	1.31637	0.5621	1	3.30622	0.00386666	1	-0.0275324	0.22969	1	1.48702	0.467382	0.770484	-1.72294	0.256469	0.901596	1.69259
w/o MS2:(2R,3S,4S,5R,6R)-2-(hydroxymethyl)-6-[[(2R,3S,4S,5R,6S)-3,4,5-trihydroxy-6-[4-[(E)-3-hydroxyprop-1-enyl]-2,6-dimethoxyphenoxy]oxan-2-yl]methoxy]oxane-3,4,5-triol	0.206506	1	-1.76158	0.581443	0.715443	-3.86924	1.97913	0.159536	-7.40445	0.0127257	1	0.124919	0.0212892	1	-0.201839	0.0923178	0.981897	-0.785717	0.860901	0.799345	-5.20331	0.445669	0.732571	-3.35443	0.976963	0.489263	-5.45015	0.55579	1	-3.77651	0.0187432	1	-0.179662	0.286069	1	-2.23504	0.229021	0.891731	-1.89939	0.231637	0.905844	1.69104
w/o MS2:(2R,3R,4S,5S,6R)-2-[(2E)-4-hydroxy-3,7-dimethylocta-2,6-dienoxy]-6-(hydroxymethyl)oxane-3,4,5-triol	0.403845	0.989627	1.29026	0.803474	0.603594	1.81372	0.791813	0.592245	1.83921	0.608652	0.617281	1.45773	0.572285	0.664209	1.55822	0.0707021	0.985929	0.284685	0.00718573	1	0.0343868	0.050575	1	0.1892	0.0957296	0.96861	-0.637993	0.87043	0.962101	1.91785	0.959864	0.787289	2.07175	0.289153	1	0.952813	0.645362	0.741568	1.65324	0.685422	0.791019	1.68949
w/o MS2:8-(2,3-dihydroxy-3-methylbutyl)-7-methoxychromen-2-one	0.409417	0.987516	1.32534	0.332031	0.828558	0.980591	0.57871	0.692683	1.57433	0.168957	0.884441	0.608983	0.727783	0.600537	1.80569	0.19025	0.945674	0.711143	0.0497146	1	0.209262	0.166618	0.918331	0.5833	0.271053	0.861981	0.91969	0.425113	1	1.23276	0.617554	0.792746	1.57221	0.11295	1	0.447421	0.472995	0.770484	1.4781	0.665538	0.798163	1.6893
w/o MS2:Lauryldiethanolamine	0.295929	1	0.96473	0.266171	0.858594	0.994921	0.441806	0.738537	1.39731	0.0996176	0.935872	0.530615	1.54493	0.25565	3.09136	0.370249	0.892859	1.54067	0.0350575	1	0.175664	0.199598	0.899112	0.653964	0.792305	0.569621	2.30258	0.843649	0.969996	2.38155	0.064934	0.98629	-0.28356	0.136686	1	-0.505346	0.0187955	1	-0.0931959	0.578959	0.820918	1.68297
w/o MS2:MLS000863641-01!	0.941422	0.876999	1.71459	0.998542	0.509896	1.79175	0.720794	0.630026	1.37338	0.92364	0.441753	1.6469	1.33475	0.326708	2.08218	1.19047	0.51164	2.14511	1.42309	0.489227	2.16111	0.300381	0.82556	0.803432	1.07906	0.437592	1.90832	1.40155	0.693937	2.12518	0.496004	0.798712	1.30971	0.119996	1	0.376086	0.190445	0.913435	0.637168	1.01304	0.67124	1.68177
w/o MS2:(2R,3R,4S)-6-(((2R,4S)-6-(((2R,4S,6R)-6-(((10S,13S,17S)-12,14-dihydroxy-10,13-dimethyl-17-(5-oxo-2,5-dihydrofuran-3-yl)hexadecahydro-1H-cyclopenta[a]phenanthren-3-yl)oxy)-4-hydroxy-2-methyltetrahydro-2H-pyran-3-yl)oxy)-4-hydroxy-2-methyltetrahydro-2H-pyran-3-yl)oxy)-3-hydroxy-2-methyltetrahydro-2H-pyran-4-yl acetate	0.174933	1	0.569013	0.451708	0.766473	1.12568	0.333011	0.806031	0.955334	0.00925143	1	0.0350966	0.224615	0.834966	0.668265	0.000897621	1	-0.00313918	0.212561	0.996147	-0.694113	0.26658	0.850423	0.777001	0.100778	0.967467	-0.645603	0.416017	1	1.15834	0.845024	0.787289	2.00224	0.0226721	1	0.0850134	0.533896	0.760701	1.30923	0.792317	0.744965	1.67936
w/o MS2:(7S,9E,11S,12R,13S,14S,15S,16R,17S,18S,19E,21Z)-2,15,17-trihydroxy-11-methoxy-3,7,12,14,16,18,22-heptamethyl-6,23,27,29-tetraoxo-26-[4-(4-phenyl-1,3-thiazol-2-yl)piperazin-1-yl]-8,30-dioxa-24-azatetracyclo[23.3.1.1^{4,7}.0^{5,28}]triaconta-1,3,5(28),9...	1.54132	0.528061	1.55699	1.065	0.481213	1.29728	1.33083	0.356525	1.55761	0.0671883	0.965663	-0.373326	1.61542	0.236506	1.33208	0.361114	0.897358	0.600459	0.933298	0.759086	0.926944	0.862384	0.493239	1.05715	0.659596	0.643313	-3.02516	1.42749	0.671347	1.39826	0.516881	0.798712	-2.63903	0.100007	1	-0.532368	1.36991	0.500575	1.20457	1.64846	0.381089	1.67919
w/o MS2:Hemslecin A	0.519317	0.978693	1.33319	0.640179	0.687656	1.42436	0.850636	0.57158	1.72516	0.154816	0.897887	0.536227	0.336839	0.76682	1.06006	0.0326	1	0.142106	0.0963612	1	0.392935	0.422346	0.748086	1.14429	0.511436	0.737627	1.21138	0.0975034	1	0.337061	0.636034	0.791955	1.56901	0.146474	1	0.481644	0.444985	0.780659	1.30375	0.802984	0.743378	1.67092
w/o MS2:Pesticide6_Tetraconazole_C13H11Cl2F4N3O_1-[2-(2,4-Dichlorophenyl)-3-(1,1,2,2-tetrafluoroethoxy)propyl]-1H-1,2,4-triazole	0.259565	1	-1.69671	1.11707	0.458406	5.5386	0.00299285	1	0.026971	0.838808	0.483761	-3.4001	0.307718	0.783963	-1.8777	0.0147728	1	0.133696	0.180933	0.998267	1.37954	0.00336797	1	-0.0301064	0.276444	0.861981	-1.76235	1.93341	0.413638	6.73405	0.181884	0.915678	1.38543	0.0131775	1	-0.114949	0.218637	0.897385	1.67422	0.218124	0.912051	1.66908
w/o MS2:ADENINE	0.438391	0.979517	2.26633	0.451206	0.766802	2.31895	0.289221	0.827573	1.65482	0.374976	0.756506	2.0205	0.312597	0.781452	1.73869	0.382906	0.890461	2.03913	0.414822	0.97108	2.16903	0.30768	0.819487	1.71002	0.452491	0.754641	2.32544	0.490245	1	2.47496	0.490943	0.798712	2.4798	0.441508	1	2.27912	0.384738	0.810639	2.03976	0.291022	0.892621	1.66601
w/o MS2:heliocurassavicine n-oxyde	0.280944	1	1.17458	0.264829	0.859234	0.963964	0.608991	0.677458	1.887	0.544209	0.661712	1.71136	0.657265	0.629096	1.82304	0.10022	0.978252	0.469034	0.0197871	1	0.0930759	0.458599	0.725804	1.58726	0.215057	0.89894	0.853188	0.213226	1	0.825218	0.364175	0.838497	1.18101	0.159144	1	0.636544	0.647209	0.741568	1.94025	0.521243	0.822403	1.66599
w/o MS2:1,1,2-Trimethyl-1H-benzo[e]indole	0.491194	0.978693	1.17444	0.640797	0.687656	1.39389	0.283619	0.830554	0.8149	0.239261	0.837862	0.692358	0.491898	0.69457	1.21915	0.196177	0.94423	0.674889	0.279457	0.986608	0.754663	0.502443	0.717077	1.16758	0.433275	0.769879	1.03627	0.228925	1	0.668552	0.758713	0.791955	1.58334	0.526567	1	1.20095	0.574463	0.758143	1.34661	0.809834	0.740888	1.6651
w/o MS2:NCGC00179791-03!1,7-bis(4-hydroxyphenyl)-5-[(2R,3R,4S,5S,6R)-3,4,5-trihydroxy-6-(hydroxymethyl)oxan-2-yl]oxyheptan-3-one [IIN-based on: CCMSLIB00000845973]	1.37331	0.615661	1.69696	1.1744	0.431542	1.28895	1.17519	0.413004	1.50984	0.73405	0.545045	1.06009	0.100281	0.930407	-0.607054	0.933379	0.65792	1.23076	0.099774	1	-0.606792	1.23221	0.311184	1.53389	0.711972	0.61581	0.942295	1.21226	0.787109	1.57182	0.598	0.795663	0.81133	1.61893	1	1.78413	0.0740379	0.981291	-0.462237	1.54402	0.427502	1.66219
w/o MS2:NCGC00246789-03![3-[2-(2,6-dioxopiperidin-4-yl)-1-hydroxyethyl]-1,5-dimethyl-4-oxocyclohexyl] acetate [IIN-based on: CCMSLIB00000845926]	0.353181	1	0.772096	0.114635	0.9523	0.270921	0.18139	0.89665	0.43346	0.0383195	0.987199	0.115411	0.232687	0.830619	0.55569	0.0491522	0.996588	-0.18071	0.118442	1	0.288699	0.152963	0.930388	0.364062	0.157012	0.937695	-0.445876	0.201418	1	0.468376	0.375429	0.833523	0.778508	0.03806	1	0.0959009	0.497967	0.770484	0.979374	1.03733	0.660874	1.65834
w/o MS2:MMV007625	0.940688	0.877428	1.23141	0.747715	0.626867	1.01789	1.40187	0.328758	1.54349	0.769458	0.523248	1.02618	1.92157	0.16142	1.81493	0.757731	0.736047	1.13842	0.29262	0.986608	0.548864	0.777705	0.541241	1.10558	0.384086	0.798815	0.667346	0.922891	0.928397	0.997993	1.50978	0.662416	1.48179	0.542517	1	0.799334	1.18814	0.571617	1.44362	1.46438	0.466267	1.65545
w/o MS2:(3S,10R,13R)-10,13-dimethyl-17-octyl-2,3,4,7,8,9,10,11,12,13,14,15,16,17-tetradecahydro-1H-cyclopenta[a]phenanthren-3-yl hexadecyl carbonate	0.376326	1	1.89536	0.496953	0.754876	2.34981	0.0224667	1	-0.201602	0.403068	0.738968	1.98927	0.226104	0.833834	1.23519	0.405141	0.881033	2.00158	0.415483	0.97108	2.07876	0.395752	0.766291	1.96205	0.468984	0.745987	2.25796	0.516976	1	2.43337	0.384044	0.829082	1.93447	0.489877	1	2.32747	0.230562	0.891731	1.24997	0.314235	0.880218	1.64738
w/o MS2:h_68_calusterone	0	1	0	0	1	0	0	1	0	0	1	0	0	1	0	0	1	0	0	1	0	0.467382	0.722952	1.46246	0	1	0	0	1	0	0.467382	0.798712	1.72368	0	1	0	0	1	0	0.467382	0.822403	1.6396
w/o MS2:Topiramate	0.659633	0.978693	1.74255	0.620009	0.699415	1.59212	0.671114	0.648567	1.78854	1.05358	0.384845	2.42035	0.537787	0.677134	1.42474	0.62619	0.813993	1.59759	0.340721	0.985902	1.29269	1.15545	0.345266	3.07912	0.314651	0.8375	1.2442	0.697336	1	1.74796	0.71524	0.791955	1.80246	0.796309	1	1.93121	1.90717	0.294542	4.22549	0.631163	0.812747	1.63894
w/o MS2:5,9-dihydroxy-7-(hydroxymethyl)-5,7-dimethyl-4,5a,6,8,8a,9-hexahydro-1H-azuleno[5,6-c]furan-3-one	0.539634	0.978693	1.80775	0.372297	0.805834	1.34696	0.407243	0.760406	1.42075	0.223719	0.846929	0.860905	0.38231	0.742496	1.36947	0.283897	0.916128	1.07139	0.378865	0.977985	1.37256	0.167392	0.917978	-0.706502	0.40728	0.783123	1.42967	0.541828	1	1.80449	0.554158	0.798712	1.79296	0.548741	1	1.79033	0.413597	0.798064	1.52579	0.486047	0.822403	1.63477
w/o MS2:DEPO-MEDROL	0.860615	0.914651	1.53286	0.981558	0.514368	1.77223	1.20542	0.405371	2.04632	0.490783	0.695128	0.945944	0.407973	0.730344	1.02642	0.226159	0.93649	0.549226	0.716173	0.870719	1.35309	0.10627	0.964629	0.410486	0.430707	0.770647	1.15569	0.257023	1	0.613895	0.0271044	1	0.103501	0.553915	1	-1.50985	0.0759213	0.981291	-0.290691	0.898814	0.716222	1.63357
w/o MS2:Germerin	0.527903	0.978693	2.38706	0.25234	0.867131	1.25375	0.412364	0.755841	1.91027	0.423435	0.72731	1.96144	0.344152	0.763676	1.70887	0.356101	0.899313	1.67898	0.0439637	1	-0.354546	0.0206203	1	0.173294	0.383035	0.798815	1.85022	0.233379	1	1.15965	0.198071	0.907436	1.04021	0.135938	1	0.749235	0.102388	0.962805	0.811107	0.334092	0.874107	1.63267
w/o MS2:Nakijiquinone H	0.452031	0.978693	3.66892	0.117856	0.949364	-1.07127	0.19826	0.883892	1.94127	0.154748	0.897887	1.51475	0.154762	0.884213	1.53017	0.0116923	1	0.134953	0.255448	0.987578	-2.14987	0.994278	0.421215	6.438	0.129296	0.951866	1.2683	0.15552	1	1.52553	0.838475	0.787289	-4.34969	0.393525	1	-2.76605	0.587584	0.758143	4.78088	0.165471	0.937136	1.62907
Gly-Leu	0.396901	0.991927	1.20013	0.304331	0.845502	0.944526	0.327085	0.808457	0.99605	0.0714106	0.960524	0.264489	0.56841	0.66723	1.55726	0.050461	0.996306	-0.192229	0.333838	0.986608	1.01685	0.794379	0.529507	2.03124	0.27831	0.861981	0.899326	0.505323	1	1.41409	0.610527	0.792906	1.65165	0.333501	1	1.02626	0.647145	0.741568	1.77924	0.598787	0.817452	1.62836
w/o MS2:MMV676512	0.220332	1	-1.53671	0.0709206	0.978961	-0.475249	0.021192	1	0.153093	0.297059	0.804512	1.22928	0.653191	0.632701	2.44007	0.00905518	1	-0.0649128	0.0908494	1	-0.586633	0.496253	0.721404	1.86044	0.0231322	0.999192	0.166029	0.0606542	1	-0.405633	0.417244	0.815336	1.6224	0.0149886	1	-0.106622	0.00279817	1	-0.0204924	0.426969	0.835417	1.62468
w/o MS2:Higenamine hydrochloride	0.569385	0.978693	1.64	0.377874	0.801388	1.1235	0.26636	0.839691	0.829688	0.488604	0.69547	1.47212	0.709833	0.608426	1.80777	0.371695	0.892859	1.2202	0.00360954	1	0.0159537	0.196522	0.901289	-0.646251	0.373279	0.804215	1.13247	0.38123	1	1.15886	0.296309	0.871994	0.940617	0.538776	1	1.46497	0.298308	0.856787	1.10982	0.612393	0.817452	1.62132
w/o MS2:NCGC00180558-02!	0.311197	1	1.06444	0.531747	0.73445	1.61819	0.43615	0.742855	1.39442	0.261696	0.822486	0.991334	0.469645	0.699238	1.53592	0.286667	0.915965	1.16705	0.24452	0.989084	0.980454	0.497118	0.721404	1.53419	0.00665719	1	-0.0355179	0.411756	1	1.32713	0.746679	0.791955	2.09767	0.67318	1	1.96589	0.147953	0.934798	0.652303	0.523461	0.822403	1.61293
w/o MS2:2'-Deoxyuridine-5'-triphosphate sodium salt	0.680048	0.978693	0.609055	0.145662	0.930657	0.226351	1.8529	0.190214	1.29947	0.215963	0.851434	-0.352436	0.0514822	0.977185	-0.0858788	0.0688835	0.987392	0.114633	0.766423	0.849508	0.614075	0.38911	0.769416	-0.456328	0.67589	0.633687	0.692972	0.197969	1	0.241995	1.00278	0.787289	0.914932	0.253077	1	-0.404876	0.023841	1	0.047016	2.29675	0.189476	1.61215
w/o MS2:Epicatechin gallate	0.135408	1	0.673431	0.580498	0.715858	2.04104	0.0236223	1	0.123198	0.559488	0.652572	-1.94266	0.149668	0.887348	0.689901	0.245038	0.926855	1.09694	0.0335125	1	0.18359	0.211396	0.890403	0.904693	0.0806902	0.978245	-0.398708	0.0342385	1	0.175119	0.55937	0.798712	1.98375	0.0604581	1	0.31321	0.206689	0.900877	0.888578	0.370372	0.858662	1.60812
w/o MS2:NCGC00180573-03!2-[5-[2-[2-[5-(2-hydroxybutyl)oxolan-2-yl]propanoyloxy]butyl]oxolan-2-yl]propanoic acid	0.211277	1	0.537294	0.39377	0.792565	0.839947	0.658133	0.654959	1.09119	0.156084	0.895981	0.386659	1.09678	0.422337	1.46415	0.30717	0.913372	0.723874	0.0616246	1	-0.169402	0.56023	0.677998	1.22641	0.0318236	0.997615	0.104292	0.1477	1	0.396707	1.82346	0.56778	2.24665	0.253208	1	0.604586	0.940547	0.658845	1.47247	1.06586	0.647439	1.60788
w/o MS2:Picropodophyllin	0.455135	0.978693	1.17168	1.01641	0.501597	2.22269	0.431234	0.745704	1.22538	0.110537	0.927636	0.349384	0.0252633	1	0.0835047	0.129972	0.97456	0.397664	0.22182	0.990742	0.695454	0.509874	0.709577	1.32353	0.532683	0.720294	1.36567	0.158274	1	0.439282	0.742871	0.791955	1.73969	0.712387	1	1.68886	0.373283	0.815363	1.15026	0.745802	0.769147	1.60732
w/o MS2:N-((S)-10-(((S)-1-(3,4-dihydro-1H-pyrido[3,4-b]indol-2(9H)-yl)-1-oxopropan-2-yl)amino)-1,2,3-trimethoxy-9-oxo-5,6,7,9-tetrahydrobenzo[a]heptalen-7-yl)acetamide	0.847747	0.922582	1.14333	0.543674	0.729955	0.905555	0.543462	0.708565	0.740582	0.894355	0.454828	1.07614	0.564528	0.667379	0.858543	0.714135	0.759829	1.15858	0.713689	0.870719	0.984391	1.02432	0.409801	1.21355	0.605545	0.674833	0.875704	0.417884	1	0.6061	0.629064	0.791955	0.945496	0.945585	1	1.19702	0.952602	0.655917	1.13583	1.40839	0.491831	1.60096
w/o MS2:NCGC00160306-01!10-Dehydroxy-10-(N-epsilon-caprolactam-3-yl)-amino-demecolceine	0.160227	1	0.484499	0.38045	0.800134	0.868954	0.597041	0.682015	1.16499	0.0849599	0.950976	-0.282995	0.266932	0.807967	0.688883	0.0588381	0.991951	0.192852	0.00928937	1	-0.0299541	0.384682	0.771435	0.933122	0.0380459	0.996749	-0.125783	0.180131	1	0.467186	0.849338	0.787289	1.55547	0.218291	1	-0.682657	0.768431	0.708189	1.54541	0.793778	0.744965	1.59922
w/o MS2:Picfeltarraenin X	0.357709	1	1.11843	0.0363422	1	0.129598	0.241797	0.850899	0.788342	0.057236	0.973154	-0.225642	0.321412	0.778445	0.983016	0.130468	0.974502	0.489121	0.140895	1	-0.461412	0.607787	0.653961	1.45867	0.189534	0.913744	0.558766	0.187104	1	0.590425	0.219065	0.899634	0.678863	0.163696	1	-0.482664	0.750164	0.712758	1.76531	0.727738	0.778116	1.59627
w/o MS2:NCGC00347754-02!(5-benzoyloxy-4,6-dihydroxy-3-methoxycyclohexen-1-yl)methyl benzoate [IIN-based on: CCMSLIB00000848473]	0.180601	1	0.98035	0.363595	0.810714	1.66995	0.457289	0.733115	2.02538	0.564081	0.648938	2.46253	0.0984504	0.931983	0.541173	0.512201	0.855754	2.24382	0.358798	0.985029	1.66726	0.387574	0.769416	1.84311	0.0120151	1	-0.0973854	0.295296	1	1.46571	0.386864	0.829082	1.7694	0.094377	1	0.521323	0.25736	0.879494	1.36599	0.330566	0.874107	1.59024
w/o MS2:Amaranthipeptide A	0.701603	0.978693	1.62277	0.363026	0.811089	-0.821345	0.443036	0.737807	1.01248	0.196203	0.864065	0.606389	0.0969076	0.933086	0.287196	0.124631	0.975819	-0.439042	0.0785819	1	-0.223221	0.579087	0.667904	1.13087	0.0396495	0.995879	0.14671	0.642047	1	1.30377	0.275442	0.876955	0.648127	0.421286	1	0.914716	0.493011	0.770484	1.35409	0.811703	0.739711	1.58703
w/o MS2:MMV020517	0.387589	0.999109	0.886272	0.540718	0.730549	1.15207	0.648033	0.658664	1.31126	0.472029	0.700892	1.04527	0.361562	0.754369	0.843915	0.590653	0.830391	1.2368	0.258307	0.987578	0.67088	0.692212	0.598481	1.39742	0.33958	0.824117	0.823164	0.310102	1	0.741212	0.835702	0.787289	1.60501	0.562011	1	1.17659	0.698863	0.727658	1.40404	0.821031	0.734443	1.58608
3-Deoxo-3Beta-Acetoxydeoxydihydrogedunin	0.544943	0.978693	1.47494	0.00771602	1	0.0295018	0.651045	0.656747	1.51793	0.449667	0.711331	1.1946	0.598629	0.65479	1.43126	0.151756	0.966342	0.533943	0.0878705	1	-0.348535	0.162308	0.923414	0.662038	0.20768	0.904264	0.644777	0.3157	1	0.903991	0.461805	0.800366	1.13189	0.0929838	1	0.310987	0.747003	0.714861	1.79262	0.643324	0.805648	1.58399
w/o MS2:Threonine	0.467382	0.978693	2.19879	0	1	0	0	1	0	0.837588	0.483761	2.91834	0	1	0	0	1	0	0.826104	0.820476	3.2851	0	1	0	0.834652	0.553102	2.99141	0	1	0	0	1	0	0	1	0	0.467382	0.770484	1.93594	0.467382	0.822403	1.58231
w/o MS2:Cyanidin-3-glucoside chloride	0.414016	0.987451	1.99112	0.520592	0.741069	2.36494	0.60655	0.67758	2.53671	0.657577	0.593851	2.79052	0.531549	0.679045	2.35574	0.119184	0.97679	0.904527	0.0131179	1	0.107359	0.867991	0.488733	-4.63926	0.451497	0.755255	2.08079	0.538787	1	2.40146	0.557933	0.798712	2.39167	0.275193	1	1.40765	0.691995	0.728656	-4.12038	0.323555	0.875716	1.58224
w/o MS2:allo-Protolichesterinic acid	0.256714	1	1.31262	0.18833	0.903439	1.21867	0.513422	0.724112	2.86262	0.31863	0.791156	1.64553	0.271438	0.805218	1.43143	0.2688	0.921825	1.40688	0.252952	0.98884	1.34482	0.506249	0.71364	2.05982	0.722601	0.610647	3.0508	0.0187446	1	0.119736	0.289486	0.873572	1.49639	0.144435	1	-0.830357	0.3968	0.804128	2.04095	0.297884	0.888698	1.58219
w/o MS2:Diosmin	0.122205	1	0.284766	0.81007	0.599448	1.29736	1.21827	0.398907	1.62907	0.83234	0.485708	1.27648	1.65059	0.226625	1.86496	0.658791	0.795949	1.06465	0.257902	0.987578	0.477882	0.420836	0.7497	0.639968	0.576313	0.690375	1.17381	0.805148	0.980058	1.06491	0.249136	0.890258	0.482671	0.339386	1	0.580267	1.86817	0.304679	2.00122	1.44062	0.477617	1.57248
w/o MS2:Daucosterol;Sitogluside	0.520291	0.978693	1.20752	0.912615	0.542936	1.89159	0.06057	0.979984	-0.162517	0.110453	0.927636	0.305585	0.787811	0.571052	1.5432	0.176065	0.952361	0.354826	1.61982	0.409122	2.35871	1.21889	0.31688	1.92136	0.0603435	0.988929	0.179187	1.12592	0.836832	1.90117	0.957216	0.787289	1.77646	0.956669	1	1.8096	0.342798	0.830891	0.701664	1.00602	0.67314	1.57092
w/o MS2:1-[4,5-bis(hydroxymethyl)-3-methoxy-2-methylphenoxy]-3-methylbutane-2,3-diol	1.16296	0.719161	1.53162	0.648277	0.683191	0.974213	1.27866	0.371701	1.6172	0.493968	0.693595	0.773358	0.505511	0.688967	0.963817	0.285481	0.915965	0.555052	0.887137	0.788001	1.21927	1.09266	0.374327	1.40453	0.369688	0.80679	0.66349	1.0248	0.882273	1.4714	1.26931	0.74374	1.58271	0.50484	1	0.907074	0.580095	0.758143	0.978084	1.2822	0.539241	1.56965
w/o MS2:3-methyl-2-(4-methyl-2-(4-oxo-4-(((5aS,6R,12S)-3,6,9-trimethyldecahydro-3H-3,12-epoxy[1,2]dioxepino[4,3-i]isochromen-10-yl)oxy)butanamido)pentanamido)pentanoic acid	0.385396	1	0.789129	0.417529	0.781832	-0.72368	0.296869	0.823284	0.555898	0.039495	0.986661	0.136326	0.497762	0.691796	-2.11995	0.492586	0.855754	-2.16927	0.367544	0.981498	-1.76316	0.595893	0.658924	-3.28064	0.599638	0.677266	-3.27176	0.281489	1	-0.505536	0.242587	0.891686	0.456359	1.45201	1	-6.10654	0.434043	0.786721	0.914397	0.98554	0.678894	1.56759
w/o MS2:Fumonisin B1	0.640456	0.978693	1.50895	0.226759	0.879271	0.577632	1.1778	0.412655	2.08813	0.367011	0.763198	1.01354	0.413187	0.72828	1.06929	0.752614	0.740268	1.49384	0.0404331	1	0.138996	0.600513	0.656247	1.46272	0.243599	0.876647	0.646608	0.0197899	1	-0.0797429	0.730294	0.791955	1.42537	0.0308286	1	-0.107843	0.473422	0.770484	1.30039	0.714155	0.782014	1.56758
w/o MS2:Podototarin	1.24317	0.692373	3.9071	0.461216	0.759392	1.69631	0.138163	0.924069	0.654654	0.134521	0.910041	0.64666	0.3675	0.750838	1.43906	0.141392	0.969473	0.632591	1.17437	0.610643	3.31515	1.26724	0.297685	3.57641	0.273989	0.861981	1.02495	0.908809	0.931584	2.87233	0.384366	0.829082	-1.66815	0.427677	1	1.46101	0.173182	0.921376	-1.09913	0.441105	0.835103	1.56688
w/o MS2:(R)-1-carboxy-N-((3-(4-fluorophenyl)-5,7-dihydroxy-4-oxo-4H-chromen-8-yl)methyl)-2-phenylethanaminium 2,2,2-trifluoroacetate	0.501836	0.978693	0.52952	0.0460626	0.996493	0.0501022	2.31098	0.101198	1.4962	2.70145	0.0342219	-8.4894	0.494302	0.693951	0.676474	3.68555	0.0132625	-9.95647	0.59092	0.929737	0.663107	0.0616738	0.994315	-0.082852	1.44039	0.304878	1.23287	0.864632	0.962101	0.629854	0.698715	0.791955	0.787694	0.563674	1	0.630805	0.539254	0.760217	-0.753189	2.12885	0.236689	1.56415
w/o MS2:NCGC00347633-02!7-benzyl-11,14,20-trimethyl-16-(2-methylpropyl)-10,13-di(propan-2-yl)-17-oxa-1,5,8,11,14-pentazabicyclo[17.3.0]docosane-2,6,9,12,15,18-hexone [IIN-based: Match]	0.831143	0.926438	3.03698	0.132842	0.939391	-0.932141	0.918121	0.539705	3.20199	0.277059	0.817226	1.48423	0.122544	0.909801	-0.884288	0.824166	0.705424	2.8751	0.0167831	1	0.122763	1.14804	0.34815	4.07269	0.0492152	0.993056	0.369671	0.301911	1	-1.71376	0.258461	0.886164	-1.54413	0.0553732	1	0.40074	0.653705	0.741475	2.48379	0.287022	0.893655	1.56005
w/o MS2:[(2S,3S)-2-[(E,3R,4S)-3,4-dihydroxypent-1-enyl]-6-oxo-2,3-dihydropyran-3-yl] (E)-2-methylbut-2-enoate	0.452447	0.978693	1.0294	0.17688	0.910997	0.419739	0.42737	0.747069	0.926105	0.0769658	0.956462	0.199426	0.459585	0.705192	0.98053	0.0532764	0.994275	0.158279	0.0392566	1	-0.124513	0.0599476	0.99439	-0.178181	0.0955907	0.96873	0.27367	0.206723	1	0.487516	0.525705	0.798712	0.95827	0.176451	1	0.386979	0.827453	0.685778	1.58831	0.921406	0.714778	1.55108
w/o MS2:Antimycin A1	0.533225	0.978693	1.59249	0.017927	1	-0.0647637	0.381231	0.781104	1.12281	0.167625	0.885788	0.572211	0.0792488	0.950483	0.306414	0.780941	0.728609	-2.86493	0.111589	1	-0.429925	1.35088	0.26885	2.92174	0.00648864	1	-0.0281262	0.0113317	1	0.0426176	0.302613	0.870571	0.862516	0.359709	1	-1.01701	0.852593	0.684242	2.20598	0.592249	0.818545	1.54849
w/o MS2:((5aR,5bR,11aR)-9-(cinnamoyloxy)-5a,5b,8,8,11a-pentamethyl-1-(prop-1-en-2-yl)icosahydro-1H-cyclopenta[a]chrysen-3a-yl)methyl cinnamate	2.8296	0.105206	2.13676	1.64193	0.267308	1.53615	2.48626	0.0782611	2.48999	0.384068	0.75023	-0.553887	0.282044	0.799593	0.375673	3.36642	0.0221653	2.75683	1.60166	0.415217	1.52564	3.40167	0.0147917	3.6601	2.34789	0.0923852	1.32914	1.77838	0.495402	1.81514	2.28795	0.496857	2.14791	1.14105	1	1.26422	4.03627	0.0200326	2.7312	1.71553	0.356859	1.54837
w/o MS2:Glutamyl-S-(C8H17O)-cysteinylglycine	0.563977	0.978693	1.34633	0.532532	0.73445	1.27424	0.755877	0.609874	1.66304	0.658826	0.593569	1.50224	0.698333	0.61157	1.56454	0.602132	0.823792	1.40978	0.47967	0.949688	1.17892	0.765673	0.54958	1.70315	0.314841	0.8375	0.860633	0.418958	1	1.06034	0.625178	0.791955	1.4572	0.633286	1	1.46352	0.756576	0.710479	1.68642	0.680757	0.792389	1.54814
w/o MS2:(all-E)-beta-Carotene	0	1	0	0.467382	0.757968	1.6519	0.467382	0.729711	1.84614	0.467382	0.700892	1.30442	0	1	0	0.837879	0.705424	2.96944	0.467382	0.949688	1.48747	0.467382	0.722952	2.02617	0.467382	0.745987	1.5304	0.467382	1	1.60761	0.467382	0.798712	1.76588	0.467382	1	2.15286	0.467382	0.770484	1.25782	0.467382	0.822403	1.54602
w/o MS2:"2-((4R)-4-((3R,5S,9S,10S,13R,14S,17R)-3-hydroxy-10,13-dimethyl-7-oxohexadecahydro-1H-cyclopenta[a]phenanthren-17-yl)pentanamido)ethane-1-sulfonic acid"	0.233159	1	0.943158	0.0157207	1	-0.0677015	0.358755	0.791791	1.16815	0.293234	0.807181	0.977001	0.272726	0.804122	0.869208	0.333847	0.905362	-2.13499	0.0682593	1	-0.287021	0.136581	0.942978	0.567243	0.108606	0.964435	0.459378	0.0359667	1	0.159541	0.432875	0.8074	1.21208	0.103311	1	-0.367151	0.482778	0.770484	1.50803	0.484193	0.822403	1.54404
w/o MS2:NCGC00380613-01_C41H52N8O9_Cyclo[glycylprolyltryptophylglycyl-beta-hydroxy-3-(3-methyl-2-buten-1-yl)tyrosylglycylvalyl]	0.267467	1	0.759993	0.329205	0.829104	0.892774	0.530372	0.716063	1.33354	0.0469215	0.981674	-0.158037	0.457091	0.707824	1.23368	0.162653	0.960279	0.492577	0.380316	0.977985	1.00842	0.259837	0.853853	0.736792	0.102238	0.967352	0.325109	0.46439	1	1.22926	0.528738	0.798712	1.3238	0.618704	1	1.5376	0.19119	0.913019	0.565245	0.650789	0.80454	1.54299
w/o MS2:Arachidoyl Ethanolamide	6.61601	0.000272397	1.87274	5.36194	0.00150762	1.19349	2.7703	0.051668	1.56252	4.97509	0.00103617	1.06469	4.38752	0.00542348	0.95082	7.34535	3.81004e-05	1.9133	5.69404	0.00133891	1.36199	2.74815	0.0382248	1.71952	6.58783	0.000183101	1.59859	6.53125	0.000657129	2.14544	3.25398	0.25719	0.996626	4.44312	0.0320749	0.919132	7.341	9.06585e-05	2.24474	6.14875	0.000605728	1.53682
w/o MS2:(Z)-9,12,13-trihydroxyoctadec-15-enoic acid	0.467382	0.978693	1.46301	0	1	0	0.467382	0.729711	1.51939	0.838616	0.483761	2.95828	0.467382	0.699238	1.66359	0	1	0	0	1	0	0.467382	0.722952	1.71749	0	1	0	0.467382	1	1.62941	0.467382	0.798712	2.59832	0	1	0	0.467382	0.770484	1.52998	0.467382	0.822403	1.53653
w/o MS2:1-Octacosanol	0	1	0	0	1	0	0	1	0	0	1	0	0	1	0	0	1	0	0	1	0	0	1	0	0	1	0	0	1	0	0.467382	0.798712	2.21176	0	1	0	0.467382	0.770484	1.67678	0.467382	0.822403	1.52998
w/o MS2:9,13-epoxy-3,15,16,18-labdanetetrol	0.35813	1	2.26486	0.00376162	1	-0.0407728	0.0981981	0.952894	1.0028	0.214403	0.851901	1.47442	0.274086	0.803839	1.86266	0.490054	0.855754	2.93576	0.159696	1	1.15887	0.475446	0.722952	2.85112	0.0789403	0.979395	0.599595	0.054147	1	-0.546445	0.53752	0.798712	3.23584	0.0696408	1	-0.685095	0.0123744	1	0.134476	0.218402	0.912051	1.52807
w/o MS2:Neoxaline	0.334308	1	1.27384	0.0449995	0.997308	-0.209611	0.22761	0.861656	0.864548	0.310127	0.796327	1.15759	0.42436	0.723079	1.39728	0.158346	0.962112	0.696856	0.139392	1	-0.672686	0.124394	0.952816	0.574319	0.131162	0.951297	0.550964	0.2061	1	0.80458	0.103429	0.964401	0.410755	0.0974943	1	-0.394134	0.654103	0.741163	2.0574	0.46454	0.823952	1.52483
w/o MS2:MLS001306483-01!Cytoxan6055-19-2	0.27191	1	-2.31927	0.295391	0.847698	-2.44851	0.0419743	0.991872	-0.440593	0.147632	0.902432	1.37308	0.136332	0.898129	1.27069	0.157536	0.962527	1.46114	0.610208	0.919393	-4.11839	0.0403546	1	-0.424876	1.27104	0.357041	-6.01123	0.0056056	1	-0.0630666	0.190712	0.911128	1.75505	0.0275645	1	-0.297473	0.0431641	1	-0.451903	0.164588	0.937608	1.52404
Tributylamine	0.278336	1	0.177193	0.380296	0.800134	0.285467	0.547953	0.705417	0.50873	0.542679	0.662003	0.453961	1.73399	0.207463	1.32579	0.195487	0.94423	0.342956	1.22097	0.593257	0.604987	0.28377	0.839133	-0.383666	1.14166	0.408038	-0.608066	1.47547	0.644208	-0.862845	0.691941	0.791955	-0.48773	0.402197	1	0.450306	0.106528	0.958815	-0.131058	1.35836	0.519014	1.52286
w/o MS2:NCGC00347828-02_C24H37NO5_(7E)-11,12,13-Trihydroxy-3-isobutyl-4,5,8-trimethyl-3,3a,4,6a,9,10,11,12,13,14-decahydro-1H-cycloundeca[d]isoindole-1,15(2H)-dione	0.0644119	1	0.109776	0.566413	0.720228	0.5443	0.155328	0.915468	0.162781	0.241257	0.836859	0.288802	0.461001	0.704717	0.444828	0.493928	0.855754	0.408831	0.980564	0.724845	0.820943	1.22829	0.312769	0.977285	0.396927	0.789625	-0.393514	0.201423	1	-0.220868	0.261293	0.885122	-1.15961	0.0842586	1	0.175106	0.602879	0.754912	0.542364	2.24499	0.203195	1.5213
w/o MS2:4-(2,3-dihydrobenzo[b][1,4]dioxin-6-yl)-5-(2-hydroxy-4-((3,4,5-trihydroxy-6-(hydroxymethyl)tetrahydro-2H-pyran-2-yl)oxy)phenyl)-1H-pyrazole-3-carboxylic acid	0.331038	1	1.08548	0.485962	0.757968	1.23383	0.552632	0.703957	1.39059	0.684774	0.578865	1.63528	0.791384	0.569796	1.80651	0.385808	0.889791	1.16787	0.471284	0.949688	1.21427	0.649772	0.62745	1.56645	0.130964	0.951297	0.514684	0.647343	1	1.58567	0.63602	0.791955	1.52451	0.634969	1	1.53536	0.480472	0.770484	1.4673	0.610198	0.817452	1.52108
w/o MS2:Napropamide	0.730305	0.978693	1.4101	0.747786	0.626867	1.44059	0.53746	0.71311	1.11159	0.573459	0.642526	1.17273	0.63668	0.639808	1.27479	0.510422	0.855754	1.0698	0.676138	0.891907	1.33636	0.367952	0.78469	1.02178	0.599969	0.677266	1.26282	0.512357	1	1.09059	0.68117	0.791955	1.3502	0.208318	1	0.546726	0.426262	0.792186	1.10045	0.798366	0.744795	1.51013
w/o MS2:_130131	0.681475	0.978693	1.52397	0.139295	0.935251	0.402879	0.435673	0.743449	1.12075	0.61223	0.616414	1.49156	0.431687	0.718961	1.1009	0.0329607	1	0.131106	0.0562171	1	0.195978	0.169289	0.916157	0.540404	0.0898163	0.972391	0.327164	0.615698	1	1.35662	0.795333	0.79039	1.4712	0.429016	1	0.944787	0.452709	0.77599	1.32267	0.638197	0.809697	1.50867
w/o MS2:debromoaplysiatoxin	0.467382	0.978693	1.35998	0.838817	0.585941	2.89574	0.467382	0.729711	2.01972	0.467382	0.700892	1.27518	1.2899	0.339598	4.68991	0.467382	0.855754	1.30653	0.467382	0.949688	1.38849	0.467382	0.722952	2.14287	0	1	0	0.829934	0.969996	3.45883	1.24435	0.751958	4.98952	0.467382	1	2.26981	0.467382	0.770484	1.42255	0.467382	0.822403	1.50831
w/o MS2:rhein	0.265316	1	0.667332	0.093438	0.966822	0.219431	0.351807	0.797925	0.724969	0.867419	0.471736	-1.83461	0.214269	0.839836	0.456103	0.823432	0.705424	-1.69446	0.116334	1	-0.331079	0.0112927	1	-0.0370156	0.370355	0.806018	0.852265	0.137995	1	-0.329073	0.808838	0.787289	1.32135	0.0116747	1	0.0354919	1.32834	0.51963	1.97315	0.967676	0.693488	1.50587
w/o MS2:nonacosane	0.838813	0.924659	3.05996	0	1	0	0	1	0	0	1	0	0	1	0	0	1	0	0	1	0	0.467382	0.722952	1.7958	0.467382	0.745987	1.56032	0	1	0	0.467382	0.798712	2.34274	0	1	0	0.838222	0.685075	3.28709	0.467382	0.822403	1.50419
w/o MS2:Adenosine-3',5'-cyclicmonophosphate	1.25102	0.68441	-6.46879	0.650471	0.681591	-4.58798	1.25102	0.383346	-6.46879	0.0764384	0.95708	0.79216	0.619245	0.649636	-4.48481	1.25102	0.483959	-6.46879	0.301941	0.986608	-2.68847	1.25102	0.303969	-6.46879	0.244153	0.876647	-2.33508	0.269145	1	-2.49308	0.269315	0.880173	-2.49466	0.568805	1	-4.31115	0.263858	0.873713	-2.46296	0.14933	0.947116	1.50408
w/o MS2:[(2R,3S,4S,5R,6S)-6-[4-[(E)-3-(2,4-dihydroxyphenyl)-3-oxoprop-1-enyl]phenoxy]-3,4,5-trihydroxyoxan-2-yl]methyl (E)-3-(4-hydroxyphenyl)prop-2-enoate	0.10141	1	0.593784	0.573533	0.718134	2.51829	0.311487	0.813985	1.68318	0.191873	0.867444	1.04441	0.220964	0.835785	1.18605	0.492747	0.855754	2.2794	0.429498	0.963282	1.98768	0.708122	0.589146	2.94999	0.455037	0.752685	2.11533	0.27843	1	1.46151	0.629264	0.791955	2.79127	0.548183	1	2.48016	0.0971178	0.965875	0.569344	0.298726	0.888698	1.49741
w/o MS2:NCGC00385530-02!(E)-5-(1,2,4a,5-tetramethyl-7-oxo-3,4,8,8a-tetrahydro-2H-naphthalen-1-yl)-3-methylpent-2-enoic acid [IIN-based on: CCMSLIB00000847550]	0.391301	0.998035	1.11886	0.0108764	1	-0.0377518	0.530098	0.716258	1.25835	0.433838	0.719794	1.11944	0.617	0.65175	1.37662	0.290987	0.915785	0.828263	0.115963	1	0.393596	0.386339	0.770277	0.986357	0.067596	0.984147	-0.274545	0.275829	1	0.754845	0.340372	0.84846	0.830938	0.0926764	1	0.28769	0.573367	0.758143	1.52653	0.657184	0.803391	1.49544
w/o MS2:Prilocaine	0.665206	0.978693	2.18696	0.465151	0.75893	1.67717	0.063829	0.977568	0.440358	0.333565	0.78048	1.28747	0.574002	0.663094	2.02707	0.333985	0.905362	1.28283	0.0259863	1	0.175329	0.0565006	0.996529	0.372651	0.287129	0.85936	1.12194	0.0222091	1	-0.148138	0.0167918	1	0.113983	0.0336902	1	-0.218957	0.547762	0.758143	-3.12973	0.406144	0.845393	1.49431
w/o MS2:Alisol B Acetate	0.0120991	1	0.104559	0.304615	0.845502	1.61885	0.524297	0.718549	2.52877	0.137088	0.908186	0.792527	0.309592	0.783339	1.59324	0.223445	0.938763	1.18653	0.132543	1	0.788948	0.503262	0.716287	2.45065	0.00390071	1	-0.0338993	0.134877	1	-0.987585	0.610841	0.792906	2.7276	0.168638	1	-1.20832	0.570132	0.758143	2.62057	0.190991	0.92562	1.49271
w/o MS2:Petunidin	0.629392	0.978693	2.83708	0.784131	0.612553	3.33786	0.207383	0.876648	1.37414	0.326893	0.785716	-2.10855	0.163482	0.876128	1.07121	0.62344	0.81409	-3.46251	0.0902504	1	-0.798086	1.83501	0.130861	6.1871	0.050166	0.993056	-0.397321	0.804915	0.980058	3.24694	0.0923718	0.973045	-0.684078	0.405395	1	2.45809	0.0404349	1	-0.326579	0.233094	0.905769	1.49226
w/o MS2:NCGC00381111-01_C23H38N4O6_1-[(2E,4E)-6,7-Dihydroxy-2,4-octadienoyl]prolyl-N-methylvalyl-N~2~-methylalaninamide	0.0799807	1	0.269762	0.0907104	0.967717	0.257967	0.269964	0.837248	0.644122	0.148981	0.90194	0.380727	0.428776	0.7202	0.892273	0.216643	0.939185	-1.49094	0.383651	0.977985	-2.35951	0.41738	0.751986	0.954546	0.0266468	0.997626	0.0781926	0.387286	1	-2.349	0.597278	0.795663	1.19669	0.0629276	1	0.207806	0.627646	0.745779	1.24194	0.809781	0.740888	1.49172
w/o MS2:4-(2,7-dihydroxy-6-methylheptan-2-yl)-3-hydroxybenzoic acid	0.420283	0.984786	0.993373	0.424762	0.781369	1.25601	0.261817	0.841128	0.775141	0.137717	0.907267	-0.406067	0.198898	0.84899	-0.58191	0.989181	0.631505	-3.76975	0.0909218	1	-0.283187	0.193991	0.903112	0.529545	0.35989	0.811337	1.26998	0.323277	1	1.06729	1.20862	0.751958	3.17061	0.770465	1	2.15746	0.00789255	1	0.0235324	0.512505	0.822403	1.49168
w/o MS2:NCGC00380973-01_C21H30O6_	0.227186	1	0.540486	0.112097	0.955139	0.319511	0.0458152	0.989008	0.118244	0.0323678	0.99323	-0.1049	0.533067	0.678365	0.999389	0.108348	0.977639	-0.305173	0.433404	0.96281	0.856099	0.173837	0.913976	0.525565	0.149768	0.940115	0.390071	0.300025	1	0.688094	0.30059	0.871081	0.678452	0.212859	1	-0.668663	0.0726618	0.981291	-0.231907	0.83363	0.732166	1.49136
w/o MS2:dhas#18	0.846517	0.923097	1.61013	0.405117	0.78834	0.782447	0.599103	0.680529	1.16381	0.255944	0.825752	0.675602	0.262329	0.809412	0.596527	0.165783	0.958699	0.440275	0.324023	0.986608	0.77142	0.180893	0.911099	0.493581	0.337613	0.825436	0.814279	0.234487	1	0.546406	1.03074	0.787289	1.63813	0.61258	1	1.13258	0.357285	0.823912	0.931657	0.874937	0.723206	1.48779
w/o MS2:NCGC00381058-01![3-hydroxy-1-[3-hydroxy-1-oxo-1-(2,3,4,5,6-pentahydroxyhexoxy)decan-5-yl]oxy-1-oxodecan-5-yl] 3,5-dihydroxydecanoate	2.98335	0.0894187	3.60961	1.20081	0.419519	2.07857	0.412184	0.755935	0.707859	0.198003	0.864065	-0.422991	2.22238	0.110841	2.41254	0.212709	0.939956	-0.481379	0.32742	0.986608	0.921154	5.59931	0.00073846	5.57681	0.855974	0.549599	1.66588	2.7742	0.133582	3.70427	1.11221	0.757855	-1.17268	3.80989	0.0841776	3.93521	1.74615	0.344092	2.39216	1.0271	0.664842	1.48692
w/o MS2:Rolipram	0.243133	1	-1.98068	0.403422	0.78834	-2.77039	0.348234	0.800328	1.05711	0.140925	0.906079	0.526647	0.31712	0.778445	0.972781	0.145435	0.96803	0.516345	0.0188513	1	-0.0784181	0.232729	0.876694	0.812716	0.0389058	0.995946	0.169813	0.0805594	1	0.331277	0.657196	0.791955	1.60211	0.0611637	1	0.222765	0.699091	0.727658	1.76927	0.556521	0.822403	1.48155
w/o MS2:NCGC00384484-01_C36H44N8O8_Cyclo(glycyltryptophylprolylglycylvalylglycyltyrosyl)	0.200557	1	0.708321	0.130646	0.94092	0.394258	0.473411	0.729711	1.24058	0.00153708	1	-0.00683769	0.121233	0.910345	0.494928	0.203094	0.943829	0.668137	0.196256	0.996964	-0.642976	0.124779	0.952816	0.443014	0.316612	0.837371	0.899329	0.183858	1	0.57619	0.782719	0.79039	1.51922	0.339456	1	-1.03349	0.459351	0.772055	1.38551	0.633555	0.812671	1.48014
w/o MS2:(2S,3S,4S,5R,6R)-6-[[(3S,6aR,6bS,8aS,14bR)-4,4,6a,6b,11,11,14b-heptamethyl-8a-[(2S,3R,4S,5S,6R)-3,4,5-trihydroxy-6-(hydroxymethyl)oxan-2-yl]oxycarbonyl-1,2,3,4a,5,6,7,8,9,10,12,12a,14,14a-tetradecahydropicen-3-yl]oxy]-3,4,5-trihydroxyoxane-2-carboxylic acid	0.365265	1	0.933492	0.401739	0.78834	0.953925	0.345183	0.802527	0.881759	0.00506666	1	0.0180909	0.45606	0.707963	1.09793	0.127447	0.975411	-0.438661	0.328955	0.986608	-0.967718	0.159641	0.92534	0.48252	0.046651	0.993056	0.154229	0.0356906	1	0.121156	0.325822	0.857143	0.814076	0.0343665	1	0.110537	0.433998	0.786721	1.0922	0.707864	0.784597	1.47777
w/o MS2:S4:20(P3:18/F1:2)	1.50331	0.544249	1.56623	0.727474	0.636184	0.96824	0.668687	0.648901	0.929509	0.537976	0.663762	0.797011	1.06248	0.439227	1.27524	0.264448	0.922755	0.488048	1.26167	0.575528	1.29272	0.0776576	0.980323	-0.18306	1.75968	0.207066	1.47925	1.31502	0.728217	1.41931	0.0768194	0.979863	0.133819	0.207929	1	0.38461	0.844821	0.684914	1.16572	1.42394	0.481718	1.47659
w/o MS2:NCGC00384853-01_C39H62O16_20-Oxopregn-16-en-3-yl 6-deoxy-alpha-L-mannopyranosyl-(1->4)-[beta-D-glucopyranosyl-(1->2)]-beta-D-glucopyranoside	1.23375	0.695404	1.36726	0.987289	0.514368	1.0617	0.785497	0.596372	1.03214	1.03931	0.391337	1.0088	1.27659	0.346691	1.2368	0.591402	0.830391	0.706017	0.297251	0.986608	0.374777	2.07324	0.0924228	1.65115	0.421565	0.775212	0.564534	0.994823	0.889129	1.18206	1.3844	0.690919	1.23177	0.45363	1	0.679405	0.44683	0.778604	0.97337	1.42056	0.484386	1.47584
w/o MS2:Imatinib	0.0800832	1	0.322813	0.403862	0.78834	1.10143	0.607813	0.677458	1.47863	0.249019	0.831067	0.73221	0.292964	0.792391	0.845049	0.0352486	1	-0.140839	0.0996191	1	-0.370399	0.6944	0.597539	1.73342	0.240202	0.878702	0.800681	0.0118009	1	0.0495578	1.15495	0.751958	2.23108	0.187065	1	0.608349	0.451724	0.77599	1.29339	0.579454	0.820918	1.4755
Aurantioobtusin	1.0055	0.820287	2.10134	0.152686	0.925519	0.564959	1.14512	0.428691	2.12516	0.40903	0.736311	1.15817	0.921342	0.508836	1.82715	0.154186	0.964934	-0.592834	0.407359	0.972514	1.13576	0.0707945	0.988885	-0.268457	0.901949	0.525525	1.77923	1.37623	0.713378	2.48508	0.390238	0.827533	-1.1205	0.266025	1	-0.79443	0.122288	0.948735	0.460109	0.566128	0.82183	1.47341
w/o MS2:NCGC00381187-01_C23H20N4O5_(2S,4R,9a'S)-1'-Hydroxy-2',2'-dimethyl-4-(4-oxo-3(4H)-quinazolinyl)-1',9a'-dihydro-3H-spiro[furan-2,9'-imidazo[1,2-a]indole]-3',5(2'H,4H)-dione	0.334209	1	0.718291	1.04403	0.491541	1.6252	0.692448	0.640095	1.4598	1.75769	0.148357	2.22215	0.771994	0.578718	1.23431	1.50051	0.372134	2.0127	0.531725	0.949688	0.975714	2.68432	0.0411527	2.99617	0.706256	0.618614	1.12154	0.845555	0.969996	1.24452	1.34208	0.716318	1.579	0.421943	1	0.783181	0.0515338	0.994047	-0.195896	0.929854	0.709645	1.47335
w/o MS2:NCGC00381224-01!4-[2-[[4-[[2-[(2-acetamido-3-methylbutanoyl)amino]-3-methylbutanoyl]amino]-3-hydroxy-6-methylheptanoyl]amino]propanoylamino]-3,7-dihydroxy-6-methylheptanoic acid [IIN-based on: CCMSLIB00000847990]	0.143507	1	0.62962	0.0399579	1	0.151633	0.507455	0.726681	1.38151	0.0901097	0.945542	0.361611	0.411016	0.729354	1.19357	0.112068	0.977639	0.433914	0.0522224	1	0.219404	0.153337	0.930136	0.591281	0.0345633	0.996749	0.148076	0.0802383	1	0.329052	0.220122	0.899342	0.692107	0.0960976	1	-0.359608	0.586923	0.758143	1.66883	0.536103	0.822403	1.47065
w/o MS2:(4aR)-5-hydroxy-6-methoxy-1,1-dimethyl-7-propan-2-yl-2,3,4,9,10,10a-hexahydrophenanthrene-4a-carboxylic acid	0.11444	1	0.985769	0.356186	0.81678	-2.70787	0.121798	0.937696	-0.95535	0.179693	0.876914	1.02812	0.316617	0.778445	1.66864	0.307922	0.913372	1.76223	0.0342914	1	0.248123	0.0555564	0.99714	-0.469831	0.121252	0.957226	-0.950489	0.466204	1	2.23338	0.000269302	1	0.00261847	0.0170463	1	0.154572	0.170218	0.923464	0.992209	0.272341	0.895265	1.46387
w/o MS2:(2E,4E)-N-(2-methylpropyl)dodeca-2,4-dienamide	0.170005	1	0.740951	0.117433	0.949567	-0.796782	0.338188	0.806009	1.06239	0.0216883	1	-0.0844475	0.277037	0.802402	0.968304	0.335088	0.905362	-1.07795	0.0864429	1	-0.332606	0.0794278	0.979383	0.324112	0.163875	0.933196	0.654384	0.017678	1	-0.0835746	0.382902	0.830131	1.05146	0.179353	1	-0.678148	0.508313	0.766851	1.61445	0.524547	0.822403	1.45972
w/o MS2:NCGC00380956-01!(E)-9-hydroxy-6-[3,4,5-trihydroxy-6-(hydroxymethyl)oxan-2-yl]oxydec-4-enoic acid	0.537841	0.978693	1.30207	0.0935355	0.966822	0.275665	0.813505	0.582959	1.46989	0.82346	0.489709	1.52374	0.935052	0.501057	1.64409	0.317485	0.910483	0.850553	0.098467	1	0.313514	0.267231	0.850423	0.827317	0.241676	0.878012	0.694343	0.09115	1	0.314785	0.449497	0.806092	0.926951	0.370753	1	0.814707	0.708069	0.725776	1.60058	0.749215	0.769051	1.45821
w/o MS2:Oleanane -2H, +2O, 1COOH, O-HexA-HexA	0.584382	0.978693	2.28349	0.364076	0.810563	-1.23592	0.42838	0.747069	1.48446	0.463985	0.70334	1.49154	0.270232	0.80697	1.09037	0.14421	0.968647	0.544267	0.16084	1	-0.631088	0.147992	0.934688	0.635965	0.272352	0.861981	1.21072	0.101899	1	0.470387	0.0590133	0.989701	0.244306	0.0628317	1	-0.301	0.468218	0.770484	1.5753	0.386545	0.853294	1.45821
w/o MS2:C.I. Basic Red 9	0.319872	1	0.93072	0.329442	0.829104	0.886157	0.708184	0.635	1.38133	0.0295543	0.995421	-0.107797	0.353248	0.758571	0.94683	0.153402	0.965402	0.446325	0.22397	0.990742	0.640736	0.847181	0.498346	1.62437	0.197927	0.909302	0.561044	0.736705	1	1.4392	0.710384	0.791955	1.47039	0.275573	1	0.760229	0.741649	0.715858	1.5292	0.757417	0.766397	1.45511
w/o MS2:[(2S,3R,4S,5S,6R)-3,4,5-trihydroxy-6-(hydroxymethyl)oxan-2-yl] (2S,4aS,6aR,10aS,10bS)-2-(furan-3-yl)-6a,10b-dimethyl-4-oxo-1,2,4a,5,6,9,10,10a-octahydrobenzo[f]isochromene-7-carboxylate	0.57556	0.978693	1.3744	0.398259	0.789781	0.999394	0.689303	0.641285	1.55086	0.765906	0.524872	1.6559	0.557978	0.667379	1.31558	0.583095	0.830823	1.38124	0.36299	0.984154	0.980968	0.506899	0.713353	1.25156	0.192503	0.913332	0.572221	0.498767	1	1.23661	0.620745	0.791955	1.40547	0.00476117	1	0.0183999	0.535016	0.760701	1.49254	0.627612	0.813725	1.45319
w/o MS2:8-acetyl-5,7-dimethoxy-2,2-dimethylchromene	0.463825	0.978693	0.795581	0.971911	0.520942	1.41156	0.406239	0.761289	0.745703	0.291166	0.809239	0.564835	0.771117	0.579301	1.18085	0.0980313	0.979455	0.211977	0.792092	0.834961	1.22601	0.0314909	1	0.077319	0.37441	0.804215	0.715999	0.60952	1	1.01433	0.823561	0.787289	1.24207	0.499478	1	0.864014	0.35054	0.82635	0.64158	1.00138	0.673503	1.45276
w/o MS2:Fluvastatin	0.635638	0.978693	1.02735	0.218897	0.883022	0.511553	0.118983	0.93808	0.230124	0.202773	0.859505	0.42302	0.546365	0.673726	0.77548	0.0702006	0.985929	0.155602	0.306909	0.986608	0.516097	1.38886	0.253445	1.59989	0.236593	0.881844	0.379215	1.35829	0.716358	1.47418	1.26625	0.74374	1.59741	0.327458	1	0.713733	0.925007	0.660673	1.20591	1.23966	0.562233	1.45199
w/o MS2:MMV688762	0.503537	0.978693	1.06125	0.266299	0.858594	0.581212	0.306105	0.817699	0.660487	0.0697666	0.962925	-0.195967	0.051011	0.977185	0.152481	0.0500694	0.996306	-0.131248	0.0115787	1	0.0342491	0.66811	0.61498	1.30276	0.475933	0.745987	0.948516	0.177081	1	0.4442	0.849515	0.787289	1.44982	0.467411	1	0.914281	0.932601	0.660673	1.61718	0.794989	0.744965	1.45021
w/o MS2:NCGC00381451-01!(1S,4S,7R,10S,13S)-7,10-di(butan-2-yl)-4-propan-2-yl-15,16-dithia-3,6,9,12,18-pentazabicyclo[11.4.2]nonadecane-2,5,8,11,19-pentone	0.325206	1	0.788151	0.132528	0.939391	0.285838	0.539861	0.710815	1.04535	0.0941856	0.942091	0.245162	0.597409	0.65479	1.07332	0.0928191	0.981897	-0.266065	0.0851032	1	0.203244	0.460863	0.725001	0.82465	0.0561385	0.99121	0.176625	0.707586	1	1.13989	0.893451	0.787289	1.315	0.283116	1	0.550832	0.540729	0.760217	1.03169	0.928531	0.709645	1.44818
w/o MS2:NCGC00380990-01!(2E,4E)-12-hydroxy-13-(hydroxymethyl)-14-methoxy-3,5,7-trimethyl-14-oxotetradeca-2,4-dienoic acid	0.367064	1	1.20833	0.249765	0.868379	0.855756	0.542522	0.709321	1.51511	0.383246	0.750492	1.19543	0.140473	0.894473	0.64201	0.114403	0.977639	0.445298	0.143193	1	0.527467	0.336779	0.803508	1.10036	0.0686716	0.983729	0.299408	0.11372	1	0.461077	0.334691	0.849977	1.04128	0.141599	1	-0.648666	0.347986	0.827301	1.21193	0.482079	0.822403	1.44763
w/o MS2:(9Z,12Z,15Z)-9,12,15-octadecatrienoic acid	0.708232	0.978693	2.56523	0.517338	0.743495	-3.16111	0.50126	0.728646	-3.0985	0.0634609	0.968737	0.449801	0.322012	0.778011	-2.41079	0.510679	0.855754	2.00025	0.552997	0.946448	-3.27759	0.122579	0.954413	-0.951092	0.0113228	1	0.082149	0.193502	1	-1.37856	0.144225	0.937545	-1.08258	0.162225	1	-1.18914	0.382875	0.812709	-2.64894	0.219141	0.912051	1.44182
Erucamide	2.13208	0.269048	2.25996	1.16943	0.432923	1.46508	0.818807	0.581372	1.03505	0.871692	0.468414	1.19427	1.31455	0.334223	1.52049	1.13129	0.550681	1.25103	1.43037	0.485683	1.8388	3.25689	0.0184337	3.72925	1.07182	0.442883	1.36415	1.69521	0.525842	2.16215	0.86369	0.787289	-2.0581	1.0966	1	1.28411	1.01341	0.63354	1.38288	1.36819	0.516409	1.43924
w/o MS2:DEOXYCYTIDINE MONOPHOSPHATE	0.0594746	1	0.05618	1.72568	0.241201	0.759111	0.715989	0.631782	0.431687	1.00937	0.404336	0.566743	0.794073	0.568811	0.789435	0.824295	0.705424	0.587439	0.724951	0.869306	0.466015	0.961447	0.436034	0.538874	0.24365	0.876647	0.244285	0.00125436	1	0.0014507	1.26556	0.74374	0.810661	0.260183	1	0.246609	0.199357	0.906818	0.172196	1.04511	0.658243	1.43263
w/o MS2:methyl (2R)-2-[(1S,2R,4S,9R,10R,14S,15S,17S)-17-(acetyloxy)-9-(furan-3-yl)-1-hydroxy-10,14,16,16-tetramethyl-7,18-dioxo-3,8-dioxapentacyclo[12.3.1.0?,?.0?,??.0?,??]octadecan-15-yl]-2-hydroxyacetate	0.559066	0.978693	0.812797	1.03777	0.493892	1.27555	1.29053	0.366464	1.77018	1.17057	0.331389	1.64303	1.13372	0.407907	1.31692	1.2992	0.458682	1.57291	0.0831233	1	0.194923	0.889776	0.477577	1.8664	0.611237	0.672553	0.885445	0.646771	1	0.896106	1.23358	0.751958	1.55035	0.827036	1	1.15071	1.11537	0.602646	1.5096	1.07961	0.642891	1.43187
w/o MS2:1-Naphthol	0.260053	1	0.716246	0.0825804	0.971285	0.244587	0.813744	0.582959	1.47787	0.157242	0.895068	0.468345	0.565183	0.667379	1.1456	0.25736	0.923323	0.651093	0.0513179	1	0.162501	0.516958	0.705048	1.0952	0.0480507	0.993056	-0.167202	0.0995476	1	0.311839	0.450713	0.806092	0.911393	0.268202	1	-0.713468	0.523409	0.76263	1.12747	0.749764	0.769051	1.43186
w/o MS2:JSTX-3	0.295174	1	0.690131	0.624727	0.698696	1.0699	0.562164	0.698427	1.02737	0.580325	0.63643	1.30953	0.360085	0.754369	0.823109	0.315818	0.910483	0.752867	0.235852	0.989368	0.586919	0.471195	0.722952	0.893278	0.435321	0.768039	0.871935	0.935453	0.92732	1.56389	0.7633	0.791955	1.35584	0.274922	1	0.677747	0.570278	0.758143	1.12406	0.871865	0.723688	1.43182
w/o MS2:4-amino-2-hydroxy-5-[[1-hydroxy-1-(5-oxo-6-bicyclo[4.1.0]hept-3-enyl)propan-2-yl]amino]-5-oxopentanoic acid	0.0538853	1	-0.547744	0.793752	0.607423	-6.57065	0.372911	0.784232	-3.50157	0.356408	0.767621	1.68904	0.131624	0.903261	-1.22993	0.141898	0.969473	-1.2784	0.263927	0.986608	-2.14249	0.572791	0.672553	-4.63969	0.195515	0.911365	-1.66734	0.427361	1	1.91364	0.443996	0.807015	-3.91155	0.577039	1	-4.60573	0.235222	0.888602	-2.53626	0.280691	0.895068	1.43053
(12bS)-7-(4-ethylphenyl)-12b-methyl-2-(3,4,5-trimethoxybenzyl)-2,3,6,7-tetrahydropyrazino[1',2':1,2]pyrido[3,4-b]indole-1,4(12H,12bH)-dione	0.0438138	1	-0.111468	0.707485	0.647471	1.70452	0.287531	0.828261	0.706638	0.14331	0.904797	-0.339617	0.0475478	0.97978	0.119536	0.0779249	0.982359	-0.197551	0.238788	0.989084	-0.53229	0.405831	0.759371	1.04542	0.0797322	0.979305	-0.223622	0.280874	1	0.824495	1.24163	0.751958	2.83877	0.637366	1	1.43139	0.0544068	0.993722	0.154383	0.519006	0.822403	1.42212
w/o MS2:NCGC00380254-01_C17H21N3O3_10b-Hydroxy-3-isobutyl-6,10b,11,11a-tetrahydro-2H-pyrazino[1',2':1,5]pyrrolo[2,3-b]indole-1,4(3H,5aH)-dione	0.21578	1	0.723799	0.343282	0.822909	0.825734	0.466285	0.729723	1.10247	0.447738	0.711927	1.08419	0.648433	0.633065	1.30951	0.503984	0.855754	1.19282	0.0625261	1	0.200708	0.409626	0.758208	1.00455	0.00551512	1	-0.0202314	0.240097	1	0.682359	0.0618415	0.988357	-0.197715	0.00982029	1	-0.0339365	0.761162	0.709096	1.66487	0.647051	0.80454	1.4216
Isoleucylserine; PlaSMA ID-818	0.421056	0.984786	0.930042	0.0351775	1	-0.105499	0.971354	0.514272	1.65807	0.253807	0.827812	-0.766467	0.332036	0.770517	0.910214	0.0416094	0.998864	-0.131223	0.445774	0.956214	0.892627	1.49643	0.21932	2.45349	0.275624	0.861981	0.704414	0.459468	1	0.936833	0.543761	0.798712	1.09013	0.0190615	1	-0.0606666	1.03128	0.624965	1.88803	0.777101	0.754872	1.41835
w/o MS2:Tripelennamine	0.221877	1	0.659186	0.958514	0.522107	1.72394	0.566692	0.697493	1.12336	0.387996	0.748597	-1.52247	0.776633	0.576362	1.4098	0.0730785	0.984891	-0.22598	0.368211	0.981108	0.813535	0.633568	0.63703	1.24021	0.0478305	0.993056	0.179936	0.662696	1	1.282	0.59462	0.795663	1.2319	0.376287	1	0.879977	0.457121	0.773294	1.05014	0.761022	0.764514	1.41646
w/o MS2:2-((10R,11S,13S,17R)-11,17-dihydroxy-10,13-dimethyl-3-oxo-2,3,6,7,8,9,10,11,12,13,14,15,16,17-tetradecahydro-1H-cyclopenta[a]phenanthren-17-yl)-2-oxoethyl 4-((2-(4-(4-methoxyphenyl)-1,2,5-trimethylpiperidin-4-yl)ethyl)amino)-4-oxobutanoate	0.660568	0.978693	2.10454	0.0799286	0.973022	0.477104	0.514011	0.723768	1.79808	0.615931	0.615179	1.98187	0.069721	0.960048	0.424431	0.0496194	0.996543	-0.366617	0.079633	1	0.49738	0.0740805	0.985167	-0.532114	0.0462045	0.993056	0.285194	0.0717609	1	0.426167	0.0112233	1	0.0715187	0.73491	1	2.38649	0.0109194	1	0.0873163	0.347619	0.86817	1.41637
w/o MS2:(Z)-7-((butyl(methyl)ammonio)methyl)-2-(2,5-dimethoxybenzylidene)-3-oxo-2,3-dihydrobenzofuran-6-olate	0.260178	1	0.805317	0.228002	0.878959	0.660219	0.37102	0.784583	1.04162	0.0955283	0.9403	0.347208	0.124799	0.907867	0.421164	0.158754	0.962112	0.524413	0.0137413	1	0.0520258	0.406218	0.759371	1.11669	0.0582525	0.990141	-0.208006	0.166948	1	0.525391	0.295131	0.871994	0.819304	0.0607942	1	0.214178	0.540664	0.760217	1.37652	0.57585	0.820954	1.4054
w/o MS2:(3S,3'R)-3'-(3-hydroxyphenyl)-4-methylspiro[1H-1,4-benzodiazepine-3,2'-oxirane]-2,5-dione	0.48685	0.978693	0.842582	0.8817	0.558761	1.41098	0.161882	0.912012	0.280274	0.318288	0.791156	-0.418975	1.33212	0.327953	1.74097	1.19758	0.509316	1.5172	0.0659762	1	-0.126688	0.419185	0.750577	0.803053	0.797683	0.565595	1.2645	0.33945	1	0.711618	1.9574	0.543004	2.12689	1.03304	1	1.65154	1.80586	0.320858	1.93786	1.37975	0.511055	1.40007
w/o MS2:Isoxaben	0.682121	0.978693	0.894193	0.0274103	1	-0.053021	1.6997	0.227691	1.42758	0.0239696	1	-0.0578971	0.197757	0.849643	0.370519	0.339014	0.905362	0.47137	0.378218	0.977985	0.50872	1.76481	0.147652	1.66669	0.524987	0.725259	0.655613	0.0547351	1	-0.0893869	1.23597	0.751958	1.18952	0.117438	1	0.243346	0.664663	0.73846	0.853669	1.54537	0.427356	1.39701
w/o MS2:(6E,10E)-3,7,11,15-tetramethylhexadeca-1,6,10,14-tetraene-3,5,9-triol	0.416934	0.986829	0.692947	0.00129206	1	-0.00280205	0.869003	0.562143	1.08968	0.515118	0.67667	0.713171	0.920701	0.508836	1.13386	0.0564756	0.992763	0.117341	0.0791316	1	0.147622	0.918692	0.460625	1.24676	0.0553449	0.991641	0.150952	0.0901177	1	0.153386	0.268257	0.880173	0.392536	0.00187808	1	0.00455395	1.62042	0.393308	1.77225	1.31768	0.538069	1.39452
w/o MS2:NCGC00385681-01![2,3-dihydroxy-1-(7-methoxy-2-oxochromen-6-yl)-3-methylbutyl] 3-methylbutanoate [IIN-based on: CCMSLIB00000845895]	0.262468	1	0.817427	0.0510421	0.992955	0.186275	0.830489	0.575048	1.7883	0.509952	0.681925	1.34301	0.642382	0.637108	1.47968	0.358096	0.899313	0.964652	0.0230532	1	-0.0840613	0.696001	0.596591	1.77129	0.232997	0.884694	0.692552	0.128106	1	-0.437733	0.527053	0.798712	1.27908	0.162921	1	0.514213	0.288904	0.861457	0.827669	0.597553	0.817452	1.38839
w/o MS2:5,6-Dihydro-5-methyluracil	0.438975	0.979517	1.14888	0.0301873	1	0.0884995	0.518766	0.720681	1.22475	0.353461	0.768972	0.925557	0.680572	0.617548	1.4692	0.326967	0.907999	0.82876	0.138529	1	0.399034	0.467456	0.722952	1.16063	0.209071	0.903029	0.583423	0.017592	1	-0.0603038	0.168929	0.91892	0.429789	0.0769197	1	-0.232414	0.759968	0.709096	1.55801	0.598556	0.817452	1.38231
w/o MS2:Alfentanil	0.12234	1	0.353957	0.384768	0.797039	0.682989	0.299997	0.822645	0.672768	0.824335	0.489637	1.24394	0.717439	0.60426	1.04683	0.137921	0.971409	0.426487	0.304157	0.986608	0.52365	0.343976	0.798448	0.710047	0.150469	0.939816	0.406178	0.163845	1	0.365034	0.619111	0.792746	1.02244	0.0131338	1	0.0343439	0.774694	0.706302	1.17494	0.962991	0.696166	1.38052
w/o MS2:Isoleucylglutamine	0.809909	0.936	1.12648	0.128777	0.942655	0.218187	1.08873	0.454083	1.368	1.15499	0.336362	1.51817	1.71471	0.211407	1.98948	0.684829	0.784541	0.946778	0.368227	0.981108	0.534238	0.588427	0.663765	0.832101	0.701339	0.619828	1.12547	0.60165	1	0.876666	0.525801	0.798712	0.713423	0.424561	1	0.661886	1.29218	0.530811	1.72053	1.10709	0.631058	1.37793
w/o MS2:Chymostatin B	0.577204	0.978693	1.14405	0.0195437	1	-0.0507979	0.298964	0.823284	0.59407	0.266756	0.820827	-0.667927	0.304574	0.78607	0.617347	0.18365	0.949223	-0.471301	0.0255033	1	0.0735722	0.136191	0.942978	0.411977	0.00641695	1	0.0175543	0.407058	1	0.81774	0.275261	0.876955	0.607108	0.125628	1	-0.331102	0.257654	0.879494	0.652431	0.793291	0.744965	1.37518
w/o MS2:NCGC00380958-01!2-[[2-[2-[2-[2-[[2-[2-(2-hydroxypropanoylamino)-3-methylbutanoyl]oxy-3-methylbutanoyl]amino]-3-methylbutanoyl]oxypropanoylamino]-3-methylbutanoyl]oxy-3-methylbutanoyl]amino]-3-methylbutanoic acid [IIN-based on: CCMSLIB00000846757]	0.183866	1	0.602194	0.243591	0.869904	0.67185	0.303072	0.819556	0.924143	0.173587	0.881557	0.559709	0.118108	0.913266	0.414675	0.145619	0.96803	-0.592376	0.0229368	1	-0.090329	0.113812	0.961511	0.389677	0.128127	0.952351	-0.49913	0.223578	1	-0.738315	0.499919	0.798712	1.35423	0.0283048	1	0.103127	0.559382	0.758143	1.40184	0.59811	0.817452	1.37511
w/o MS2:Glycocholate	0.267293	1	0.847742	0.0928204	0.966822	-0.325902	0.318546	0.810993	0.970189	0.681788	0.58116	1.93905	0.0893268	0.939636	0.341445	1.0501	0.598553	2.25455	0.613411	0.919328	1.5369	0.71088	0.586641	1.71779	0.378273	0.801789	-1.32443	0.0422527	1	-0.21868	0.0747806	0.981043	0.290991	0.283138	1	0.931379	0.125528	0.946699	0.409775	0.492362	0.822403	1.37223
w/o MS2:NCGC00386080-01![3-methyl-1-[3-methyl-1-[3-methyl-1-[3-methyl-1-oxo-1-(2,3,4,5,6-pentahydroxyhexoxy)pentan-2-yl]oxy-1-oxopentan-2-yl]oxy-1-oxopentan-2-yl]oxy-1-oxopentan-2-yl] 2-hydroxy-3-methylpentanoate [IIN-based on: CCMSLIB00000848597]	0.329736	1	0.907415	0.391738	0.794129	0.85172	0.589593	0.686793	1.19551	0.697917	0.570125	1.34783	0.971302	0.486949	1.72264	0.378773	0.890972	0.960983	0.229999	0.989916	0.603893	0.502217	0.717077	1.08574	0.096501	0.967526	0.32301	0.269863	1	0.688599	0.586647	0.796498	1.13918	0.329571	1	0.765122	0.699866	0.726775	1.39981	0.714609	0.782014	1.36776
w/o MS2:Uridine 5_-(trihydrogen diphosphate)	1.01587	0.81156	-5.06928	0.389813	0.795068	-2.49168	0.0149498	1	-0.101353	0.182304	0.874235	0.470699	0.147308	0.888921	-0.859539	0.699579	0.773572	1.58299	0.00667039	1	0.045771	0.408444	0.759145	-1.87086	0.185604	0.915989	-1.07014	0.209912	1	-1.13193	2.37444	0.473785	2.97861	0.0678763	1	-0.438571	0.704456	0.725776	1.47063	0.510393	0.822403	1.36494
w/o MS2:JWH-073	0.167946	1	0.642822	0.190597	0.903132	0.560541	0.273686	0.834488	0.770374	0.384658	0.749868	1.14933	0.924596	0.508294	1.99259	0.548419	0.844656	1.42173	0.203762	0.9962	0.625753	0.43218	0.742176	1.14424	0.177421	0.922012	0.640382	0.275332	1	0.7947	0.231848	0.895676	0.66599	0.334885	1	0.926351	0.530189	0.761086	1.54149	0.552449	0.822403	1.35688
w/o MS2:Dioscin	0.0282239	1	-0.198571	0.0526263	0.991888	-0.346993	0.017293	1	-0.12557	0.57612	0.640554	3.60291	0.564404	0.667379	3.48356	0.26257	0.922755	1.84992	0.892058	0.78634	4.52322	0.253593	0.860007	1.77811	0.301942	0.850424	2.2452	0.52108	1	3.17142	0.467382	0.798712	-1.83097	0.467382	1	-1.83097	0.467382	0.770484	-1.83097	0.200929	0.920647	1.35671
w/o MS2:MMV393995	0.0364551	1	-0.287662	0.218327	0.883061	1.0725	0.344778	0.802746	2.10433	0.520212	0.673972	2.25713	0.156085	0.88332	1.01027	0.0132267	1	0.0928664	0.00674794	1	0.0475937	0.268804	0.84997	1.685	0.155324	0.938218	-1.21657	0.791562	0.990659	3.09359	0.214814	0.899634	1.39856	0.878229	1	3.43254	0.129113	0.945121	0.837158	0.219361	0.912051	1.35616
2-acetoxy-4-pentadecylbenzoic acid	5.0195	0.00322726	1.71104	3.79433	0.0144535	1.23319	3.77602	0.0109777	1.32963	3.89869	0.00513538	1.34932	3.73995	0.0127554	1.33343	4.30359	0.00479375	1.65818	4.38668	0.00815096	1.40728	1.60465	0.189143	0.939992	3.05292	0.0353275	1.04409	4.66081	0.00671717	1.54923	0.343689	0.847078	0.169131	2.46529	0.436322	0.773035	3.73491	0.0310738	1.33776	4.01307	0.0155971	1.35359
w/o MS2:Tenacissoside H	0.495066	0.978693	1.50008	0.541128	0.730549	1.60449	0.188164	0.89066	-1.08621	0.387224	0.74888	1.28431	0.0127529	1	-0.0733146	0.186285	0.948755	-1.07197	0.311177	0.986608	1.03776	2.15665	0.0821419	5.44871	0.613466	0.67221	1.83457	0.671841	1	1.97107	0.908648	0.787289	2.50971	0.759782	1	2.21301	1.44613	0.470125	3.65666	0.430918	0.835417	1.35332
w/o MS2:Sitagliptin	0.473928	0.978693	1.12077	0.245285	0.869839	0.655371	0.408434	0.759853	0.956003	0.316032	0.792247	0.845312	0.537645	0.677134	1.20816	0.369554	0.892859	0.909904	0.282747	0.986608	0.726641	0.545213	0.688047	1.24188	0.27244	0.861981	0.716842	0.319293	1	0.820023	0.589321	0.796498	1.28591	0.212877	1	0.630622	0.372368	0.81546	1.06543	0.603622	0.817452	1.34752
w/o MS2:NCGC00180451-03!(3S,4S)-5-[(3S,4S)-4,10-dihydroxy-7,9-dimethoxy-3-methyl-3,4-dihydro-1H-benzo[g]isochromen-5-yl]-7,9-dimethoxy-3-methyl-3,4-dihydro-1H-benzo[g]isochromene-4,10-diol [IIN-based on: CCMSLIB00000849079]	0.392709	0.99672	1.22219	0.0247917	1	-0.102501	0.143402	0.922113	0.541303	0.489959	0.695128	1.4602	0.125476	0.907571	0.473157	0.0778496	0.982359	-0.301353	0.105704	1	0.387778	0.0954623	0.970161	0.407735	0.137287	0.948149	0.498265	0.025902	1	0.109066	0.166636	0.919763	0.596998	0.0485046	1	0.190585	0.350037	0.82635	1.09874	0.446318	0.833633	1.34084
w/o MS2:2-((7-acetamido-1,2,3-trimethoxy-9-oxo-5,6,7,9-tetrahydrobenzo[a]heptalen-10-yl)amino)-N-(3-(3,4-dimethoxyphenethyl)-1H-1,2,4-triazol-5-yl)-4-(methylthio)butanamide	0.314751	1	0.612293	0.218266	0.883061	-0.390046	0.27629	0.831791	0.484012	0.561336	0.651324	1.01895	0.514176	0.68655	0.837754	0.324611	0.90855	0.519792	0.00569366	1	0.0144011	0.0809345	0.978036	0.186519	0.11058	0.963066	0.246355	0.0281441	1	-0.0819604	0.0784377	0.978918	0.159613	0.361056	1	0.586385	0.581949	0.758143	0.844107	0.901775	0.716222	1.34016
w/o MS2:2-[4-hydroxy-2-[(2S,3R,4S,5S,6R)-3,4,5-trihydroxy-6-(hydroxymethyl)oxan-2-yl]oxyphenyl]acetonitrile	0.363361	1	0.957129	0.365376	0.809642	0.8707	0.467659	0.729711	1.11652	0.139957	0.906079	-0.466007	0.046717	0.980668	0.151434	0.734614	0.750414	-2.06249	0.0568082	1	0.178319	0.413181	0.754858	0.945903	0.0424057	0.994481	0.130078	0.182325	1	0.505997	0.593386	0.796106	1.20434	0.22018	1	0.612515	0.272643	0.869221	0.693244	0.673129	0.795117	1.33875
w/o MS2:C18 Dihydroceramide (d18:0/18:0)	2.86904	0.0995308	1.43772	3.06218	0.0403481	1.07441	3.49999	0.0168944	1.2177	3.42519	0.0107056	1.30625	3.5236	0.0180531	1.36283	3.52496	0.0170813	1.23574	3.24787	0.0537324	1.21103	3.07331	0.0242657	1.78028	2.81312	0.0501508	1.3268	3.22569	0.0647567	1.37374	0.124003	0.950974	0.0914965	3.09464	0.193899	1.2309	3.58512	0.0389975	1.25479	3.7002	0.0258922	1.33861
w/o MS2:Chlortoluron	0.0603872	1	0.290433	0.401974	0.78834	1.09625	0.0354922	0.995208	0.175841	0.312369	0.795671	0.980697	0.204417	0.845157	0.680238	0.1394	0.970668	0.513419	0.119352	1	0.443657	0.81245	0.518049	1.86521	0.159566	0.936167	0.510271	0.359632	1	1.06509	0.5082	0.798712	1.37334	0.246707	1	0.813864	0.013434	1	0.0578491	0.546902	0.822403	1.33581
w/o MS2:"methyl (4R)-4-((3R,5S,7R,9S,10S,13R,17R)-7-acetoxy-3-hydroxy-10,13-dimethyl-12-oxohexadecahydro-1H-cyclopenta[a]phenanthren-17-yl)pentanoate"	0.00547264	1	0.0404773	1.09645	0.466964	3.7206	0.0872276	0.959611	-0.602105	0.091633	0.94439	0.52192	0.222734	0.835025	1.08908	0.235687	0.929655	-1.53732	0.59021	0.929737	2.63936	1.18198	0.334782	3.90807	0.479413	0.745987	2.05292	0.458575	1	2.06029	0.0269708	1	-0.18382	0.567763	1	2.39191	0.152851	0.933023	-0.903424	0.261007	0.898898	1.33546
w/o MS2:methyl 2-((2S,3S,4S,5R,6S)-6-((5,6-dihydroxy-4-oxo-2-phenyl-4H-chromen-7-yl)oxy)-3,4,5-trihydroxytetrahydro-2H-pyran-2-carboxamido)-4-(methylthio)butanoate	0.619716	0.978693	1.50638	0.0636063	0.985757	0.182339	0.620394	0.674504	1.08057	0.0221745	1	0.0568897	0.152193	0.885797	0.486538	0.0780896	0.982359	-0.243545	0.0253192	1	-0.0844779	0.0579705	0.99511	-0.214179	0.163478	0.933196	0.472856	0.986319	0.89496	1.59335	1.01608	0.787289	1.58133	0.0396122	1	-0.122725	0.500288	0.769935	1.18206	0.737556	0.772132	1.33355
w/o MS2:Malformin A2	0.718315	0.978693	1.72368	0.277675	0.855473	0.740555	0.278638	0.830554	0.794152	0.573206	0.642526	1.38234	0.268276	0.807967	0.826718	0.196763	0.94423	0.637535	0.144675	1	0.444013	0.193569	0.903112	0.641909	0.0585135	0.989939	0.229692	0.414368	1	1.09865	0.69903	0.791955	1.51109	0.39031	1	1.04084	0.726132	0.719831	1.72501	0.567638	0.82183	1.33128
w/o MS2:1-hydroxymidazolam	0.447391	0.978693	1.36359	0.356847	0.816165	1.01847	0.476474	0.729711	1.28386	0.16495	0.88698	-0.665685	0.272671	0.804122	0.906535	0.285837	0.915965	0.923729	0.207423	0.9962	0.732554	0.0886236	0.974671	-0.322939	0.170044	0.927234	0.581951	0.941827	0.922179	2.12908	0.635777	0.791955	1.56017	0.261582	1	0.916003	0.391776	0.807271	1.18282	0.499246	0.822403	1.32968
w/o MS2:Thiamine pyrophosphate	1.19267	0.712497	1.45484	0.807453	0.600661	1.30305	0.0157594	1	-0.031944	1.3283	0.267948	1.68172	0.879732	0.531882	1.22196	0.504773	0.855754	0.655359	1.85043	0.329565	2.08396	2.53761	0.0505885	2.70847	0.495648	0.745987	0.792123	1.12529	0.836832	1.69181	0.675053	0.791955	0.938466	0.696626	1	1.10052	0.338753	0.832463	0.613484	1.05263	0.655046	1.32823
w/o MS2:Mulberroside C	0.0962745	1	0.310723	0.2324	0.877859	0.574042	0.733357	0.622152	1.40977	0.399566	0.740901	-1.52011	0.106848	0.924127	0.331042	0.181296	0.949661	-0.609995	0.145918	1	0.398079	0.250027	0.863137	0.659581	0.162287	0.933631	0.51107	0.00150678	1	0.00454895	0.29778	0.871566	0.749513	0.210153	1	0.586689	0.212952	0.90029	-0.583561	0.633719	0.812671	1.32652
w/o MS2:Epigallocatechin	0.563337	0.978693	1.70903	0.764849	0.619389	2.01311	0.729671	0.622903	1.94753	1.16189	0.333353	3.08857	0.648842	0.632997	1.81931	1.16971	0.525584	2.85209	0.877053	0.78944	2.22968	0.415081	0.753088	1.23792	0.433084	0.769879	1.39059	0.404843	1	1.34721	0.736901	0.791955	2.15739	0.128061	1	-0.704149	0.0691683	0.98448	0.310996	0.417184	0.839847	1.32617
2,3-dihydroxypropyl stearate	1.16201	0.719161	1.36155	0.788236	0.609848	1.11338	0.0460605	0.989008	-0.0868077	1.92071	0.114776	1.81357	1.11601	0.412896	1.21324	0.731374	0.751274	0.757067	2.06793	0.275117	1.81933	1.33354	0.274262	1.48208	0.430495	0.770647	0.631891	1.11195	0.84322	1.26676	0.528687	0.798712	0.704917	0.741567	1	0.908705	0.425371	0.79247	0.669168	1.13144	0.616363	1.32571
w/o MS2:culantraramine	0.156743	1	0.359355	0.525096	0.73791	0.915391	1.33613	0.353801	1.86163	0.138372	0.906983	0.384897	0.474278	0.699238	0.76385	0.234883	0.929655	0.481585	0.294685	0.986608	-1.4245	2.4609	0.0541176	3.01637	0.221945	0.893175	-1.18679	1.15855	0.812135	-5.36243	0.0439865	1	0.11022	0.526138	1	-2.18079	0.98305	0.644848	1.6786	0.820413	0.734443	1.32305
w/o MS2:Irigenin Trimethyl Ether	0.707041	0.978693	3.2613	0.418731	0.781832	2.18384	0.945929	0.526227	4.02294	0.0787704	0.955205	0.675473	0.333434	0.768788	-2.43023	0.0118233	1	0.103103	0.477216	0.949688	2.53382	0.539471	0.691243	2.64433	0.0440623	0.994481	0.380849	0.232424	1	1.37406	0.187061	0.911656	-1.5776	0.336344	1	1.78165	0.0188295	1	0.160826	0.164144	0.937802	1.32217
w/o MS2:3-(1H-indol-3-ylmethyl)-6,18-dimethyl-12-(1-phenylethyl)-9,15-di(propan-2-yl)-1,4,7,10,13,16,19-heptazacyclotricosane-2,5,8,11,14,17,20-heptone	0.268795	1	1.31648	0.139748	0.934946	-0.799282	0.144425	0.921234	0.833141	0.0300561	0.994928	-0.185443	0.726353	0.601374	2.3607	0.172617	0.956133	0.93417	0.554578	0.945673	-3.85926	0.00432889	1	0.0284561	0.0203203	1	-0.127575	0.100164	1	0.557769	0.311554	0.86614	1.27569	0.531018	1	-2.39128	0.403863	0.800762	1.81287	0.253988	0.901657	1.31809
Dioctyl Phthalate	4.73647	0.0051604	1.74585	3.39932	0.0263905	1.21552	3.2627	0.0245072	1.24034	2.77094	0.0306707	1.11639	3.3676	0.0222755	1.37391	3.49509	0.0175538	1.51531	3.31291	0.0508661	1.30755	2.45698	0.0544374	1.35493	2.58559	0.0656549	0.993625	3.76302	0.0277398	1.4975	0.279675	0.875958	-0.166704	1.52575	1	0.582356	3.17586	0.0692779	1.29403	3.27963	0.0495245	1.31392
w/o MS2:S-Adenosyl-homocysteine	1.10696	0.759316	-1.12884	1.37163	0.364	-1.03604	0.669537	0.648592	-0.460347	0.548311	0.658656	-0.800388	0.8604	0.542881	-1.21651	0.26199	0.922755	-0.246362	0.251499	0.989084	-0.265177	0.430223	0.742377	-0.360812	0.878633	0.538042	-0.549561	0.62852	1	-0.454662	0.0227237	1	-0.0253305	0.30329	1	-0.294504	0.0383622	1	-0.0483023	0.56554	0.82183	1.31137
w/o MS2:DL-Pipecolic acid	0.456296	0.978693	1.22866	0.120229	0.947	0.362269	0.752902	0.612288	1.6671	0.0146855	1	0.064857	0.235988	0.828583	0.688526	0.400383	0.881774	1.15549	0.122012	1	0.389518	0.345335	0.798055	0.950476	0.0340002	0.996749	-0.13221	0.104583	1	0.356049	0.271511	0.878625	0.700074	0.0712236	1	0.238054	0.389476	0.807522	1.19971	0.493505	0.822403	1.31046
w/o MS2:2-Deacetoxy taxinine B	0.799565	0.944775	0.543462	0.174713	0.91193	0.188364	1.58082	0.266117	0.957388	0.434583	0.719722	0.579638	1.29171	0.339276	0.837547	0.552003	0.842873	-2.3421	1.36153	0.518067	0.817624	1.38984	0.253106	0.945657	0.850025	0.551319	0.728864	1.78956	0.489285	-1.05913	1.47503	0.667818	1.0453	1.204	1	0.832713	1.55524	0.421495	1.01951	2.29607	0.189476	1.30692
w/o MS2:Teraspiridole B_130089	0.484635	0.978693	1.17157	0.790917	0.608338	1.46962	0.50572	0.727025	1.11724	0.312034	0.7959	0.884003	0.673914	0.619484	1.29701	0.04609	0.997478	-0.161483	0.258059	0.987578	0.664941	0.226198	0.880789	0.696433	0.118771	0.9598	0.38134	0.021517	1	0.070446	0.602247	0.794551	1.20105	0.165736	1	0.434226	0.359325	0.822275	0.958666	0.63889	0.808986	1.30632
w/o MS2:Minoxidil	0.767082	0.964079	1.61604	0.135832	0.937503	0.424088	0.561584	0.698427	1.37271	0.145491	0.903997	0.490036	0.524578	0.681952	1.1688	0.279039	0.916929	0.67099	0.0534528	1	-0.177069	0.693736	0.597539	1.50216	0.0804693	0.978497	0.265465	0.325166	1	0.888828	0.458006	0.801107	1.2205	0.184859	1	0.512297	0.957038	0.65492	1.89621	0.550469	0.822403	1.29791
w/o MS2:axinastatin 3	0.860191	0.914651	0.960767	0.482473	0.757968	0.680868	0.0929563	0.95651	-0.603539	0.263226	0.822342	0.369503	0.654165	0.632152	0.727316	0.337676	0.905362	0.49705	1.41855	0.490519	1.82189	0.849954	0.497742	0.920871	0.00485697	1	-0.00941499	0.769182	0.999263	0.820701	0.927475	0.787289	1.01152	0.663215	1	0.825526	0.662293	0.73846	0.809488	1.35788	0.519014	1.29407
w/o MS2:NCGC00180690-03!2-[5,7-dihydroxy-3-oxo-6-[(2E,6E)-3,7,11-trimethyldodeca-2,6,10-trienyl]-1H-isoindol-2-yl]pentanedioic acid	0.611285	0.978693	1.59855	0.131435	0.939781	0.421478	0.556953	0.701287	1.35735	0.475893	0.700892	1.19996	0.583479	0.659493	1.46732	0.335911	0.905362	1.02219	0.0840131	1	0.305685	0.342901	0.799073	0.971468	0.191829	0.913634	0.619945	0.393749	1	1.0431	0.168446	0.91892	0.493345	0.0159077	1	-0.0555989	0.596723	0.7557	1.64282	0.496702	0.822403	1.29208
w/o MS2:Cimaterol	0.658667	0.978693	1.02608	0.488443	0.757968	0.802879	0.652476	0.656747	0.963663	0.415314	0.731675	-0.778086	0.237728	0.827447	-0.451384	0.638816	0.807219	-1.11257	0.141654	1	0.289466	1.18539	0.333739	1.59993	0.179905	0.919967	-0.56538	0.66722	1	1.06884	0.838525	0.787289	1.17062	0.437203	1	0.798635	0.755884	0.710479	1.33448	0.951189	0.700096	1.29075
w/o MS2:NCGC00347633-02!7-benzyl-11,14,20-trimethyl-16-(2-methylpropyl)-10,13-di(propan-2-yl)-17-oxa-1,5,8,11,14-pentazabicyclo[17.3.0]docosane-2,6,9,12,15,18-hexone [IIN-based on: CCMSLIB00000848764]	0.121724	1	0.498482	0.284444	0.850685	-1.68113	0.327105	0.808457	1.01437	0.539018	0.663672	1.32542	0.380541	0.743113	1.08135	0.197883	0.94423	0.678727	0.0235777	1	-0.0946012	0.311457	0.818129	0.926404	0.0636261	0.9871	-0.272226	0.131303	1	-0.486228	0.0319203	1	0.11922	0.0934366	1	-0.334517	0.479963	0.770484	1.35915	0.504169	0.822403	1.28861
w/o MS2:progesterone	0.164747	1	0.486677	0.378334	0.801355	0.835938	0.548213	0.705416	1.21833	0.379604	0.753774	0.819465	0.537785	0.677134	1.09972	0.415004	0.876097	0.943034	0.261134	0.986917	0.625263	0.705431	0.589924	1.42517	0.332095	0.829	0.771349	0.263999	1	0.637471	0.160441	0.923788	0.473104	0.572052	1	1.18666	0.268675	0.871246	0.67284	0.65106	0.80454	1.28756
w/o MS2:Vinblastine	0.368134	1	-2.2097	0.0311452	1	0.222511	0.136391	0.925322	0.916256	0.117826	0.92264	0.812935	0.610918	0.653389	2.22707	0.444063	0.863847	1.78243	0.21529	0.995308	-1.50157	0.756026	0.557043	2.70949	0.601283	0.677217	2.18612	0.0377876	1	-0.263932	0.164013	0.922566	1.09811	0.181575	1	1.29141	0.101315	0.963417	0.694724	0.196216	0.922824	1.28742
w/o MS2:MMV676509	0.612945	0.978693	1.02968	0.934343	0.531673	1.42735	0.442554	0.738161	0.809815	0.414572	0.732209	0.77188	0.174176	0.867005	0.391277	0.530467	0.853073	1.07264	0.547773	0.948928	0.988287	0.264842	0.851843	0.540133	0.708058	0.617583	1.17062	0.769721	0.999263	1.22357	0.838583	0.787289	1.33533	0.321624	1	0.778888	0.410806	0.799747	0.775896	0.72254	0.78064	1.28665
w/o MS2:Metribuzin-desamino	0.277859	1	0.783346	0.841955	0.585553	1.8149	0.502976	0.727822	1.21552	0.534241	0.666342	1.29836	0.637064	0.639808	1.44838	0.339901	0.905234	0.959618	0.187872	0.997322	0.573783	0.183742	0.910255	0.57451	0.40347	0.785572	1.03599	0.25687	1	0.722109	0.594477	0.795663	1.39764	0.417035	1	1.0622	0.520846	0.76263	1.37633	0.524651	0.822403	1.28608
w/o MS2:Quebrachamine	0.134281	1	0.308845	0.291986	0.847808	-0.503184	0.299332	0.822921	0.525508	0.180725	0.87621	0.332193	1.01406	0.45931	1.21659	0.178264	0.951036	0.417848	0.149095	1	0.283892	0.474895	0.722952	0.784604	0.0478436	0.993056	0.119274	0.518133	1	-2.15634	0.212308	0.900834	0.357085	0.362298	1	-1.6584	1.40023	0.49157	1.67524	0.982544	0.679021	1.2848
w/o MS2:(3R,4R,6S,6aS,8R,9R,10S,11S,11aR,12R,13R)-11a-acetoxy-4-(2-chloroacetoxy)-1-ethyl-9,11-dihydroxy-6,10,13-trimethoxy-3-(methoxymethyl)tetradecahydro-1H-3,6a,12-(epiethane[1,1,2]triyl)-7,9-methanonaphtho[2,3-b]azocin-8-yl benzoate	0.0108045	1	-0.0473858	0.38689	0.796137	1.12979	0.408167	0.759865	1.11059	0.373219	0.757537	1.02411	0.149365	0.887348	0.524609	0.505874	0.855754	1.35776	0.51214	0.949688	1.40721	0.54942	0.685397	1.49696	0.0499824	0.993056	-0.178413	0.362183	1	1.11425	0.773385	0.791955	1.86476	0.611927	1	1.66132	0.335	0.833075	1.03944	0.439935	0.835103	1.28448
w/o MS2:Hexamethylquercetagetin	0.366065	1	1.26251	0.341508	0.823523	1.11145	0.652195	0.656747	1.82068	0.317689	0.791177	1.19132	0.386452	0.740755	1.26062	0.481188	0.855754	1.55798	0.191805	0.997322	0.824053	0.236414	0.875308	0.972873	0.261878	0.867938	0.93087	0.0370437	1	0.171552	0.783913	0.79039	2.08973	0.180516	1	0.70335	0.596837	0.7557	1.79776	0.380845	0.855304	1.28356
w/o MS2:allantoin	5.12506	0.00266415	-0.992863	0.697617	0.654622	0.172779	4.33366	0.00515085	-0.867014	1.53941	0.203699	-0.312098	3.71856	0.0130368	-0.663534	4.70774	0.00236353	-0.932484	3.61738	0.0319459	0.622493	4.4548	0.00320481	-0.826577	4.3531	0.00475008	-0.991155	3.9384	0.0216107	-0.698419	0.629697	0.791955	-0.172449	1.37035	1	-0.303034	3.55631	0.0407667	-0.701407	4.5685	0.00628732	1.28145
w/o MS2:Mirtazapine	0.239551	1	0.556082	0.0963273	0.965637	-0.247769	0.00759786	1	-0.0220054	0.189965	0.867768	-0.469942	0.0326702	0.993934	0.0850326	1.33394	0.445745	-1.79238	0.230792	0.989916	-0.550822	0.697719	0.596333	1.20655	0.0251058	0.997626	0.0704967	0.235942	1	0.479163	0.12594	0.950083	0.294155	0.386218	1	-0.778329	0.00179715	1	0.00567977	0.898989	0.716222	1.27983
w/o MS2:(10E,15Z)-9,12,13-trihydroxyoctadeca-10,15-dienoic acid	0.00474759	1	0.0128913	0.120469	0.947	-0.205804	1.1364	0.433404	1.42589	0.991441	0.411022	-1.55862	0.182675	0.859429	0.30564	1.50569	0.370965	-2.0762	0.324239	0.986608	-0.765118	2.99882	0.0269695	3.21665	0.0618969	0.98815	0.204859	0.696479	1	-1.18454	0.377093	0.833245	0.604469	0.314665	1	-0.701966	0.892605	0.674204	1.42883	1.08931	0.63759	1.2795
w/o MS2:Triticonazole	0.612795	0.978693	-2.59331	0.233272	0.877155	-0.486751	0.235662	0.853805	-1.31502	0.905057	0.450193	-1.42419	0.804044	0.566566	-4.0863	0.62557	0.81406	-2.62867	0.544429	0.949688	-2.4518	1.07517	0.385208	-4.72653	0.0706833	0.982553	0.192876	0.0845589	1	-0.190318	0.664653	0.791955	1.23007	0.533315	1	0.995407	0.380969	0.814153	-1.90224	0.742027	0.77048	1.2783
w/o MS2:Tricaprylin (C8:0)	0.724484	0.978693	2.10405	0.107246	0.959096	0.509827	0.450283	0.735435	1.37514	0.389379	0.747802	1.21772	0.289364	0.795521	1.03264	0.427931	0.87303	1.30813	0.736187	0.866824	2.11355	1.25981	0.301017	3.26446	0.214207	0.899723	0.790922	0.309622	1	1.51467	0.157315	0.925411	0.568885	0.0750847	1	0.327147	0.051372	0.994047	0.253775	0.408724	0.842665	1.27773
w/o MS2:4,4'-Diaponeurosporene	1.10971	0.758885	1.7477	0.611569	0.702166	1.30868	0.208185	0.876422	-0.521878	0.941599	0.434592	1.58912	0.682351	0.617306	1.28496	0.200727	0.94423	0.405473	1.43055	0.485683	2.21734	2.08322	0.0912246	3.40711	0.297247	0.853213	0.678997	0.834527	0.969996	1.74895	0.319322	0.86094	0.710992	0.71146	1	1.30922	0.19076	0.913346	0.498165	0.69172	0.78895	1.27572
w/o MS2:1,7,7-trimethylbicyclo[2.2.1]hept-2-yl acetate	0.870911	0.914227	1.08271	0.958061	0.522107	1.16302	0.191234	0.889387	0.338382	1.32162	0.269841	-1.52016	0.0235793	1	-0.0457892	0.763702	0.734862	-1.06517	0.351171	0.985902	0.544379	1.44534	0.235522	1.61398	0.876854	0.538176	1.07103	0.843316	0.969996	1.08588	0.858242	0.787289	1.036	0.795242	1	1.01675	1.26362	0.5479	1.61203	1.09177	0.636953	1.271
w/o MS2:2-[[(2R,3S)-2-(3,4-dihydroxyphenyl)-3,5-dihydroxy-3,4-dihydro-2H-chromen-7-yl]oxy]oxane-3,4,5-triol	0.452635	0.978693	1.24263	0.28243	0.851336	0.797562	0.740331	0.616238	1.51969	0.310019	0.796327	0.764915	0.417078	0.725767	1.1179	0.273358	0.91936	0.740411	0.23687	0.989084	0.706133	0.0211783	1	-0.0717231	0.154609	0.938971	0.501328	0.864224	0.962101	1.72863	0.894145	0.787289	1.72569	0.551519	1	1.28107	0.455756	0.773497	1.21322	0.562318	0.82183	1.26941
w/o MS2:Veratroylzygadenine	0.566006	0.978693	1.44912	0.561272	0.722351	1.45838	0.602491	0.678997	1.51901	0.62813	0.610845	1.56737	0.599168	0.65479	1.50262	0.127897	0.974966	0.566814	0.384167	0.977985	1.08817	0.172481	0.914046	0.603455	0.0439168	0.994481	0.179498	0.450287	1	1.21883	0.637736	0.791955	1.58276	0.469921	1	1.24018	0.248854	0.883187	0.854659	0.481369	0.822403	1.26901
w/o MS2:NCGC00347530-02_C20H30O8_Picras-4-en-16-one, 1,2,11,12,14,15-hexahydroxy-, (1beta,2alpha,9xi,11beta,12alpha,15beta)-	0.37998	1	1.24681	0.05596	0.991259	-0.211612	0.357371	0.792105	1.092	0.256717	0.825745	0.882528	0.331887	0.770587	1.02469	0.0529686	0.994337	0.217711	0.100593	1	-0.42431	0.0443963	1	0.187405	0.0119583	1	-0.0556582	0.0378127	1	-0.159486	0.00628725	1	-0.0242119	0.116238	1	-0.423873	0.399564	0.802362	1.30137	0.409989	0.842253	1.26801
w/o MS2:Pimozide	0.540319	0.978693	0.655176	0.317763	0.83623	0.403007	0.0400708	0.993099	0.0691762	0.300991	0.802266	0.511535	1.10598	0.417787	1.10868	0.526088	0.854554	-1.20991	0.206773	0.9962	-0.200205	1.31822	0.280182	1.37258	0.893721	0.530372	0.820921	0.327752	1	0.522508	0.265736	0.881507	-1.16675	2.29547	0.557998	1.97732	0.44946	0.776912	0.501047	1.19644	0.583777	1.26652
w/o MS2:Dimethyl ketal of oxysporidinone_130004	0.490976	0.978693	0.40919	2.11229	0.153837	1.3743	0.737372	0.618587	0.511618	2.07311	0.0932189	1.34254	1.32555	0.330934	0.842065	0.650351	0.799863	0.585683	1.60998	0.414161	1.0489	1.04758	0.400163	-1.07006	1.03785	0.457995	0.727857	0.550332	1	0.446684	1.17962	0.751958	0.737408	0.643884	1	0.529152	0.0500076	0.995487	0.0795781	2.0984	0.243769	1.26621
w/o MS2:MMV637229	0.157145	1	-1.24123	0.113822	0.952842	0.39129	0.151374	0.917431	-1.19681	0.254253	0.827326	-1.84675	0.482384	0.699238	1.3383	0.540264	0.845734	1.36464	0.108589	1	0.381438	0.33596	0.804401	1.03128	0.132919	0.951106	0.455588	0.538888	1	1.34189	0.794727	0.79039	1.83254	0.211406	1	-1.56617	0.701448	0.725776	1.80239	0.429516	0.835417	1.26527
w/o MS2:Praeruptorin C	0.281035	1	0.407532	0.198652	0.899036	0.311418	0.580223	0.692392	0.740218	0.141263	0.906079	-0.209784	0.337188	0.76682	0.625332	0.105732	0.977642	0.188379	0.0931468	1	0.150421	0.31732	0.815097	0.460286	0.0949642	0.9689	-0.173426	0.363111	1	0.570709	0.147856	0.934072	0.228874	0.781868	1	0.992206	0.496541	0.770484	0.655041	1.18009	0.592215	1.26474
w/o MS2:NCGC00380127-01!5,6-dibenzoyloxy-7-methyl-1-[3,4,5-trihydroxy-6-(hydroxymethyl)oxan-2-yl]oxy-1,4a,5,6,7,7a-hexahydrocyclopenta[c]pyran-4-carboxylic acid [IIN-based on: CCMSLIB00000846555]	0.282394	1	-0.420135	0.270299	0.85833	0.409678	1.66544	0.234633	1.47518	1.3884	0.248908	0.951601	0.387507	0.739785	0.443958	0.129991	0.97456	0.147273	0.27129	0.986608	0.403676	1.33297	0.274346	1.41341	0.254555	0.871491	-0.447641	0.103648	1	-0.191225	0.533946	0.798712	0.503142	0.230399	1	-0.377731	1.6447	0.385548	0.885381	1.67453	0.371003	1.26297
w/o MS2:2-[4a-methyl-8-methylidene-4-(3-methylpentanoyloxy)-1,2,3,4,5,6,7,8a-octahydronaphthalen-2-yl]prop-2-enoic acid	0.0444742	1	-0.073239	0.199113	0.898895	0.291092	0.571463	0.695715	0.768998	0.501559	0.687082	-0.59072	0.437706	0.716172	0.664843	0.119485	0.976687	-0.193111	0.0603429	1	0.0950699	0.0141964	1	-0.0258195	0.141383	0.945341	-0.227559	0.37748	1	0.580532	0.184222	0.914581	0.257974	1.01589	1	1.22909	0.00141814	1	-0.00270462	1.35459	0.52074	1.26289
w/o MS2:NCGC00381001-01_C32H41NO11_	0.61945	0.978693	1.20852	0.185154	0.905175	0.400637	0.864539	0.563946	1.28527	0.975273	0.420054	1.39805	1.08884	0.425639	1.5359	0.74109	0.748133	1.21395	0.0446067	1	0.119952	0.444911	0.732571	0.970006	0.247617	0.874183	0.647411	0.243236	1	0.550661	0.584303	0.796674	1.00697	0.0908112	1	0.23684	0.901548	0.669468	1.58716	0.820455	0.734443	1.2588
w/o MS2:methyl 2-ethyl-4-[(3R,4R,5S)-5-hydroxy-4,5-dimethyl-2-oxooxolan-3-yl]-2-methyl-3-oxobutanoate	0.561712	0.978693	1.02179	0.302629	0.845502	0.609519	0.488464	0.729711	0.98063	0.110608	0.927636	0.270155	0.28933	0.795521	0.633173	0.219371	0.939185	0.506697	0.0684755	1	0.19828	0.488671	0.722952	0.971388	0.0865207	0.974361	0.261266	0.417232	1	0.798075	0.724341	0.791955	1.16472	0.134887	1	0.323417	0.494455	0.770484	1.00628	0.768611	0.759681	1.25838
w/o MS2:deoxycholic acid	0.636089	0.978693	-3.60974	0.000740862	1	-0.00645844	1.13112	0.433682	-4.9629	0.140869	0.906079	-1.10789	0.439433	0.715034	-2.72449	0.323973	0.90855	-2.24857	0.708237	0.874715	-3.80387	1.13112	0.356448	-4.9629	0.169445	0.927558	-1.2807	1.13112	0.836832	-4.9629	0.324252	0.85883	-2.25061	0.0822974	1	-0.706948	0.0426815	1	0.368797	0.179304	0.931484	1.25835
Nomilin	0.192395	1	0.551137	0.165934	0.916489	-0.452443	0.0192436	1	-0.0529234	0.0692596	0.962998	-0.253522	0.100052	0.930407	0.264808	0.316546	0.910483	-0.940467	0.355121	0.985902	-0.736969	0.240809	0.87207	0.639928	0.0908849	0.97229	0.235604	0.157343	1	0.444246	0.768855	0.791955	1.33528	0.0406549	1	-0.1052	0.699892	0.726775	1.33097	0.714617	0.782014	1.25828
w/o MS2:(S)-2-((S)-2-(((S)-7-acetamido-1,2,3-trimethoxy-9-oxo-5,6,7,9-tetrahydrobenzo[a]heptalen-10-yl)amino)-4-(methylthio)butanoyl)-6,7-dimethoxy-1,2,3,4-tetrahydroisoquinoline-3-carboxamide	1.455	0.566968	2.11447	1.93107	0.194073	1.60383	2.60744	0.0666789	1.98225	0.835692	0.484346	1.09297	1.95928	0.154653	1.98592	0.426084	0.873344	0.959923	0.741665	0.866824	1.15602	2.10318	0.0890766	1.88677	0.832076	0.553849	0.942175	0.600972	1	1.11034	0.67977	0.791955	0.830957	0.499352	1	0.905754	2.10424	0.235573	2.2581	1.48239	0.458201	1.25759
w/o MS2:NCGC00385528-01_C29H40O10_7aH,13aH-Cyclopenta[7,8]phenanthro[2,3-b]pyrano[3,2-e][1,4]dioxin-13a-carboxaldehyde, 1-(2,5-dihydro-5-oxo-3-furanyl)eicosahydro-1,3a,11,11a-tetrahydroxy-9,15a-dimethyl-, (1S,3aS,3bR,6aR,9R,11R,11aS,12aR,13aR,15aS)-	0.50781	0.978693	1.11416	0.49972	0.75246	1.09581	0.41788	0.751301	0.954398	0.428577	0.724163	0.970136	0.450632	0.709751	1.00807	0.412838	0.877449	0.958923	0.388795	0.977966	0.922328	0.575141	0.672034	1.23514	0.452932	0.754113	1.03188	0.430087	1	1.00057	0.366973	0.837177	0.966079	0.0583835	1	0.210461	0.188158	0.914504	0.590679	0.592974	0.818545	1.25727
w/o MS2:12-O-[deca-2Z,4E,6E-trienoyl]-13-isobutyroyloxy-4-deoxyphorbol	0.478437	0.978693	1.21552	0.567303	0.720228	1.24457	0.434124	0.744987	1.09211	0.276067	0.817276	0.724271	0.376499	0.743661	0.888762	0.0370935	1	0.133789	0.051794	1	0.167552	0.193319	0.903112	0.561002	0.0427078	0.994481	-0.159626	0.173772	1	0.513409	0.600503	0.795663	1.38081	0.340636	1	0.998496	0.311622	0.849699	0.841438	0.549106	0.822403	1.25606
w/o MS2:Tetraglyme	0.813811	0.934314	1.21694	0.63984	0.687656	0.944236	0.814345	0.582959	1.12706	0.26508	0.821749	0.545834	0.800908	0.568278	1.15798	0.744574	0.745773	1.24271	0.313708	0.986608	0.539012	0.946147	0.446025	1.36996	0.210983	0.901245	0.458169	0.920098	0.928397	1.30587	1.31165	0.738158	1.63977	0.248013	1	0.57261	0.939325	0.660139	1.29699	0.8719	0.723688	1.2545
w/o MS2:ACETYL ISOGAMBOGIC ACID	0.28914	1	0.829088	0.197908	0.899376	0.462766	0.670179	0.648592	1.24601	0.723391	0.55398	1.33963	0.760564	0.582073	1.43716	0.199441	0.94423	0.503373	0.318193	0.986608	0.678292	0.579967	0.667904	1.15128	0.0796844	0.979305	-0.295058	0.354978	1	0.806359	0.275639	0.876955	0.631327	0.32504	1	0.724076	0.344859	0.830254	1.00476	0.653456	0.80454	1.25402
w/o MS2:Desferrirubin	0.583282	0.978693	0.922162	0.767847	0.618522	1.04666	0.437453	0.741521	0.797812	0.761638	0.52701	1.05738	0.77258	0.578612	1.01825	0.411508	0.877548	0.730114	0.652233	0.90743	0.947021	1.24346	0.306114	1.59507	0.520667	0.728452	0.839156	1.04681	0.876518	1.31188	0.256137	0.88699	0.437891	0.481919	1	0.769977	0.632772	0.744486	0.922297	0.869128	0.725946	1.25336
1-Decanoyl-2-hydroxy-sn-glycero-3-phosphocholine	0.601954	0.978693	0.717425	0.0561948	0.991247	-0.0964785	0.67938	0.643795	0.820875	1.16025	0.334136	1.1931	1.17777	0.391895	1.20223	2.0746	0.165277	1.88661	0.400952	0.973682	0.54582	2.23491	0.0739398	3.23528	1.15483	0.403258	1.16167	0.859836	0.964356	0.884784	1.55488	0.651015	1.4616	0.788613	1	0.974813	3.97682	0.0215791	3.95792	1.29591	0.538069	1.25289
w/o MS2:Arctigenin 4'-O-beta-gen	0.773168	0.960902	1.05487	0.13676	0.936815	-0.233445	0.699722	0.63671	0.877084	0.366821	0.763198	0.655634	0.436443	0.716941	0.736858	0.51448	0.855754	0.785406	0.362084	0.984154	-0.568253	0.0569622	0.996323	0.133889	0.247061	0.874633	0.429131	0.0642835	1	0.161693	0.00436945	1	-0.0102035	0.747179	1	-0.910491	1.31429	0.522822	1.51955	0.917028	0.716158	1.25126
(9Z,12Z)-N-(3-Methoxybenzyl)octadeca-9,12-dienamide	4.20362	0.012489	1.08455	3.89587	0.0130002	0.908215	5.02295	0.00201069	1.14005	5.41007	0.000555351	1.2719	4.71277	0.00344206	1.08429	6.1683	0.000282977	1.46149	4.40314	0.00815096	1.02476	2.30383	0.0673959	0.575523	3.70647	0.0132708	0.867243	4.59005	0.0072295	1.18006	2.89181	0.333609	0.586247	2.6209	0.336705	0.680141	4.79065	0.00643093	1.15225	5.08249	0.00279157	1.25008
w/o MS2:NCGC00380355-01!(7E,13E)-9,15-dihydroxy-4,10,16-trimethyl-1,5,11-trioxacyclohexadeca-7,13-diene-2,6,12-trione [IIN-based on: CCMSLIB00000848983]	0.251865	1	0.726929	0.137576	0.936786	-0.349505	0.254937	0.842526	0.668087	0.163014	0.889404	0.400275	0.112671	0.917765	0.236278	0.0646646	0.988044	-0.152552	0.29281	0.986608	-0.803113	0.0959531	0.970161	0.28125	0.127761	0.952557	-0.326254	0.159488	1	-0.37493	0.0535604	0.991973	-0.136196	0.0179817	1	0.0430977	0.153509	0.932443	0.318628	0.609498	0.817452	1.24856
w/o MS2:NCGC00385963-01!(2R,3S,4S,5R,6R)-2-(hydroxymethyl)-6-octoxyoxane-3,4,5-triol	0.410119	0.987451	0.861653	0.169399	0.915128	0.392644	0.262127	0.841109	0.568776	0.235671	0.837863	0.572401	0.783529	0.572551	1.45274	0.250471	0.923973	0.557444	0.0352299	1	-0.1034	0.294523	0.831463	0.713303	0.365416	0.808915	0.738278	0.380429	1	0.764688	0.0607729	0.989117	0.147677	0.327136	1	0.677742	0.848122	0.684242	1.32212	0.675792	0.795117	1.2484
w/o MS2:MELATONIN	0.11735	1	-0.409976	0.053112	0.991619	-0.189428	0.534386	0.714798	1.2769	0.439667	0.716629	1.07537	0.041537	0.986137	0.153032	0.0134802	1	0.0547603	0.123911	1	0.381753	0.123426	0.953446	0.363765	0.0165364	1	-0.0730958	0.0975082	1	-0.302851	0.0467772	0.998684	-0.167836	0.129426	1	-0.411591	0.375902	0.814377	1.17766	0.499319	0.822403	1.24837
w/o MS2:Phosphatidylethanolamine (20:3/16:0) Abbr: hLPPE	0.0862465	1	-0.702257	0.189064	0.90327	1.06545	0.387365	0.775929	1.93499	0.268189	0.820429	1.41804	0.257172	0.813068	1.37601	0.0571817	0.991951	-0.482921	0.0848295	1	-0.692386	0.27516	0.846377	-2.26485	0.174979	0.923363	0.990249	0.371563	1	-2.7962	0.0183895	1	0.166547	0.299796	1	1.56864	0.30509	0.853519	1.6038	0.229617	0.907438	1.24758
w/o MS2:Olanzapine	0.235654	1	0.692	0.118949	0.947851	0.294253	0.527684	0.71814	1.06464	0.00362131	1	0.0134385	0.333948	0.768633	0.853969	0.0490695	0.996588	0.171215	0.0296862	1	0.096815	0.527665	0.699023	1.10298	0.0112982	1	-0.039535	0.381925	1	0.830002	0.639936	0.791955	1.14759	0.042623	1	-0.118418	0.719439	0.723877	1.48811	0.606734	0.817452	1.24676
w/o MS2:Cezomycin	0.637788	0.978693	1.52811	0.0981938	0.964894	0.28215	0.508117	0.726681	1.19437	0.523049	0.671913	1.27062	0.808736	0.563942	1.71416	0.171469	0.956761	0.628814	0.203818	0.9962	0.644625	0.558995	0.678845	1.32601	0.0462028	0.993056	0.198276	0.132282	1	-0.96895	0.302697	0.870571	-1.8286	0.0223858	1	0.0706762	0.552585	0.758143	1.48842	0.471128	0.822403	1.24446
w/o MS2:Duguesuramine	0.14752	1	-0.185923	0.801642	0.603594	1.02985	0.310219	0.814721	0.354003	1.14212	0.341775	-0.947753	0.542921	0.675078	0.885794	0.238061	0.92958	-0.324414	0.104739	1	-0.160493	0.343809	0.798448	0.381604	0.0670074	0.984859	0.101872	0.373681	1	0.5265	0.0265421	1	-0.0340805	0.857922	1	1.01101	0.186221	0.915003	-0.301324	1.18759	0.589211	1.24385
w/o MS2:2',4-Dihydroxychalcone	0.291932	1	-0.579808	0.484397	0.757968	0.72016	0.47684	0.729711	0.640781	0.422717	0.72731	0.608266	2.20146	0.113207	1.81434	1.24984	0.483959	1.35172	0.620037	0.919037	0.806439	1.08006	0.38272	-4.26323	1.33972	0.335626	1.57585	1.00657	0.884328	1.15028	0.212391	0.900834	-1.09664	0.249991	1	0.40279	0.232898	0.890382	0.326977	0.850144	0.732166	1.24126
w/o MS2:(+)-10-epi-axisonitrile-3 [C16H25N]	0.0215861	1	0.0466704	0.756157	0.621877	1.07395	0.991426	0.503702	1.38961	0.175862	0.879844	-0.381187	0.597805	0.65479	1.42247	0.0119185	1	-0.0281253	0.0573408	1	0.108664	0.380466	0.774454	-0.522625	0.908848	0.522538	1.65095	0.315642	1	0.518088	0.215631	0.899634	0.311821	0.719769	1	0.985589	0.224978	0.8929	0.420975	0.761008	0.764514	1.23565
w/o MS2:NCGC00385735-01_C45H68O14_	0.154877	1	-0.816529	0.644054	0.685853	0.912542	0.648266	0.658597	-3.1814	0.435559	0.719028	0.600193	0.345239	0.763345	-1.55484	0.902328	0.672866	1.03915	0.559366	0.945673	0.664787	0.310535	0.818637	0.449953	0.43717	0.766812	0.719541	0.20533	1	0.445583	0.211626	0.900834	-1.0669	0.208254	1	-1.03236	0.264368	0.873438	0.512617	1.04773	0.656786	1.23484
w/o MS2:potassium (1R,5aR)-5a,5b,8,8,11a-pentamethyl-9-oxo-1-(prop-1-en-2-yl)icosahydro-1H-cyclopenta[a]chrysene-3a-carboxylate	0.367359	1	0.994188	0.143244	0.932797	0.387048	0.633609	0.666168	1.39453	0.0125561	1	-0.0456395	0.400713	0.732729	0.964697	0.177899	0.951169	0.54798	0.132894	1	-0.47813	0.420142	0.75002	1.1408	0.000227444	1	-0.00088342	0.0369652	1	-0.143395	0.544346	0.798712	1.20388	0.0440931	1	-0.145865	0.590877	0.758143	1.45044	0.520866	0.822403	1.23358
w/o MS2:Anemarsaponin C	0.408313	0.987516	1.14219	0.192092	0.902171	0.639764	0.278252	0.830748	0.808052	0.401008	0.740306	1.10243	0.200978	0.847602	0.663054	0.477758	0.855754	1.28224	0.229079	0.989916	0.694877	0.598128	0.657567	1.51897	0.0206257	1	-0.0798127	0.0480379	1	0.18535	0.468239	0.798712	1.235	0.0382221	1	0.160718	0.0823349	0.976421	0.371058	0.459608	0.826431	1.2327
w/o MS2:Exemestane (2M+Na)	0.368278	1	0.812434	0.647422	0.68423	1.30491	0.450968	0.735266	0.953636	0.189139	0.867768	0.455957	0.491581	0.694634	1.0152	0.346257	0.903268	0.777105	0.209887	0.9962	0.548231	0.501268	0.718161	1.0455	0.379252	0.801189	0.841235	0.582933	1	1.1733	0.841193	0.787289	1.53388	0.543633	1	1.08209	0.608763	0.754197	1.19685	0.619558	0.816579	1.2302
w/o MS2:NCGC00384721-01!(3aR,6R,7aR)-6-methyl-3-methylidene-6-(4-oxopentyl)-3a,4,7,7a-tetrahydro-1-benzofuran-2,5-dione [IIN-based on: CCMSLIB00000847575]	0.324025	1	0.717832	0.0191512	1	-0.0492654	0.131669	0.928984	0.328501	0.457521	0.706307	0.963755	0.349032	0.761119	0.811919	0.202713	0.943829	0.437719	0.470066	0.949688	0.861586	0.172555	0.914046	0.54576	0.22246	0.893175	0.542538	0.0208505	1	0.0663338	0.944941	0.787289	1.48707	0.791698	1	1.33224	0.296614	0.856787	0.739486	0.7573	0.766397	1.2295
w/o MS2:2',4',11-trioxaspiro[tricyclo[4.4.1.0?,?]undecane-2,3'-tricyclo[7.3.1.0?,??]tridecane]-1'(12'),3,5',7',8,9'(13'),10'-heptaene-5,7,10-triol	0.0590202	1	-0.475363	0.333262	0.828148	-2.0051	0.0404371	0.993099	-0.338273	0.319302	0.79111	-1.95596	0.832705	0.553175	-3.4569	0.074304	0.984555	-0.581135	0.0427272	1	-0.355819	0.0444483	1	-0.368976	0.323796	0.834362	-1.97192	0.0428941	1	-0.357051	0.307128	0.868111	-1.91204	0.153176	1	1.18818	0.832705	0.685778	-3.4569	0.158499	0.94092	1.22945
w/o MS2:(7S,9E,11S,12R,13R,14S,15S,19S,20S,21E,23Z,32R)-2-hydroxy-11-methoxy-3,7,12,14,17,17,20,24,32-nonamethyl-6,25,29,31-tetraoxo-28-(pyrrolidin-1-yl)-8,16,18,33-tetraoxa-26-azapentacyclo[25.3.1.1^{4,7}.1^{15,19}.0^{5,30}]tritriaconta-1,3,5(30),9,21,23,27-...	0.264644	1	0.496596	0.276221	0.856701	0.485697	0.135281	0.926099	-0.259866	0.00922573	1	0.0199305	0.110241	0.919835	0.211797	0.0824424	0.981897	-0.162328	0.00170503	1	-0.00409508	0.54073	0.691243	-0.744413	0.00113036	1	-0.00271273	0.0738314	1	-0.158875	0.324922	0.858362	0.563739	0.0950239	1	-0.211078	0.0485909	0.997046	0.113871	0.900212	0.716222	1.22892
w/o MS2:bonactin	0.120048	1	0.506599	0.30603	0.844885	0.906959	0.0833247	0.963311	0.37308	0.460449	0.704794	1.41264	0.567147	0.66723	1.48439	0.373136	0.892775	1.19322	0.172637	0.99992	-1.23194	0.363233	0.78673	1.08405	0.0718968	0.982553	-0.325391	0.0627993	1	-0.287437	0.439251	0.807015	1.22654	0.288404	1	0.870462	0.395695	0.80498	1.23882	0.436781	0.835103	1.22824
w/o MS2:Sinapoylhexoside	1.22948	0.696121	1.59615	0.310261	0.842558	-0.60739	0.658416	0.654959	0.896792	0.28876	0.810223	0.487868	1.1431	0.404999	1.67155	0.0123438	1	-0.0269497	0.127205	1	0.317579	0.492747	0.722177	0.663132	0.257139	0.870462	0.561416	0.509585	1	0.856592	0.395818	0.824646	0.576396	0.0968153	1	0.181864	0.720443	0.723029	1.30398	0.920659	0.715286	1.2275
w/o MS2:Roxithromycin (Roxl-150)	0.248671	1	0.653491	0.322743	0.833612	0.654559	0.844717	0.572858	1.37922	0.248298	0.831067	0.579904	0.547842	0.673287	1.00054	0.194774	0.94423	0.475124	0.00647752	1	0.0193262	0.397764	0.764979	0.928365	0.265503	0.86414	0.609036	0.0130531	1	0.038607	0.740629	0.791955	1.23372	0.00348256	1	0.00975227	0.620127	0.748592	1.21499	0.70382	0.788267	1.22673
w/o MS2:NCGC00381314-01![3-methyl-1-[3-methyl-1-[3-methyl-1-oxo-1-(2,3,4,5,6-pentahydroxyhexoxy)pentan-2-yl]oxy-1-oxopentan-2-yl]oxy-1-oxopentan-2-yl] 2-acetyloxy-3-methylpentanoate	0.498667	0.978693	1.06644	0.348821	0.819622	0.835179	0.502764	0.727822	1.00304	0.147991	0.902432	0.488114	0.864523	0.539733	1.54559	0.181361	0.949661	0.525773	0.0898769	1	-0.308461	0.331333	0.807441	0.785128	0.456362	0.752235	0.954578	0.300865	1	0.692903	0.737284	0.791955	1.3488	0.615569	1	1.18108	0.275185	0.866983	0.853165	0.657423	0.803391	1.22377
w/o MS2:Flumetasone	0.43798	0.979517	0.585429	1.15332	0.439574	1.50035	0.733058	0.622271	0.928777	0.170232	0.88338	-0.296237	0.505678	0.688967	0.685775	0.376418	0.892454	0.670523	0.13198	1	-0.262117	0.5223	0.702459	0.785631	0.128102	0.952351	-0.255728	0.00990801	1	0.0282342	1.48861	0.667818	1.98586	0.0927739	1	-0.291533	0.0566503	0.99212	0.0997273	0.771265	0.758559	1.22328
w/o MS2:Nelfinavir	0.641683	0.978693	2.27711	0.566852	0.720228	-2.58126	0.805418	0.58337	-1.434	0.22051	0.849097	0.611707	0.199653	0.847852	-1.3564	0.113587	0.977639	-0.387202	0.0438804	1	0.145755	0.116435	0.959556	-0.835054	0.105588	0.965998	-0.805813	0.0891195	1	0.382747	0.160146	0.923788	0.411699	0.840121	1	-1.48777	1.02987	0.624965	2.96722	0.323286	0.875716	1.21958
w/o MS2:NCGC00380554-01_C22H38O10_2-(4-Methyl-3-cyclohexen-1-yl)-2-propanyl 6-O-(6-deoxy-alpha-L-mannopyranosyl)-beta-D-glucopyranoside	0.132971	1	0.47139	0.0900521	0.968047	0.288541	0.466919	0.729711	1.05699	0.203915	0.858949	0.574765	0.434012	0.717753	1.09448	0.346051	0.903268	0.957202	0.0513853	1	0.188375	0.323688	0.810128	0.805726	0.140759	0.945687	0.436623	0.400005	1	0.957417	0.389722	0.827665	0.893623	0.0607604	1	0.195832	0.545763	0.758143	1.32634	0.5507	0.822403	1.21685
w/o MS2:veratroylzygadenine	0.550171	0.978693	0.695696	1.23658	0.406027	1.15902	0.921071	0.537916	0.881468	0.608017	0.617281	0.706934	1.3149	0.334223	1.08849	0.67632	0.785471	0.791129	0.248474	0.989084	0.615802	0.845346	0.49916	0.947308	0.32066	0.835109	0.453584	1.59832	0.584999	1.35711	0.510708	0.798712	0.624568	0.0457215	1	0.107821	0.683512	0.733205	0.770988	1.06226	0.649207	1.21681
w/o MS2:Benzoylhypaconine	0.437577	0.979517	0.804755	0.40041	0.78834	0.665403	0.0916205	0.957328	0.213166	0.52576	0.670918	0.827299	0.61218	0.65302	0.908212	0.512893	0.855754	0.830201	0.297556	0.986608	0.662517	0.373314	0.7815	0.741439	0.0453032	0.993508	0.111642	0.320716	1	0.599879	0.299583	0.87153	0.497553	0.0965524	1	0.196962	0.915948	0.665522	1.32911	0.78203	0.753154	1.21598
w/o MS2:3-[3-[(2E)-3,7-dimethylocta-2,6-dienyl]-4-hydroxyphenyl]-7-hydroxychromen-4-one	0.711196	0.978693	1.66846	0.367581	0.808542	0.928391	0.493581	0.729711	1.18995	0.225481	0.845834	0.70766	0.278412	0.801642	0.831198	0.205577	0.942758	0.634359	0.103202	1	0.332314	0.538565	0.691317	1.29598	0.024056	0.997692	0.111647	0.321762	1	0.915815	0.609984	0.792906	1.38081	0.126376	1	0.402619	0.426014	0.792186	1.203	0.481816	0.822403	1.21322
w/o MS2:Canthaxanthin (Euglenanone)	0.446316	0.978693	2.02119	0.189724	0.90327	1.11933	0.970808	0.514272	3.51286	0.246183	0.832629	1.41167	0.291299	0.793196	1.67047	0.182404	0.949223	1.10896	0.680106	0.891176	2.60234	1.00933	0.414673	3.68709	0.161405	0.933983	1.01259	0.329378	1	1.86312	0.0671952	0.985878	0.412609	0.28377	1	-1.67672	0.776363	0.706105	2.98193	0.204906	0.919999	1.2131
Deoxykhivorin	0.795245	0.945577	1.4462	0.343674	0.822909	0.68444	0.668495	0.648901	1.18757	0.645886	0.600484	1.16673	0.945422	0.497091	1.55759	0.469789	0.855754	0.915083	0.0958943	1	0.276625	0.697086	0.596495	1.27031	0.104266	0.966056	0.339206	0.593951	1	1.13172	0.630246	0.791955	1.10852	0.472292	1	0.908467	0.529679	0.761086	1.25846	0.659181	0.803391	1.21136
w/o MS2:Hordenine	0.0019763	1	0.00729624	0.166573	0.916489	0.478628	0.75965	0.607261	1.60928	0.0205312	1	-0.0771777	0.129223	0.904985	0.40306	0.083733	0.981897	0.294649	0.257033	0.987578	0.699875	0.176632	0.913002	0.521062	0.0212833	1	0.0790626	0.170455	1	0.509141	0.689515	0.791955	1.43765	0.00962496	1	0.0344823	0.702571	0.725776	1.49253	0.524585	0.822403	1.21112
w/o MS2:Cadin-4-En-10-Ol	0.410352	0.987451	1.06013	0.0783516	0.974113	0.231655	0.489484	0.729711	1.14789	0.584987	0.633482	1.44186	1.30555	0.336327	2.50137	0.245993	0.926855	0.762374	0.225285	0.990742	0.596581	0.570274	0.673807	1.32199	0.332058	0.829	1.008	0.131607	1	0.412353	0.404371	0.821206	0.958947	0.228541	1	0.676691	1.05154	0.623046	2.21472	0.514535	0.822403	1.20955
w/o MS2:Terazosin	0.0480188	1	-0.0740725	0.110964	0.956084	0.164548	0.514227	0.72366	0.678259	0.609284	0.617281	-0.659412	0.340225	0.765015	0.521556	0.170672	0.957359	-0.249651	0.0346423	1	0.0533037	0.0255858	1	0.0422468	0.179854	0.919967	-0.264151	0.352314	1	0.51946	0.194057	0.909645	0.256595	1.00724	1	1.16681	0.0460887	0.999097	-0.079494	1.34804	0.525435	1.20862
w/o MS2:Leptosin C_130038	0.692818	0.978693	-3.55218	1.02094	0.500245	0.950778	0.0413808	0.992378	0.0694604	0.681539	0.58116	-2.54335	1.5834	0.245383	1.1273	2.30427	0.121112	-8.14138	0.191965	0.997322	0.252597	0.222314	0.883538	-0.27912	1.79406	0.196896	1.13162	0.743298	1	0.569373	0.162032	0.923788	0.259345	0.474644	1	-2.02154	0.570959	0.758143	-2.26845	1.82581	0.31118	1.20492
w/o MS2:NCGC00384943-01_C38H53NO11_(3alpha,5beta,9beta,10alpha,14beta)-3-Acetoxy-14-(2,4-dihydroxy-5-oxo-2,5-dihydro-3-furanyl)-15-{[(2R,5R,6S)-5-methoxy-6-methyltetrahydro-2H-pyran-2-yl]oxy}-8,13-dimethylpodocarp-12-en-16-yl 5-methyl-1H-pyrrole-2-carboxylate	0.27002	1	0.764795	0.411701	0.784932	1.05423	0.403849	0.761987	1.0372	0.289826	0.809798	0.809147	0.215322	0.839169	0.633047	0.220876	0.938872	0.633344	0.266792	0.986608	0.759089	0.557481	0.679148	1.34498	0.0463337	0.993056	0.158687	0.351633	1	0.942135	0.385938	0.829082	1.01697	0.323031	1	0.876635	0.392085	0.807271	1.01929	0.481014	0.822403	1.20478
w/o MS2:Loperamide hydrochloride	0.153685	1	-1.11055	0.226375	0.879271	0.426515	1.01489	0.489872	1.47986	1.12997	0.347563	1.53588	1.13521	0.407907	1.56741	0.215686	0.939185	0.55373	0.0301436	1	0.0815585	0.753857	0.558381	1.23451	0.112101	0.961759	0.309229	0.0221442	1	0.0724099	0.54529	0.798712	0.934637	0.316715	1	0.709826	0.643643	0.743045	1.35562	0.657729	0.803391	1.2042
w/o MS2:Mimosamycin	0.156717	1	-0.204643	0.030078	1	0.0424469	0.32153	0.810366	-0.385022	0.839128	0.483761	-0.771306	0.307881	0.783963	0.578631	1.02464	0.615287	-0.939956	0.228271	0.990151	-0.28325	0.43212	0.742176	-0.567076	0.117347	0.96057	-0.189935	0.116177	1	0.224724	0.0324695	1	-0.05511	0.0713957	1	0.123632	0.253144	0.882514	-0.304791	0.837727	0.732166	1.20333
w/o MS2:[(10Z)-6,10-bis(hydroxymethyl)-3-methylidene-2-oxo-3a,4,5,6,7,8,9,11a-octahydrocyclodeca[b]furan-4-yl] 2-methylprop-2-enoate	0.295666	1	0.919293	0.082961	0.97111	0.286056	0.141956	0.922975	0.468249	0.407977	0.736591	1.26508	0.190187	0.855602	0.632374	0.220083	0.939185	0.754953	0.0750535	1	0.277403	0.20682	0.894167	0.715927	0.142849	0.944745	0.543155	0.0904675	1	0.335862	0.014437	1	0.053266	0.020269	1	-0.0724498	0.543784	0.758452	1.52369	0.431478	0.835417	1.20256
w/o MS2:Leoidin	0.278247	1	0.824002	0.196695	0.899376	-0.739776	0.214273	0.872951	0.687852	0.820047	0.491991	1.9553	0.270044	0.80697	0.79989	0.615544	0.818156	1.55944	0.477522	0.949688	1.26689	0.658171	0.621883	1.63615	0.339969	0.823871	0.987885	0.264045	1	0.900416	0.461404	0.800434	1.23599	0.496834	1	1.34349	0.0954818	0.96764	0.371959	0.428777	0.835417	1.20123
w/o MS2:NCGC00380552-01_C22H36O3_2(1H)-Naphthalenone, 8-[5-(acetyloxy)-3-methylpentyl]octahydro-4,4,8a-trimethyl-7-methylene-	0.423567	0.983609	0.972169	1.162	0.43552	2.35796	0.120863	0.93808	0.389277	0.739556	0.540802	-1.39699	0.309942	0.783077	0.722342	0.808755	0.715286	-1.33035	0.526196	0.949688	1.58104	3.86487	0.00715146	5.76338	0.70601	0.618614	1.38345	0.743484	1	2.03566	0.211745	0.900834	-0.489882	0.389836	1	0.919213	0.0484672	0.997046	0.12155	0.54279	0.822403	1.19802
w/o MS2:[2-hydroxy-3-phosphonooxypropyl] hexadecanoate	0.372961	1	0.760276	0.148322	0.929454	0.372776	0.409606	0.758461	0.888385	0.59506	0.625629	1.11679	1.06021	0.439227	1.53707	0.434679	0.869431	0.804561	0.0608117	1	-0.200858	0.218448	0.886574	0.535363	0.0241689	0.997626	0.0683627	0.0622643	1	0.172982	0.466931	0.798712	0.84865	0.126851	1	0.317364	0.810819	0.689118	1.34992	0.581801	0.820918	1.19702
w/o MS2:(4R)-5',6a,8a,9-tetramethyldocosahydrospiro[naphtho[2',1':4,5]indeno[2,1-b]furan-10,2'-pyran]-4-yl nonanoate	2.20989	0.247839	3.05759	1.28456	0.389124	2.02313	0.883478	0.557359	1.55562	0.520832	0.673797	0.90429	0.74664	0.586447	1.26853	0.977522	0.63701	1.62328	1.3229	0.537849	2.28072	2.49111	0.0528889	3.37495	0.871498	0.542583	1.30103	1.58094	0.602671	2.58794	0.359403	0.840743	-0.893395	0.236087	1	0.507107	0.586194	0.758143	1.03768	0.615584	0.817452	1.19511
w/o MS2:NCGC00380840-01_C15H19NO3_4-Methoxy-5-methyl-6-[(3-methyl-2-buten-1-yl)oxy]-1-isoindolinone	0.362535	1	0.680168	0.186049	0.904181	0.336651	0.779144	0.599328	1.14073	0.999125	0.408148	1.35679	1.05449	0.442751	1.54504	0.401852	0.881396	0.785744	0.384813	0.977985	0.66111	0.763821	0.550622	1.17708	0.511835	0.737473	0.859017	0.312597	1	0.622296	0.330949	0.853179	0.550824	0.668813	1	0.953564	1.14395	0.592474	1.66238	0.792278	0.744965	1.19238
w/o MS2:Tamoxifen	0.397878	0.991513	1.22422	0.171707	0.913527	0.569543	0.473382	0.729711	1.33837	0.0568661	0.973154	0.280874	0.579728	0.662175	1.50948	0.0166794	1	0.0786837	0.109834	1	-0.475925	0.323112	0.810764	1.01709	0.112131	0.961759	0.417827	0.177177	1	0.607004	0.38248	0.830131	1.07909	0.0915539	1	0.337671	0.539817	0.760217	1.49552	0.404299	0.845534	1.19194
w/o MS2:4'-ethenyl-2'-hydroxy-1,4',4a-trimethyl-5-oxospiro[2,3,4,7,8,8a-hexahydronaphthalene-6,1'-cyclopentane]-1-carboxylic acid	0.227574	1	0.779203	0.0159575	1	-0.0541153	0.200684	0.881428	0.669809	0.287921	0.810515	0.824122	0.434081	0.717753	1.10775	0.0955561	0.980532	0.345136	0.0169705	1	-0.0608346	0.041238	1	0.162266	0.148946	0.940115	0.479753	0.158202	1	0.495131	0.112183	0.957802	0.341941	0.125578	1	-0.39921	0.543752	0.758452	1.43825	0.465247	0.823952	1.18945
w/o MS2:4-(4-(2,3-dihydrobenzo[b][1,4]dioxin-6-yl)-3-methyl-1H-pyrazol-5-yl)-6-propylbenzene-1,3-diol	1.30315	0.649153	0.991499	0.764582	0.619389	0.565081	1.12975	0.433946	0.89682	1.04543	0.387542	0.716113	0.750646	0.584557	0.524766	1.68357	0.299851	1.05422	0.433951	0.96281	0.518369	3.34165	0.0159279	1.98704	0.106672	0.965511	0.147892	1.31158	0.728217	0.876736	1.44277	0.669103	0.950003	1.15576	1	1.10252	1.27076	0.545879	0.88853	1.69591	0.365524	1.18833
w/o MS2:4beta-hydroxyisodolichantoside	0.448942	0.978693	1.14706	0.0659222	0.983211	0.213143	0.220754	0.868069	0.637965	0.0726803	0.959193	-0.284342	0.409999	0.729354	1.04275	0.0489384	0.996588	-0.195611	0.14997	1	0.446627	0.171471	0.914701	-0.577147	0.173161	0.924282	0.515104	0.338034	1	0.904995	0.548605	0.798712	1.272	0.384445	1	0.96785	0.1789	0.918174	0.622877	0.487612	0.822403	1.18488
w/o MS2:Cocaethylene	0.645012	0.978693	0.903777	0.549552	0.727523	0.594401	0.0657849	0.976719	0.103162	0.018294	1	-0.037049	1.55467	0.253004	-1.59888	0.0689431	0.987392	-0.150957	0.524364	0.949688	-0.797523	1.20569	0.322654	1.17918	0.783456	0.574593	-0.961243	0.829177	0.969996	0.790155	0.309554	0.86669	-0.552872	0.0685068	1	0.121737	0.00226039	1	-0.00453552	1.25136	0.554095	1.18468
w/o MS2:NCGC00385599-01!1-methyl-2-nonylquinolin-4-one	0.916915	0.885657	1.35969	0.145712	0.930657	0.345768	0.357365	0.792105	-1.89334	0.053625	0.976252	0.134928	0.121051	0.910345	0.248869	0.234735	0.929655	0.489441	0.271096	0.986608	-1.54677	0.671435	0.611984	1.13627	0.437472	0.766621	0.765671	0.39021	1	0.696702	0.878823	0.787289	1.29602	0.442532	1	0.784409	0.825542	0.685778	1.256	0.78056	0.753154	1.18437
Pantothenic acid	0.361002	1	-1.22143	0.514963	0.744335	2.0302	0.294218	0.824188	-1.2115	0.344367	0.773792	-1.37855	0.442645	0.712501	-1.41151	0.676968	0.785285	-1.80549	0.0859417	1	-0.414714	0.58207	0.666636	2.04874	0.113432	0.961603	-0.53993	0.0397573	1	0.187028	1.06831	0.773196	3.45477	0.18364	1	0.788322	0.0334907	1	-0.181262	0.264509	0.897929	1.18328
Propionylcarnitine	0.438228	0.979517	0.915514	0.26078	0.861664	0.659027	0.323517	0.809387	0.701841	1.33607	0.26492	-2.24614	0.00459747	1	-0.0130933	1.27728	0.470971	-2.19201	0.0600948	1	0.163866	0.870625	0.487862	1.56283	0.294359	0.855386	0.659709	0.410585	1	0.876383	0.528516	0.798712	1.02955	0.420738	1	0.8746	0.670761	0.737553	1.43687	0.618444	0.816579	1.18278
w/o MS2:NCGC00381411-01_C43H62O24_(3Z)-3-Ethylidene-2-(hexopyranosyloxy)-4-(2-{2-[2-({2-[2-(hexopyranosyloxy)-5-(methoxycarbonyl)-3-vinyl-3,4-dihydro-2H-pyran-4-yl]acetoxy}methyl)-4-hydroxy-3-methylcyclopentyl]-3-hydroxypropoxy}-2-oxoethyl)-3,4-dihydro-2H-pyran-5-carboxylic acid	0.517217	0.978693	1.5914	1.70202	0.247827	1.11388	0.405305	0.761859	0.817265	1.2211	0.31036	2.49509	1.06669	0.437977	2.1652	1.21196	0.500796	1.69463	0.621552	0.919037	1.04462	0.877855	0.485539	1.3527	1.76587	0.205644	2.65215	0.525299	1	1.00233	0.844342	0.787289	0.659946	0.299184	1	0.348973	1.68823	0.371615	2.923	0.662173	0.803052	1.18229
w/o MS2:monolinolein	1.70612	0.444857	1.81248	0.0179619	1	0.0390676	0.0661154	0.976366	0.180367	2.41468	0.055716	-2.5285	0.0887209	0.940305	-0.156832	1.71672	0.289317	-1.97501	0.846372	0.808591	1.17769	4.62892	0.0025589	4.87032	0.962635	0.494531	1.19813	0.624334	1	1.03722	0.362355	0.840439	0.516156	0.887176	1	1.14732	1.08057	0.61241	1.21503	0.833806	0.732166	1.18148
w/o MS2:Hyloin_L1	0.334731	1	1.03968	0.00878107	1	0.0345847	0.275719	0.832496	0.823998	0.275749	0.817603	0.863297	0.35832	0.755678	1.01381	0.228801	0.935087	0.725849	0.0625581	1	0.231711	0.0953073	0.970247	0.323623	0.00506753	1	-0.0236162	0.0150025	1	-0.0578225	0.0527311	0.992781	0.186899	0.00201191	1	-0.007562	0.485589	0.770484	1.32119	0.422566	0.836844	1.18118
w/o MS2:[4,5-diacetyloxy-6-[7-hydroxy-5-methoxy-4-oxo-2-[4-[3,4,5-trihydroxy-6-(hydroxymethyl)oxan-2-yl]oxyphenyl]chromen-6-yl]oxan-3-yl] acetate	0.684377	0.978693	1.01571	0.213266	0.888124	0.418737	0.39388	0.771203	0.649703	0.0470094	0.981674	0.119467	0.376051	0.743842	0.710385	0.213617	0.939185	-0.470399	0.0926819	1	0.188125	0.492543	0.722177	0.7478	0.0495854	0.993056	0.118152	0.0811359	1	0.170389	0.541568	0.798712	0.798806	0.145137	1	0.262812	0.715153	0.725127	1.17299	0.930649	0.709645	1.18074
w/o MS2:MMV200748	0.579808	0.978693	2.3371	0.345361	0.821789	1.51129	0.22527	0.86389	1.0617	0.203912	0.858949	0.975983	0.543347	0.675078	2.16976	0.346755	0.903268	1.54339	0.299072	0.986608	1.37691	0.128897	0.949611	0.678089	0.212388	0.900546	1.01187	0.336961	1	1.50667	0.00365644	1	0.0231326	0.161253	1	0.795451	0.136013	0.94296	0.691041	0.25361	0.901657	1.1807
w/o MS2:NCGC00384968-01!7-[(2,6-dihydroxy-2,5,5,8a-tetramethyl-3,4,4a,6,7,8-hexahydro-1H-naphthalen-1-yl)methoxy]chromen-2-one	0.313589	1	0.732011	0.398718	0.789579	0.786126	0.627262	0.670285	1.21319	0.217361	0.851041	0.50758	0.464361	0.701827	0.91889	0.25631	0.923383	0.61247	0.0071959	1	0.0206726	0.434159	0.74125	1.00891	0.0441254	0.994481	0.122409	0.0195611	1	0.0573781	0.635227	0.791955	1.11343	0.0090431	1	0.0264085	0.730657	0.719721	1.3832	0.625829	0.814163	1.18057
w/o MS2:2-[(4S,5S,5aS,9aS)-4-methoxy-6,6,9a-trimethyl-5-[(2E,4E,6E)-octa-2,4,6-trienoyl]oxy-1-oxo-4,5,5a,7,8,9-hexahydro-3H-benzo[e]isoindol-2-yl]pentanedioic acid	0.768153	0.964079	1.73311	0.476503	0.757968	1.20237	0.482122	0.729711	1.25705	0.796269	0.507113	1.72258	0.379984	0.743113	1.06127	0.319188	0.910483	0.888106	0.205397	0.9962	0.621675	0.715244	0.583791	1.65061	0.40157	0.786006	1.02003	0.542416	1	1.3132	0.469569	0.798712	1.12878	0.330763	1	0.912298	0.57086	0.758143	1.55074	0.478645	0.822403	1.18037
[2-[(E)-3,4-dihydroxypent-1-enyl]-6-oxooxan-3-yl] (E)-2-methylbut-2-enoate	0.250491	1	0.354701	0.152809	0.925519	0.278066	0.542964	0.708858	0.684182	0.223713	0.846929	-0.319525	0.381892	0.742496	0.601099	0.183109	0.949223	0.323057	0.0699377	1	-0.132021	0.624291	0.643471	0.689731	0.000858794	1	0.00157324	0.314883	1	0.487886	0.0436999	1	-0.0622196	1.25217	1	1.30213	0.0489309	0.996805	0.0942526	1.30973	0.538069	1.17804
w/o MS2:NCGC00381435-01!13-dodecan-2-yl-6-(1-hydroxyethyl)-3-(hydroxymethyl)-12-methyl-9-propan-2-yl-1-oxa-4,7,10-triazacyclotridecane-2,5,8,11-tetrone	0.171753	1	1.24021	0.0588101	0.989097	-0.479769	0.42677	0.747069	2.83186	0.0418582	0.985158	0.322702	0.590342	0.656888	3.50979	0.0617528	0.989859	-0.552714	0.163437	1	-1.27714	0.350897	0.794657	2.2478	0.383126	0.798815	2.37403	0.0228123	1	-0.191327	0.0151342	1	0.133965	0.237182	1	-1.68743	0.0567161	0.99212	-0.512634	0.14556	0.951046	1.17587
w/o MS2:Lopinavir	0.130322	1	-0.440641	0.411115	0.785373	-0.881244	0.318197	0.811103	0.678938	0.0677032	0.965044	-0.186298	0.362333	0.754351	-0.791874	0.430991	0.872565	-2.26371	0.228977	0.989916	-0.609488	0.190866	0.904897	0.534204	0.108223	0.964606	-0.326677	0.143878	1	-0.328706	0.0158081	1	-0.0474099	0.508062	1	-0.974224	0.247769	0.883187	0.601793	0.613691	0.817452	1.17452
w/o MS2:7-benzyl-11,14-dimethyl-16-(2-methylpropyl)-10,13-di(propan-2-yl)-17-oxa-1,5,8,11,14-pentazabicyclo[17.3.0]docosane-2,6,9,12,15,18-hexone	0.16374	1	0.435074	0.573933	0.718134	0.956194	0.845674	0.572858	1.25726	0.595145	0.625629	0.964192	0.637946	0.639808	1.02765	0.151028	0.966342	0.376486	0.0135856	1	-0.0353425	0.600142	0.656299	1.12227	0.0245726	0.997626	0.0790982	0.0477062	1	-0.118355	0.513761	0.798712	0.920148	0.197095	1	-0.434166	0.744661	0.715131	1.25944	0.713479	0.782014	1.17376
DEOXYADENOSINE MONOPHOSPHATE	0.557034	0.978693	1.07418	0.0759792	0.975692	-0.244945	0.333139	0.806031	0.745581	0.069614	0.962925	-0.246491	0.578081	0.662175	1.05376	0.402482	0.881396	0.863057	0.120388	1	0.329539	0.405691	0.759371	0.819834	0.0639559	0.9871	0.188882	0.327446	1	0.717996	0.524531	0.798712	0.983225	0.182848	1	0.453376	0.493914	0.770484	1.08943	0.627364	0.813725	1.17271
w/o MS2:[(2S,3R,4S,5S,6R)-3,4,5-trihydroxy-6-(hydroxymethyl)oxan-2-yl] (1S,4aR,6aS,6bR,9S,10R,11R,12aR)-1,10,11-trihydroxy-9-(hydroxymethyl)-2,2,6a,6b,9,12a-hexamethyl-1,3,4,5,6,6a,7,8,8a,10,11,12,13,14b-tetradecahydropicene-4a-carboxylate	0.194881	1	0.482154	1.01453	0.502825	1.38322	0.887005	0.555425	1.42909	0.131973	0.911768	0.275254	0.236882	0.827577	0.513734	0.466594	0.855754	0.896284	0.164594	0.99992	0.402751	0.365589	0.785609	0.748426	0.787451	0.571526	1.28925	0.486942	1	0.821722	0.230515	0.895676	0.453674	0.278599	1	0.553462	0.96008	0.654037	1.40246	0.713373	0.782014	1.17246
w/o MS2:Columbamide C	0.346907	1	0.867101	0.175559	0.911555	0.409337	0.43175	0.745662	0.898424	0.373162	0.757537	0.802111	0.59135	0.656888	1.10281	0.220401	0.93903	0.570095	0.092231	1	0.246013	0.0599494	0.99439	0.179071	0.0434586	0.994481	0.1227	0.127769	1	0.342166	0.291287	0.873503	0.625009	0.0276404	1	0.0794284	0.597317	0.7557	1.25651	0.600235	0.817452	1.17156
w/o MS2:methyl (4S,5E,6S)-5-ethylidene-4-[2-oxo-2-[(2S,3R,4S,5S,6R)-3,4,5-trihydroxy-6-(hydroxymethyl)oxan-2-yl]oxyethyl]-6-[(2S,3R,4S,5S,6R)-3,4,5-trihydroxy-6-(hydroxymethyl)oxan-2-yl]oxy-4H-pyran-3-carboxylate	0.680418	0.978693	1.08476	0.288496	0.849067	-0.407706	0.900175	0.547948	0.990203	0.440502	0.716629	0.60438	2.03936	0.140136	2.12721	0.0360015	1	-0.0827295	0.0379602	1	-0.0786287	0.930915	0.453797	1.23909	0.36343	0.809719	0.68149	0.0254976	1	-0.0574854	0.257805	0.886164	0.345205	0.214902	1	-0.421059	1.97722	0.277298	2.274	0.882915	0.722154	1.17144
w/o MS2:"(3R,5S,7R,9S,10S,12S,13R,17R)-17-((2R)-4-(3-(hydroxymethyl)oxetan-2-yl)butan-2-yl)-10,13-dimethylhexadecahydro-1H-cyclopenta[a]phenanthrene-3,7,12-triol"	0.491354	0.978693	1.00996	1.43125	0.340548	2.22885	0.248261	0.847588	0.580648	0.048218	0.980926	0.13769	0.254673	0.815933	0.627144	0.0647773	0.988044	0.135377	0.274747	0.986608	0.826739	2.25773	0.0715816	2.76326	0.731257	0.605536	1.02469	0.500017	1	1.11408	0.0250636	1	0.0599546	0.396758	1	0.755351	0.00560633	1	0.0116725	0.633414	0.812671	1.17058
w/o MS2:Okadaic acid (+Na)	0.670287	0.978693	0.954218	0.486612	0.757968	0.806043	0.508139	0.726681	0.790946	0.375866	0.756243	0.615196	0.369399	0.750251	0.599754	0.497959	0.855754	0.763375	0.548192	0.948928	0.835472	0.38018	0.77475	0.662792	0.694403	0.625147	1.02949	0.490195	1	0.756466	0.77314	0.791955	1.07713	0.313923	1	0.52546	0.08688	0.973232	0.252095	0.820966	0.734443	1.1701
w/o MS2:Pesticide9_Desmedipham_C16H16N2O4_3-[(Ethoxycarbonyl)amino]phenyl phenylcarbamate	0.417791	0.985388	2.26784	0.593949	0.711625	-4.24131	1.13602	0.433404	-7.55652	0.474804	0.700892	-3.68088	0.706322	0.609474	-5.36727	0.81188	0.712547	-5.79022	0.0727988	1	-0.670107	0.878524	0.485275	-6.0133	0.194795	0.911791	-1.58971	0.223709	1	1.37955	0.215444	0.899634	1.31051	0.131615	1	0.863434	0.357091	0.823912	2.02962	0.184339	0.928512	1.16929
w/o MS2:hetisine	0.294069	1	0.608732	0.0636086	0.985757	0.152672	0.370262	0.784583	0.728342	0.775463	0.521107	1.25595	0.90053	0.519965	1.33836	0.5369	0.848165	0.911391	0.115496	1	0.263928	0.454536	0.728582	0.814425	0.091169	0.972227	0.219537	0.0115037	1	-0.0303971	0.917188	0.787289	1.29898	0.21002	1	0.424008	0.924544	0.660673	1.34641	0.682418	0.791564	1.16754
w/o MS2:Norbuprenorphine	0.211585	1	0.656051	0.523127	0.739277	1.16743	0.699888	0.63671	1.45134	0.00244793	1	-0.00860023	0.578287	0.662175	1.25359	0.278065	0.917889	0.785803	0.0374385	1	-0.131399	0.346213	0.798055	1.01483	0.0951855	0.96873	0.335009	0.0754848	1	0.248222	0.829374	0.787289	1.75469	0.104285	1	0.324279	0.543018	0.758841	1.29663	0.463531	0.824512	1.16727
w/o MS2:Syrosingopine	0.113475	1	0.147264	0.164227	0.917843	0.268787	0.296022	0.823284	0.479157	0.225023	0.846548	0.333029	0.000635463	1	-0.00138728	0.169096	0.957783	0.315279	1.78844	0.343411	1.28883	0.519366	0.703883	-0.678627	0.00991936	1	-0.0230994	0.356317	1	0.426975	0.433268	0.8074	0.826055	0.42387	1	0.631134	0.583109	0.758143	0.866965	1.271	0.542327	1.16407
w/o MS2:(3R,5aS,6R,8aS,9R,10S,12R,12aR)-3,6,9-trimethyldecahydro-3H-3,12-epoxy[1,2]dioxepino[4,3-i]isochromen-10-yl 4-((3,4-dihydroxyphenethyl)amino)-4-oxobutanoate	0.173601	1	0.574245	0.262242	0.861387	0.769723	0.347547	0.800591	0.976319	0.520076	0.673972	1.3453	0.0792903	0.950483	0.278153	0.243732	0.926855	0.744701	0.168354	0.99992	0.555697	0.409187	0.758507	1.11752	0.116798	0.96091	0.426414	0.277032	1	0.86797	0.291361	0.873503	0.853381	0.252532	1	0.764821	0.351188	0.82635	1.00186	0.430662	0.835417	1.16345
w/o MS2:Coelichelin	0.0217701	1	0.0805437	0.741169	0.628889	1.87563	0.0718684	0.971236	-0.398998	0.0485223	0.980725	-0.188354	0.198557	0.849078	-0.76453	0.200507	0.94423	0.729843	0.469117	0.949688	1.23095	0.967479	0.433666	2.39976	0.417241	0.778485	-2.02888	0.688593	1	1.74442	1.79365	0.56778	3.51533	0.0690038	1	0.351858	0.166996	0.925753	-0.688124	0.351544	0.866127	1.16201
w/o MS2:NCGC00380861-01!	0.709048	0.978693	0.72036	0.296334	0.847118	0.423132	0.129498	0.930951	0.24737	0.859831	0.4754	0.895275	0.149615	0.887348	0.222908	0.660243	0.795437	0.972415	0.596437	0.927193	1.04112	0.0979591	0.969103	0.239238	0.430044	0.770974	-0.662989	0.510977	1	0.634736	0.197044	0.908139	0.261878	1.02964	1	1.46567	0.181373	0.916755	-0.236242	1.2201	0.577694	1.15632
w/o MS2:Ergovaline	0.679819	0.978693	1.08999	0.600238	0.71002	1.05689	1.00725	0.493623	1.45616	0.457141	0.706307	0.766893	1.34357	0.324552	1.34774	0.478581	0.855754	0.937225	0.184667	0.997397	0.251091	0.685244	0.603499	1.00247	0.297329	0.853213	0.614723	0.282128	1	0.491757	2.21622	0.500505	2.44416	1.0432	1	1.30913	0.55026	0.758143	1.05442	0.774247	0.754872	1.15591
w/o MS2:(1S,3R,17S,19S)-3-hydroxy-9,9,16,16-tetramethyl-8-oxa-14,23,25-triazaheptacyclo[17.5.2.0?,??.0?,??.0?,??.0?,??.0??,??]hexacosa-4,6,10,12,14-pentaene-24,26-dione	0.197843	1	0.765303	0.170942	0.91387	0.64967	0.494339	0.729711	1.38455	0.166257	0.886219	0.618237	0.689404	0.614264	1.68651	0.302076	0.915107	0.951958	0.0528402	1	-0.230727	0.385087	0.771142	1.16222	0.0697542	0.982746	0.289116	0.241339	1	0.817568	0.488668	0.798712	1.31064	0.0672796	1	0.266554	0.512545	0.765543	1.57766	0.365862	0.860278	1.15532
w/o MS2:2-amino-10-methanesulfinyldecanoic acid	0.347604	1	0.985348	0.463029	0.759392	1.34172	0.585601	0.688454	1.47409	0.784843	0.514613	1.82395	0.363985	0.753047	1.16028	0.101008	0.978252	0.395431	0.430006	0.963282	1.2264	1.00205	0.418204	2.22331	0.475835	0.745987	1.2525	0.658196	1	1.6036	0.552086	0.798712	1.464	0.0956487	1	-0.344215	0.236958	0.888211	0.819771	0.427345	0.835417	1.15454
w/o MS2:1-[8-hydroxy-3-methyl-1-[(2S,3R,4S,5S,6R)-3,4,5-trihydroxy-6-(hydroxymethyl)oxan-2-yl]oxynaphthalen-2-yl]ethanone	0.0559112	1	-0.480143	0.137568	0.936786	-1.07382	1.1401	0.432093	-6.93284	0.415311	0.731675	2.03557	0.0728533	0.957625	-0.613124	0.0172843	1	0.159354	0.731311	0.86911	-5.01589	0.357237	0.790018	-2.77789	1.16204	0.398688	-6.98644	0.32272	1	-2.59077	0.46608	0.798712	2.25433	0.0419597	1	-0.367507	0.390386	0.807271	1.93285	0.207992	0.91881	1.15301
w/o MS2:MMV676186	0.604762	0.978693	-2.94093	0.858953	0.57686	0.631928	0.422695	0.748688	-1.6529	0.500399	0.68803	0.458699	0.161875	0.87685	0.169801	0.268622	0.921825	0.309426	1.31359	0.54473	0.768743	0.387533	0.769416	-1.5459	0.568496	0.69336	0.953091	1.4647	0.646823	0.667076	1.04996	0.782229	1.03652	1.19213	1	0.832556	0.227625	0.892562	-1.0618	2.86596	0.0839	1.15144
w/o MS2:"LL-2,6-DIAMINOHEPTANEDIOATE"	0.987454	0.842056	1.06914	0.611407	0.702166	0.58769	0.040599	0.99309	0.0624919	0.439787	0.716629	0.499471	0.075477	0.954259	0.102153	0.827478	0.705424	0.779831	0.938275	0.757252	0.809941	0.730385	0.574337	0.763273	0.0693547	0.983352	-0.171329	1.24342	0.76422	1.14953	0.622162	0.791955	0.57535	1.29827	1	1.16327	0.270127	0.869619	-0.391992	1.29174	0.538069	1.15094
w/o MS2:Ibutilide fumarate	0.202055	1	0.5406	0.486784	0.757968	1.09576	0.238897	0.852851	0.640951	0.369889	0.760447	0.84436	0.313954	0.780491	0.752652	0.0661513	0.988044	0.244089	0.039968	1	0.127962	0.0925819	0.971476	-0.26342	0.213083	0.900281	-0.721186	0.216052	1	0.639268	0.652121	0.791955	1.40634	0.122882	1	-0.596466	0.100175	0.963873	0.339863	0.531904	0.822403	1.15069
w/o MS2:(1S,2R,4S,9R,10R,14S,15S,17S)-9-(furan-3-yl)-1-hydroxy-15-[(1R)-1-hydroxy-2-methoxy-2-oxoethyl]-10,14,16,16-tetramethyl-7,18-dioxo-3,8-dioxapentacyclo[12.3.1.0?,?.0?,??.0?,??]octadecan-17-yl propanoate	0.0101687	1	-0.0425871	0.00389911	1	0.013337	0.315073	0.812804	0.839125	0.876536	0.464825	1.92126	0.405655	0.732112	1.14049	0.42036	0.873837	1.17779	0.0810086	1	-0.292587	0.612925	0.650612	1.55217	0.0327279	0.996749	-0.146935	0.0588469	1	0.218414	0.0413966	1	-0.13186	0.0300882	1	-0.101423	0.779381	0.703752	1.88227	0.430237	0.835417	1.14755
Glabrone	0.213819	1	0.342313	0.192305	0.902171	0.366785	0.531461	0.715299	0.737486	0.396518	0.74308	-0.544872	0.403605	0.732729	0.660117	0.233394	0.930698	0.399434	0.0790937	1	-0.16064	0.519273	0.703883	0.655492	0.11205	0.961759	-0.210231	0.296223	1	0.46149	0.0801273	0.978918	-0.121167	1.18756	1	1.35271	0.0625855	0.987997	0.12709	1.13952	0.615629	1.14598
w/o MS2:1-(4-oxo-4h-chromen-3-yl)-2,3,4,9-tetrahydro-1h-beta-carboline-3-carboxylic acid	0.159427	1	0.315483	0.374988	0.803089	0.764116	0.401819	0.764021	0.637042	0.0449291	0.98233	0.0864223	0.260416	0.810187	0.528206	0.411298	0.877548	0.718421	0.341428	0.985902	-1.64096	0.409079	0.758507	0.613852	0.0844062	0.976229	-0.161604	0.291162	1	0.499558	0.43279	0.8074	-0.587334	1.14953	1	1.46487	0.155134	0.931857	0.356678	0.994799	0.677658	1.14498
w/o MS2:2-heptylquinolin-4(1H)-one	0.236804	1	0.745925	0.251822	0.867131	0.702149	0.392995	0.772215	1.01379	0.236567	0.837863	0.68945	0.23005	0.831399	0.722996	0.192306	0.945355	0.618526	0.00647524	1	0.0245012	0.0172366	1	0.0636187	0.0906028	0.97229	0.307679	0.162013	1	0.53196	0.414241	0.815336	1.01346	0.10273	1	0.327355	0.40239	0.801384	1.10428	0.451055	0.832837	1.14405
w/o MS2:peiminine	1.27416	0.667459	2.21989	1.52621	0.306376	2.48596	0.527399	0.71814	1.137	0.804219	0.50148	1.5884	0.567613	0.66723	1.19481	0.54347	0.845734	1.14465	0.58829	0.929737	1.58242	1.82716	0.132249	3.17124	0.654411	0.647377	1.34639	1.47611	0.644208	2.70192	0.113398	0.956951	0.320662	0.918792	1	1.76028	0.400855	0.802298	0.830719	0.499909	0.822403	1.14396
w/o MS2:Quaternium-15 (free base)	0.208434	1	0.647614	0.0390686	1	-0.136139	0.470826	0.729711	1.1448	0.134389	0.910041	-0.465579	0.414071	0.728019	1.02374	0.0588969	0.991951	0.195932	0.186549	0.997322	-0.626539	0.0679101	0.989617	-0.254279	0.0851761	0.975688	0.286751	0.0408358	1	0.142888	0.530255	0.798712	1.10208	0.0647034	1	-0.204426	0.578322	0.758143	1.4153	0.467666	0.822403	1.14322
w/o MS2:NCGC00380972-01_C32H45N3O2_	0.361524	1	1.562	0.104981	0.959962	-0.374504	0.294625	0.823869	1.7022	0.0971642	0.93812	0.407079	0.5571	0.667379	2.31843	0.534328	0.85026	-1.3424	0.164195	0.99992	0.616008	0.184967	0.909153	0.630979	0.3044	0.848596	1.79221	0.272185	1	0.993312	0.00769977	1	0.0364401	0.0290827	1	0.109978	0.0116644	1	0.0551275	0.263969	0.898213	1.14249
w/o MS2:NCGC00381308-01_C47H76O17_(3beta,5xi,9xi,18xi,22beta)-22,25-Dihydroxyolean-12-en-3-yl 6-deoxy-alpha-L-mannopyranosyl-(1->2)-beta-D-xylopyranosyl-(1->2)-beta-D-glucopyranosiduronic acid	0.213921	1	0.178314	0.202234	0.895362	-0.282316	0.0791771	0.966071	0.10483	0.232044	0.841879	-0.246926	0.529503	0.680532	-0.466142	0.439488	0.865889	-0.486245	0.275192	0.986608	0.371417	1.16581	0.342006	0.741205	0.599407	0.677266	-0.532246	0.20183	1	-0.248354	1.25767	0.743812	0.965731	0.58772	1	0.496193	0.07997	0.977946	0.0801476	1.91238	0.289832	1.14238
w/o MS2:(+)-Catechin hydrate	0.195461	1	-0.221921	1.14176	0.44666	1.03694	0.295773	0.823478	0.315247	1.65533	0.173192	-1.15711	0.367721	0.750838	0.58516	0.428066	0.87303	-0.518619	0.0862211	1	0.118987	0.807581	0.5219	0.651264	0.0404102	0.995778	0.0473398	0.338889	1	0.463183	0.22026	0.899342	0.200834	1.17705	1	1.01978	0.216896	0.898873	-0.322406	1.40203	0.494472	1.14074
w/o MS2:Ginsenoside Rh4	0.00705632	1	-0.0123105	0.550531	0.726995	0.581328	0.163996	0.910343	-0.215908	0.214788	0.851901	0.252807	0.395563	0.736264	0.422967	0.0779416	0.982359	0.112494	0.680879	0.891176	0.66286	0.215888	0.887037	0.247509	0.243442	0.876647	-0.417239	0.245541	1	0.28748	0.298113	0.871566	0.468576	0.239843	1	0.426555	0.525216	0.76263	0.561614	1.28807	0.538069	1.13968
w/o MS2:MENTHOL(-)	0.130796	1	-0.176105	0.708073	0.647471	0.947059	0.0238199	1	0.0431511	1.48336	0.220942	-1.32832	0.247735	0.819986	0.543044	0.45455	0.858041	-0.655523	0.368075	0.981108	-0.485256	0.0490095	1	-0.0837447	0.0731529	0.982553	-0.15365	0.552577	1	0.738497	0.206576	0.903921	-0.35302	0.36593	1	0.525167	0.0113425	1	0.0231579	0.965562	0.69403	1.13948
1-Monostearin	1.25501	0.683572	1.51897	0.592942	0.711625	1.02218	0.231769	0.858217	-0.446065	1.41027	0.242814	1.5848	0.778606	0.575719	1.03035	0.364026	0.895895	0.508098	1.65242	0.39825	1.76731	1.85984	0.125808	2.12489	0.459979	0.750299	0.715448	0.800912	0.980795	1.2295	0.3103	0.866211	0.522365	0.615311	1	0.8969	0.344416	0.830254	0.628701	0.815147	0.738282	1.13668
w/o MS2:Nafcillin Sodium	0.120029	1	0.331336	0.106976	0.959364	0.2972	0.614194	0.676086	1.1991	0.845124	0.483761	1.55624	0.790006	0.570366	1.45197	0.474172	0.855754	1.11487	0.152967	1	0.375968	0.804003	0.524045	1.4996	0.209911	0.902165	0.535117	0.463483	1	1.01708	0.334728	0.849977	0.903977	0.0657548	1	-0.22874	0.410658	0.799777	0.889312	0.600425	0.817452	1.1365
w/o MS2:NCGC00384836-01_C43H70O12_(1R,2R,5R,7R,10S,11S,14S,16S,19R,20R,23R,25R,28S,29S,32S,34S)-5,14,23-Triethyl-2,11,20,29,32-pentamethyl-4,13,22,31,37,38,39,40-octaoxapentacyclo[32.2.1.1~7,10~.1~16,19~.1~25,28~]tetracontane-3,12,21,30-tetrone	0.121981	1	-0.891016	0.417144	0.781832	1.75447	0.0575372	0.981173	0.395126	0.490219	0.695128	-2.52046	0.0675836	0.962374	0.358117	0.0484378	0.996619	0.250439	0.520242	0.949688	2.206	1.13999	0.352614	3.37585	0.889939	0.531704	3.07176	0.676344	1	2.59221	0.457853	0.801107	1.71831	0.618088	1	2.38007	0.15955	0.929317	0.717728	0.231905	0.905844	1.13628
w/o MS2:NCGC00380480-01![(2R,3S,4S,5R,6R)-6-[1,7-bis(4-hydroxyphenyl)-5-oxoheptan-3-yl]oxy-3,4,5-trihydroxyoxan-2-yl]methyl (E)-3-(3,4-dimethoxyphenyl)prop-2-enoate	1.07407	0.773719	1.11944	0.551239	0.726088	0.435448	0.602109	0.678997	0.723463	2.14505	0.0836354	1.52802	0.296718	0.789556	0.382132	1.54894	0.354937	1.12674	0.0198002	1	0.0259188	1.49969	0.218665	1.15956	0.270631	0.861981	0.340105	1.16253	0.812135	1.19916	1.49528	0.667273	1.18101	1.48423	1	0.944895	0.760719	0.709096	0.564838	2.08157	0.245391	1.13506
w/o MS2:NCGC00385679-01_C24H28O13_Cyclopenta[c]pyran-4-carboxylic acid, 1-(beta-D-glucopyranosyloxy)-1,4a,5,7a-tetrahydro-7-[[(4-hydroxy-3-methoxybenzoyl)oxy]methyl]-	0.469139	0.978693	-0.660469	0.633873	0.691129	0.936837	0.463322	0.73108	0.726452	0.32352	0.787752	-0.604265	0.150538	0.887251	0.320171	0.488857	0.855754	0.71901	0.472527	0.949688	0.634143	0.0179862	1	0.0407859	0.288465	0.858998	-0.811683	0.0467649	1	-0.118247	1.25905	0.743812	1.66201	0.660442	1	0.992226	0.307783	0.85136	-0.709222	0.909665	0.716158	1.13447
w/o MS2:NCGC00347566-02_C34H59N3O9_1,7,13-Trioxa-4,10,16-triazacyclooctadecane-2,5,8,11,14,17-hexone, 4,10,16-trimethyl-3,6,9,12,18-pentakis(1-methylethyl)-15-[(1S)-1-methylpropyl]-, (3S,6R,9S,12R,15S,18R)-	0.736095	0.978693	0.928301	1.0449	0.491535	0.81613	0.943092	0.526776	0.785547	1.0475	0.386457	0.900135	0.805987	0.56533	0.75424	0.662477	0.794674	0.631348	0.512241	0.949688	0.549404	0.518819	0.703883	0.647547	0.0460865	0.993056	-0.0751441	0.198598	1	0.238211	0.527974	0.798712	0.572932	0.980014	1	0.836308	0.298749	0.856787	0.357879	1.70577	0.358956	1.13285
w/o MS2:Phenformin	0.856132	0.915516	1.51082	0.313887	0.838418	0.685388	1.22668	0.395436	2.32035	0.333194	0.780595	0.803788	0.567022	0.66723	1.10206	0.175307	0.952938	0.413333	0.598418	0.926813	-3.03265	0.801102	0.525221	1.86279	0.261096	0.868639	0.635635	0.13954	1	0.341012	0.176033	0.916887	0.401946	0.0971726	1	-0.568248	0.84105	0.685075	1.75571	0.521044	0.822403	1.12976
w/o MS2:"methyl (2R,4R)-4-((3R,5R,9S,10S,12S,13R,17R)-3,12-dihydroxy-10,13-dimethylhexadecahydro-1H-cyclopenta[a]phenanthren-17-yl)-2-hydroxypentanoate"	0.056198	1	0.0668406	0.0642758	0.985156	-0.0720879	0.172143	0.904587	-0.133876	0.903026	0.450903	-0.88504	0.520861	0.684173	0.300569	0.00409476	1	0.0040493	0.0158439	1	-0.0240485	0.277407	0.843996	-0.282188	0.543888	0.713282	-0.450153	0.432023	1	-0.285351	0.820995	0.787289	0.637067	0.42321	1	0.337732	0.242391	0.884409	0.284157	2.63299	0.121641	1.12945
w/o MS2:Carbazole	1.73282	0.43475	1.30436	0.959149	0.522107	0.748518	0.599609	0.680282	0.712227	0.0576975	0.972866	0.0818022	0.658448	0.629096	0.5996	0.29752	0.915403	0.314612	0.344031	0.985902	-1.72685	0.405823	0.759371	-1.91703	0.760591	0.588053	0.683993	1.57919	0.603055	1.18715	0.705495	0.791955	0.666889	0.275446	1	0.345987	0.164336	0.926814	0.245974	1.15803	0.606167	1.12749
w/o MS2:CAPTOPRIL	0.0163325	1	0.110653	0.180133	0.908264	0.78017	0.00997952	1	0.0636248	0.0479498	0.981062	-0.262129	0.190517	0.855602	-1.15051	0.050802	0.996306	-0.312828	0.00722509	1	0.0468839	0.00428165	1	-0.0219134	0.321744	0.835109	1.27216	0.254369	1	1.08122	0.0912459	0.973224	-0.509742	0.292282	1	1.22234	0.326857	0.837446	1.27542	0.273699	0.895265	1.12549
Biflorin	0.0266637	1	0.0362868	0.3009	0.845502	0.340477	0.674747	0.646979	0.697607	0.496156	0.691218	-0.467203	0.533392	0.678365	0.654968	0.126091	0.975522	-0.159427	0.122212	1	0.147837	0.0967432	0.969299	0.125578	0.0842446	0.976405	-0.113561	0.378994	1	0.479961	0.106757	0.962728	0.130568	1.05537	1	1.02771	0.0303357	1	-0.0460443	1.55547	0.424424	1.12534
w/o MS2:Alisol G	2.48539	0.168541	2.31669	1.86384	0.207603	1.79995	1.75685	0.211399	1.4664	0.334503	0.780091	-0.565337	1.99561	0.148843	1.7403	0.224589	0.93782	0.357102	1.81989	0.332963	1.77419	4.44633	0.00320481	3.905	0.833953	0.553102	1.05659	1.57659	0.604515	2.66473	0.397748	0.824158	-0.671664	2.62088	0.336705	2.21464	2.4201	0.168448	2.06706	0.781707	0.753154	1.12513
w/o MS2:Triflusulfuron-methyl	0.755405	0.971391	0.692263	1.0236	0.497969	0.852682	0.903461	0.547052	0.86418	1.06889	0.377995	0.943701	0.221439	0.835785	0.343287	0.0446926	0.997478	0.0862896	0.0409843	1	0.0763421	0.679968	0.605922	0.716015	0.858432	0.549038	0.83454	1.10771	0.845039	1.01567	0.279765	0.875958	0.435279	0.44575	1	0.538806	0.555972	0.758143	0.645289	1.53204	0.4319	1.12217
w/o MS2:Darutoside	0.0597329	1	-0.11118	0.476527	0.757968	0.703113	0.0712651	0.971236	-0.117172	0.659104	0.593428	0.939884	0.218238	0.837915	0.346113	0.150032	0.966342	0.290984	0.189174	0.997322	0.339549	0.781507	0.539105	-1.02931	0.0275597	0.997626	-0.054949	0.11311	1	0.210822	0.572055	0.798712	0.741621	0.00087175	1	-0.00186141	0.112365	0.954858	0.254031	0.929608	0.709645	1.1219
w/o MS2:3-(alpha,alpha-dimethylallyl)psoralen	0.836112	0.924659	0.938703	0.301606	0.845502	0.379229	1.09457	0.451398	1.02818	0.665638	0.590549	0.694638	0.880541	0.531289	0.892039	0.216223	0.939185	0.309726	0.451702	0.952086	0.656686	0.770017	0.546801	0.815061	0.385068	0.797958	0.520768	0.843481	0.969996	0.857272	0.470267	0.798712	0.547057	0.714093	1	0.846219	0.295688	0.857319	0.531373	1.15035	0.608346	1.12146
w/o MS2:NCGC00381145-01!(7,9b-dihydroxy-6,6,9a-trimethyl-3-oxo-1,5,5a,7,8,9-hexahydrobenzo[e][2]benzofuran-5-yl) hexanoate	0.816499	0.933884	1.05842	0.595559	0.710873	0.787741	1.5434	0.276069	1.23782	0.948401	0.43042	1.04822	0.686148	0.616153	0.765315	0.397734	0.881774	0.518028	0.879509	0.789305	1.03951	1.29117	0.287816	1.13346	0.925998	0.512823	0.916186	0.804872	0.980058	0.807505	0.511356	0.798712	0.68549	0.89713	1	0.885302	1.71435	0.35743	1.343	1.15276	0.608284	1.11981
w/o MS2:NCGC00385003-01!4-[3-methyl-5-(5,6,7-trihydroxy-1,2,4a,5-tetramethyl-3,4,6,7,8,8a-hexahydro-2H-naphthalen-1-yl)pentoxy]-4-oxobutanoic acid [IIN-based on: CCMSLIB00000848208]	0.491458	0.978693	0.594094	0.27812	0.855166	-0.386218	0.089874	0.95764	0.171692	0.267777	0.820429	0.325615	0.2279	0.832585	0.333062	0.119914	0.976687	0.170396	0.312137	0.986608	0.391001	0.75569	0.557043	0.837712	0.034911	0.996749	0.0605996	0.0119192	1	-0.0201654	0.34296	0.847078	0.432879	0.459699	1	0.486329	0.125033	0.947082	0.210521	1.20966	0.579486	1.11935
w/o MS2:MMV689243	0.285436	1	0.765688	0.0355386	1	0.10459	0.0835739	0.963311	0.234406	0.0125572	1	-0.0472563	0.0764192	0.953795	0.257514	0.137888	0.971409	0.420818	0.121208	1	0.300538	0.947133	0.445901	1.55411	0.575368	0.690966	1.09537	0.534771	1	1.12352	0.111627	0.958131	0.305411	0.0564236	1	-0.168795	0.925597	0.660673	1.64511	0.53125	0.822403	1.11801
w/o MS2:7-hydroxy-2,6,9,12,17,17-hexamethyl-22-methylidene-5,16,19,21-tetraoxaheptacyclo[10.8.1.1?,?.0?,??.0?,?.0??,??.0??,??]docos-13-ene-4,8,15-trione	0.55721	0.978693	-0.783322	0.298796	0.845546	-0.497097	0.499829	0.728656	-0.6871	0.165924	0.886219	0.210876	0.03168	0.994939	0.0399585	0.215374	0.939185	0.264849	0.0108862	1	-0.0193233	1.07823	0.384067	0.986238	0.202883	0.90816	-0.404216	0.0430925	1	-0.110752	1.39989	0.689607	1.17326	0.0146159	1	0.0253639	0.239041	0.88719	0.281428	1.48135	0.458201	1.11422
w/o MS2:Liensinine Diperchlorate	0.294137	1	0.256637	0.993396	0.512027	0.678107	1.47973	0.299446	1.12642	0.661706	0.592973	0.878073	0.863478	0.539991	1.03067	1.36249	0.434604	1.24042	0.988853	0.720454	0.674961	1.21248	0.319017	0.899246	0.682046	0.631184	0.578151	0.1347	1	0.134072	0.51455	0.798712	0.515457	0.820646	1	0.672103	2.00142	0.269161	1.72948	1.21104	0.579178	1.1141
w/o MS2:3-methyl-2-butenal	0.238333	1	1.64483	0.02847	1	-0.232017	0.556917	0.701287	3.20231	0.582058	0.635262	3.08359	0.00764855	1	-0.0609539	0.567261	0.834436	2.99962	0.241179	0.989084	-1.62332	0.194526	0.903112	1.35196	0.546031	0.711698	2.99013	0.167119	1	1.1711	0.018997	1	-0.158343	0.0895622	1	0.662044	0.0219702	1	-0.181393	0.158035	0.941372	1.11133
N~1~,N~4~-bis(3-aminopropyl)-1,4-butanediamine	0.335319	1	0.398245	0.246614	0.869201	0.318763	0.701805	0.63671	0.683951	0.450312	0.71133	-0.548472	0.0528346	0.975653	0.0761469	0.346177	0.903268	-0.447818	0.196017	0.996964	0.281701	0.297107	0.828339	-0.371795	0.220675	0.893684	0.313902	0.80382	0.980058	0.807477	1.04252	0.782703	0.955945	0.330637	1	0.449938	0.296798	0.856787	0.412794	1.15212	0.608284	1.11098
w/o MS2:(R)-((2R,3S,4S,5R,6S)-6-((3-(2,3-dihydrobenzo[b][1,4]dioxin-6-yl)-4-oxo-4H-chromen-7-yl)oxy)-3,4,5-trihydroxytetrahydro-2H-pyran-2-yl)methyl 2-((tert-butoxycarbonyl)amino)-3-phenylpropanoate	0.349179	1	-0.804974	0.0881543	0.969743	-0.191973	0.290909	0.826576	0.569043	0.0505773	0.97877	0.157341	0.0732638	0.957524	0.181395	0.261681	0.922755	0.522405	0.410661	0.972358	-0.827654	0.320213	0.813336	0.576934	0.0245048	0.997626	-0.0545389	0.225544	1	-0.578557	0.153037	0.929369	-0.349243	0.132244	1	0.272255	0.0921039	0.970264	0.221284	0.693484	0.78895	1.10952
w/o MS2:NCGC00380116-01!2-hexyl-3-hydroxypentanedioic acid	0.451476	0.978693	0.881257	0.811756	0.598154	0.803262	1.17782	0.412655	1.26388	0.705324	0.56645	1.19694	1.76671	0.198489	2.23688	0.930161	0.659267	1.25619	0.349013	0.985902	0.540937	0.47895	0.722952	0.723521	0.653796	0.648014	0.929799	0.312675	1	0.526295	0.650997	0.791955	0.626858	0.743481	1	0.871708	0.559876	0.758143	0.898348	0.600402	0.817452	1.10947
w/o MS2:Fumiquinazoline H	0.524455	0.978693	1.43077	0.231475	0.877925	0.723367	0.548929	0.704917	1.47817	0.374683	0.756506	1.07254	0.32727	0.773451	0.952406	0.180946	0.949661	0.609481	0.265972	0.986608	0.817736	0.343912	0.798448	1.04973	0.279513	0.861981	0.850505	0.28851	1	0.872245	0.0781919	0.979105	0.304562	0.319903	1	0.928965	0.21155	0.90029	0.778003	0.387382	0.852389	1.10791
w/o MS2:(2R,3R,4R,6aR,6bS,8aS,11R,12R,12aS,14bR)-2,3,12-trihydroxy-4,6a,6b,11,12,14b-hexamethyl-8a-[(2S,3R,4S,5S,6R)-3,4,5-trihydroxy-6-(hydroxymethyl)oxan-2-yl]oxycarbonyl-1,2,3,4a,5,6,7,8,9,10,11,12a,14,14a-tetradecahydropicene-4-carboxylic acid	0.292468	1	-0.587013	0.408684	0.78683	0.703465	0.442308	0.738161	0.770441	0.0206509	1	0.0560284	0.137515	0.896673	0.343771	0.144656	0.968478	0.313766	0.383258	0.977985	0.728933	0.0195306	1	0.0500274	0.102281	0.967352	-0.243484	0.0198933	1	0.0600573	0.718153	0.791955	1.06867	0.329817	1	0.668958	0.151183	0.933746	0.393365	0.729749	0.775954	1.10639
w/o MS2:N,N-Diethyl-3,4-dimethoxybenzamide	0.374788	1	0.816682	0.322208	0.833943	0.702772	0.618905	0.674647	1.2495	0.1971	0.864065	0.54652	0.316365	0.778445	0.742136	0.32386	0.90855	0.833821	0.114664	1	-0.376728	0.483271	0.722952	1.00104	0.165145	0.931837	0.420228	0.123451	1	0.325488	0.45853	0.801107	0.939035	0.00703151	1	0.0225442	0.261352	0.876611	0.694555	0.564777	0.82183	1.10272
w/o MS2:triacanthine	0.233395	1	0.488734	0.314674	0.837885	0.528612	0.324193	0.809387	0.507229	0.0113804	1	0.0267105	0.675123	0.618298	0.924513	0.0615732	0.989859	-0.118893	0.0389502	1	0.0808942	0.411184	0.756583	0.617342	0.58905	0.68199	0.877093	0.372283	1	0.676434	0.0942282	0.972139	0.206825	0.226653	1	-0.377917	0.844831	0.684914	1.14325	0.875378	0.723168	1.10207
w/o MS2:6-[[5-(hydroxymethyl)-2,5,8a-trimethyl-1,4,4a,6,7,8-hexahydronaphthalen-1-yl]methyl]-3-methylidene-7-oxabicyclo[4.1.0]heptane-2,4,5-triol	0.307938	1	0.829806	0.203162	0.89475	0.521772	0.937348	0.530521	1.84551	0.0237702	1	-0.0773287	0.427476	0.721227	1.05221	0.079507	0.981897	0.299124	0.380544	0.977985	-1.02128	0.156449	0.928227	0.544053	0.165315	0.931837	-0.474612	0.242411	1	-0.769365	0.0199939	1	0.0656734	0.185403	1	-0.54448	0.911135	0.668054	1.93684	0.442867	0.835103	1.10119
w/o MS2:Austrobuxusin I	0.305915	1	0.852304	0.281202	0.852808	0.717366	0.177568	0.900138	0.584722	0.168053	0.885407	0.532065	0.847235	0.548083	1.5841	0.121274	0.976687	-0.454498	0.0953658	1	-0.299172	0.131419	0.948411	0.453208	0.25696	0.870462	0.756356	0.0679916	1	-0.217906	0.896282	0.787289	1.67032	0.101961	1	0.312562	0.450865	0.776629	1.10812	0.464541	0.823952	1.10044
w/o MS2:NCGC00385455-01_C11H18O8_4-(beta-D-Glucopyranosyloxy)-2-methylenebutanoic acid	0.306593	1	1.053	0.212772	0.888347	0.734485	0.394369	0.770995	1.01931	0.104747	0.932928	0.405756	0.701701	0.609524	1.54954	0.12191	0.976687	0.485714	0.173622	0.99992	0.577309	0.612276	0.650814	1.40338	0.40739	0.783123	1.21529	0.822153	0.97577	1.80156	0.791443	0.79039	1.70411	0.14254	1	0.501159	0.171137	0.923464	0.840478	0.435318	0.835371	1.09932
w/o MS2:Cilostazol	0.3611	1	0.848904	0.524641	0.73791	1.15705	0.700812	0.63671	1.45044	0.472185	0.700892	1.13765	0.660536	0.627718	1.4319	0.250925	0.923973	0.650615	0.517553	0.949688	1.18054	0.0875578	0.974859	0.316482	0.258177	0.869932	0.693399	0.0533724	1	0.183195	0.280217	0.875958	0.699891	0.0241849	1	0.0900855	0.229638	0.891731	0.62788	0.45674	0.82811	1.0979
w/o MS2:3,5-dihydroxydecanoic acid	0.530638	0.978693	1.3683	0.00656916	1	0.0259115	0.41173	0.756508	1.10168	0.228701	0.843918	0.698049	0.567829	0.66723	1.33018	0.0886951	0.981897	0.355182	0.0864965	1	-0.30458	0.106533	0.964478	0.398297	0.244883	0.876423	-1.58092	0.0215021	1	-0.0850547	0.212461	0.900834	0.613359	0.32662	1	-1.49999	0.421062	0.794355	1.32844	0.37549	0.858466	1.09651
w/o MS2:[(E)-3-acetyloxy-6,7-dihydroxy-7-(6-oxo-2,3-dihydropyran-2-yl)hept-4-en-2-yl] acetate	0.21764	1	0.562825	0.175504	0.911555	-0.458364	0.277096	0.831574	0.676189	0.000701373	1	-0.00244935	0.0227291	1	0.0674485	0.200817	0.94423	-0.567575	0.238	0.989084	-0.709065	0.0232972	1	0.0724802	0.101925	0.967467	-0.310657	0.0221293	1	-0.0655319	0.286278	0.874348	0.581437	0.477815	1	-1.21571	0.338543	0.832463	0.748653	0.569235	0.82183	1.09632
w/o MS2:(9S)-ethyl 6-(4-((tert-butoxycarbonyl)oxy)benzyl)-2,2,9-trimethyl-4,7,10,13-tetraoxo-3-oxa-5,8,11,14-tetraazahexadecan-16-oate	0.857104	0.914651	1.39533	0.030131	1	0.0795962	0.33121	0.806199	0.661386	0.0558461	0.973819	0.139212	0.652354	0.632701	1.12457	0.0225086	1	0.0697265	0.0257676	1	0.069111	0.229706	0.878836	0.530107	0.174113	0.92382	0.431552	0.217871	1	0.502857	0.157225	0.925411	0.35417	0.127127	1	0.280831	0.774774	0.706302	1.47017	0.684605	0.791564	1.0957
w/o MS2:3-Deacetylkhivorin	0.716976	0.978693	1.47269	0.486292	0.757968	1.07006	0.449953	0.735435	0.997108	0.439741	0.716629	0.998598	0.439813	0.714717	1.02047	0.530113	0.853404	1.22578	0.167348	0.99992	0.452255	0.681179	0.605622	1.43106	0.174941	0.923363	0.477267	0.328807	1	0.822081	0.66191	0.791955	1.33464	0.122796	1	0.377004	0.662195	0.73846	1.48219	0.448335	0.833538	1.09134
w/o MS2:Secopenitrem D_120253	0.496362	0.978693	0.941701	0.333753	0.827739	0.686397	0.525353	0.718549	0.983718	0.249291	0.831067	0.543181	0.449501	0.709758	0.866965	0.302942	0.914717	0.6319	0.294412	0.986608	0.620472	0.158137	0.926269	0.475051	0.313036	0.838902	0.655092	0.400753	1	0.806156	0.200159	0.906604	0.527003	0.0411106	1	-0.16357	0.015347	1	-0.0645164	0.595593	0.81805	1.09089
w/o MS2:(3S,10R,13R)-10,13-dimethyl-17-octyl-2,3,4,7,8,9,10,11,12,13,14,15,16,17-tetradecahydro-1H-cyclopenta[a]phenanthren-3-yl (4-nitrophenyl) carbonate	0.0570954	1	0.251255	0.264056	0.859959	-0.790514	0.236607	0.852851	0.757892	0.351475	0.769678	0.943074	0.434483	0.717753	1.133	0.00259001	1	0.0103785	0.00871815	1	0.0323559	0.382084	0.773586	1.02694	0.0982134	0.967467	0.354645	0.0482251	1	0.180161	0.0125158	1	-0.0443419	0.0974758	1	-0.361886	0.776498	0.706105	1.76223	0.35098	0.866127	1.08928
w/o MS2:Jatrointelone K from S.guyanensis	0.150916	1	0.74777	0.219988	0.883022	1.02739	0.222226	0.866056	1.01135	0.23718	0.837863	1.14421	0.351112	0.760842	1.48517	0.199214	0.94423	0.977674	0.128627	1	0.683882	0.0604305	0.99439	0.316007	0.228026	0.888786	1.06111	0.116277	1	0.603385	0.721233	0.791955	2.58694	0.208344	1	1.02764	0.284198	0.86328	1.24393	0.245049	0.901657	1.0889
w/o MS2:[(1R)-1-[(2S,4aR,4bS,7S,8aS)-7-hydroxy-2,4b,8,8-tetramethyl-4,4a,5,6,7,8a,9,10-octahydro-3H-phenanthren-2-yl]-2-[(2R,3R,4S,5R,6R)-3,4,5-trihydroxy-6-(hydroxymethyl)oxan-2-yl]oxyethyl] acetate	0.208453	1	0.587693	0.242035	0.870472	0.661	0.0585352	0.980836	0.19924	0.493653	0.693655	1.18893	0.292882	0.792391	0.765606	0.489689	0.855754	1.21501	0.0573917	1	0.189267	0.31803	0.814943	0.845028	0.174412	0.923569	0.505694	0.214904	1	0.615494	0.430764	0.807425	1.09126	0.385053	1	0.972154	0.145772	0.935283	0.503119	0.444684	0.833633	1.08523
w/o MS2:MMV688921	0.521065	0.978693	1.19118	0.171876	0.913527	0.469645	0.426877	0.747069	1.01307	0.0389626	0.986661	0.139532	0.322961	0.777602	0.896846	0.0449096	0.997478	-0.152279	0.0138817	1	-0.0476615	0.158538	0.925963	0.490164	0.277237	0.861981	0.701952	0.262567	1	0.716841	0.153872	0.928261	-0.471528	0.0889239	1	-0.257576	0.353432	0.826119	1.05974	0.406917	0.844827	1.08502
w/o MS2:[4-[(2S,3R,4S,5S,6R)-3,4,5-trihydroxy-6-(hydroxymethyl)oxan-2-yl]oxyphenyl]methyl 2-[(E)-3-(4-hydroxyphenyl)prop-2-enoyl]oxy-3-methyl-3-[(2S,3R,4S,5S,6R)-3,4,5-trihydroxy-6-(hydroxymethyl)oxan-2-yl]oxybutanoate	0.253773	1	0.536486	0.188476	0.903439	0.402924	0.146083	0.91965	0.339109	0.154217	0.898188	0.425577	0.224743	0.834966	0.483812	0.396011	0.882662	0.767036	0.171177	0.99992	0.369491	0.805831	0.523086	1.29158	0.0350092	0.996749	0.0863407	0.102376	1	0.257081	0.123239	0.951611	0.27175	0.149028	1	0.338903	0.364799	0.819434	0.723682	0.593744	0.818449	1.08373
w/o MS2:Bryoamaride	0.0929965	1	-0.290664	0.837404	0.58607	0.85246	0.779489	0.599328	0.807639	0.694344	0.571306	0.718839	0.093417	0.935145	0.191614	0.00812225	1	0.0178615	0.836444	0.810411	0.983331	0.979057	0.428926	0.981929	0.0501078	0.993056	0.0786125	0.110355	1	-0.588391	1.12821	0.757855	1.0282	0.0734137	1	0.118994	0.626872	0.745779	0.652725	1.1041	0.63136	1.08101
w/o MS2:6-Benzoylheteratisine	0.107687	1	0.331181	0.000670095	1	0.00209713	0.462976	0.73108	0.960973	0.0914074	0.944511	-0.343043	0.133081	0.901851	0.393574	0.317623	0.910483	0.717561	0.0855121	1	0.259681	0.10249	0.965741	-0.366502	0.0380071	0.996749	0.1134	0.0952888	1	0.269983	0.416213	0.815336	0.866651	0.0241972	1	-0.0825162	0.438376	0.785544	0.984766	0.52759	0.822403	1.08007
w/o MS2:Nargenicin A1	0.185834	1	0.608645	0.218788	0.883022	-0.637551	0.319535	0.8107	0.860445	0.213686	0.851918	0.764721	0.347115	0.76294	-0.945864	0.103598	0.977642	0.390858	0.194067	0.996964	0.711675	0.637584	0.636635	1.48852	0.0634738	0.9871	-0.20677	0.493622	1	1.28137	0.0942466	0.972139	0.31086	0.0577249	1	-0.202013	0.636133	0.744182	1.53461	0.389768	0.850863	1.07899
w/o MS2:NCGC00347364-02!4-[5-(4-hydroxy-3-methoxyphenyl)-3,4-dimethyloxolan-2-yl]-2-methoxyphenol [IIN-based on: CCMSLIB00000847448]	0.520305	0.978693	1.33892	1.07751	0.476182	1.51442	1.04134	0.477664	1.57426	0.909258	0.448263	1.436	2.2045	0.11302	2.51418	1.12616	0.550681	1.77201	0.22166	0.990742	0.436007	0.75365	0.558381	1.17673	0.331243	0.830123	0.728635	0.94389	0.920194	1.5084	1.18572	0.751958	1.63898	0.6777	1	1.24599	1.89009	0.29841	2.41183	0.518927	0.822403	1.07795
w/o MS2:Ganoderic Acid B	0.0711892	1	0.247838	0.155398	0.924099	0.404653	0.242319	0.850866	0.601669	0.114781	0.924265	0.342017	0.580473	0.661358	-1.32955	0.0447389	0.997478	0.136217	0.0387999	1	0.130276	0.770759	0.54661	1.45683	0.0709137	0.982553	0.184094	0.216532	1	0.546658	0.361125	0.840743	0.804487	0.118642	1	-0.330115	0.186703	0.915003	0.563749	0.503188	0.822403	1.07505
w/o MS2:(Z)-methyl 2-(2-(3-hydroxy-4-methoxybenzylidene)-3-oxo-3,11-dihydro-2H-furo[2',3':5,6]chromeno[2,3-b]pyridin-11-yl)acetate	2.11933	0.270564	2.03954	1.23257	0.406568	1.36311	2.71142	0.056798	1.69276	1.74087	0.152111	1.75964	2.19338	0.113817	1.89714	1.81731	0.25016	1.67548	0.737278	0.866824	0.978741	0.86214	0.493254	1.27442	0.886299	0.532246	1.09695	1.14779	0.816967	1.52699	0.260418	0.886164	-0.306554	0.243005	1	0.349715	0.653019	0.741481	0.87712	0.932712	0.709645	1.07445
w/o MS2:1-palmitoyl-2-oleoyl-sn-glycero-3-phosphocholine	2.86873	0.0995308	3.3961	2.16727	0.142764	2.45767	1.22314	0.396528	1.51548	0.0969018	0.938308	-0.179598	1.5137	0.264861	1.70536	0.318804	0.910483	0.502811	1.18245	0.608628	1.43616	1.76636	0.147466	2.92333	1.41782	0.311633	1.77589	1.33885	0.727994	1.66552	0.370652	0.83615	-0.588394	1.30648	1	2.00748	0.600882	0.755672	1.35215	0.767784	0.760381	1.07388
w/o MS2:O-glucopyranosylepiederagenin, 28-	0.173242	1	0.488462	0.206866	0.892195	-0.562246	0.433967	0.745032	0.894451	0.395056	0.744153	0.972357	0.346798	0.763286	0.73735	0.0321483	1	-0.116136	0.0280143	1	-0.0968909	0.0664657	0.991101	-0.256502	0.0791774	0.979395	0.235716	0.0479354	1	0.159603	0.483575	0.798712	-1.37373	0.338435	1	-0.989808	0.231624	0.891731	0.727545	0.508989	0.822403	1.07246
w/o MS2:Convallatoxin	0.582443	0.978693	-1.37066	0.00317507	1	-0.0047156	0.640719	0.660808	-0.888478	0.838509	0.483761	-0.92042	0.528089	0.680663	-0.885001	0.777284	0.728609	-0.870277	0.706065	0.875843	-0.876089	1.34053	0.271545	-1.5217	0.0891525	0.972391	-0.125678	0.707662	1	-1.33001	1.29934	0.738158	1.06015	0.325333	1	0.412287	0.823078	0.685778	-1.50329	0.940506	0.704996	1.07042
w/o MS2:Propoxyphene	0.226044	1	0.512777	0.445625	0.769103	0.861513	0.341116	0.804767	0.672657	0.1584	0.894206	0.354068	0.389748	0.73934	0.751789	0.14112	0.969473	0.317749	0.164621	0.99992	0.379929	0.405834	0.759371	0.844402	0.228525	0.888179	0.478288	0.210179	1	0.478132	0.74609	0.791955	1.31934	0.377193	1	0.729412	0.450009	0.776629	0.852389	0.57765	0.820918	1.07022
w/o MS2:6-(methylamino)hexane-1,2,3,4,5-pentaol	0.53493	0.978693	1.59945	0.616654	0.699519	1.77763	0.523115	0.718549	1.5559	0.445711	0.712554	1.36406	0.668229	0.623864	1.8728	0.480047	0.855754	1.45948	0.297861	0.986608	1.01146	0.468886	0.722952	1.42379	0.190676	0.913744	0.798841	0.565832	1	1.6842	0.52709	0.798712	1.56483	0.496542	1	1.51443	0.422007	0.794066	1.37183	0.30845	0.882845	1.06863
w/o MS2:Chymostatinol A	0.31143	1	0.730013	0.171416	0.913527	0.366926	0.628487	0.669525	1.0442	0.763865	0.525675	1.31672	0.574982	0.663094	0.992956	0.843063	0.705424	1.50997	0.0748241	1	0.203549	0.0243151	1	0.0779368	0.0747994	0.981687	0.20942	0.274364	1	0.577324	0.438582	0.807015	0.822866	0.0953462	1	-0.274504	0.506078	0.767872	1.03645	0.606216	0.817452	1.06759
w/o MS2:Austrobuxusin E	0.0413228	1	0.269986	0.548151	0.728051	2.20904	0.226136	0.863283	-1.18131	0.570332	0.644408	-2.30487	0.0567684	0.971737	-0.334022	0.144286	0.968647	-0.854699	0.262914	0.986608	1.37937	1.70921	0.16161	7.58142	0.0421907	0.994481	-0.254671	0.350178	1	1.82373	0.176115	0.916887	-0.989533	0.103659	1	0.677398	2.41278	0.168448	6.20195	0.201694	0.920647	1.06532
w/o MS2:NCGC00380744-01_C22H32O11_beta-D-Glucopyranoside, 4-hydroxy-3-(3-methyl-2-buten-1-yl)phenyl 6-O-[(2R,3R,4R)-tetrahydro-3,4-dihydroxy-4-(hydroxymethyl)-2-furanyl]-	2.2522	0.231729	1.84034	0.679035	0.667431	0.924262	0.910612	0.541727	0.868377	0.414558	0.732209	0.640517	1.42286	0.296293	1.22042	0.429582	0.87303	0.563915	0.302937	0.986608	0.576121	0.205093	0.894477	-1.30272	1.58034	0.257519	1.41248	0.144748	1	0.299082	0.199522	0.906604	0.389167	0.707324	1	0.833927	1.0781	0.61241	1.11795	1.12974	0.616363	1.06358
Glutamine	0.233351	1	0.643516	0.234849	0.876433	0.534706	0.686602	0.642217	1.27354	0.0148909	1	0.0549151	0.117399	0.913948	0.324751	0.437296	0.867197	0.970149	0.0793157	1	0.229195	0.90021	0.472201	1.60416	0.043278	0.994481	0.138856	0.234927	1	0.546573	0.667939	0.791955	1.24246	0.0706772	1	0.202211	0.546392	0.758143	1.18309	0.534104	0.822403	1.06206
w/o MS2:PUROMYCIN HYDROCHLORIDE	1.17836	0.714526	1.06573	0.167999	0.916489	0.383946	0.10768	0.944679	-0.213807	0.62035	0.613864	0.832434	0.429332	0.720183	0.754619	0.252639	0.923973	0.480336	1.21453	0.5953	1.20708	0.0847781	0.975373	-0.17935	1.46124	0.296589	1.24707	0.196439	1	0.480038	0.13645	0.941604	0.311589	0.247186	1	-0.33677	0.598819	0.7557	0.869704	0.748335	0.769051	1.06046
w/o MS2:"7_-O-acetoxy-5_-14_-O-dibenzoyloxy-15_-hydroxy-3_-propanoyloxy-17,13-oxypremyrsinol "	0.984004	0.842056	4.88586	0.629286	0.69526	-4.5296	0.0672212	0.975197	0.729464	0.819234	0.491991	4.30436	0.335853	0.766854	2.66079	0.00789407	1	0.0874988	0.0146136	1	-0.159855	0.402098	0.761147	-3.54514	0.12977	0.951866	-1.38114	0.354541	1	-3.29654	1.11428	0.757855	-6.40372	0.469507	1	-3.86581	0.100926	0.963417	1.07462	0.09832	0.976689	1.05806
w/o MS2:Ancymidol	0.232257	1	0.202662	0.00614298	1	-0.013333	0.456739	0.733572	0.314662	1.53901	0.203699	0.540732	0.460179	0.704928	0.416795	2.38635	0.108338	0.837228	2.11415	0.260832	0.837761	0.111429	0.961732	0.177746	1.12787	0.414953	0.754032	2.00663	0.384319	0.713157	0.267211	0.880425	0.312535	0.0749901	1	0.125978	1.15111	0.58974	0.625153	2.47187	0.14887	1.05801
w/o MS2:Hydroxypestalotin	0.272691	1	0.765704	0.173524	0.912006	0.485168	0.810842	0.583064	1.74055	0.0511285	0.978194	0.208156	0.0320103	0.994917	0.111374	0.0890362	0.981897	0.302322	0.0251483	1	0.0889649	0.868572	0.488601	1.80823	0.0780444	0.979395	0.237072	0.0121797	1	-0.0411482	0.103565	0.964401	0.314236	0.116903	1	0.34597	0.377041	0.81428	1.00691	0.380218	0.85592	1.0562
Praeruptorin C	0.378833	1	0.431021	0.181646	0.906831	0.240306	0.534139	0.714798	0.610949	0.346587	0.771802	-0.37514	0.37144	0.748387	0.600859	0.0388306	1	-0.0626071	0.140026	1	0.19005	0.344346	0.798296	0.41199	0.121228	0.957226	-0.18732	0.428517	1	0.580885	0.159181	0.924958	0.210747	0.79109	1	0.906073	0.12973	0.945121	0.163456	1.13454	0.616052	1.0543
w/o MS2:CHENODIOL	1.51612	0.544249	2.18829	1.68267	0.254881	2.05213	0.48284	0.729711	0.819055	1.68118	0.16647	2.10641	0.858231	0.543785	1.15829	1.8481	0.237662	2.11388	1.11658	0.650076	1.73442	1.9805	0.103232	2.58407	0.791237	0.569621	1.05585	1.52701	0.626913	2.27548	0.395637	0.824646	0.600087	0.72611	1	1.06721	0.912	0.667263	1.17057	0.844655	0.732166	1.0511
w/o MS2:CORTISONE	0.570439	0.978693	1.00277	0.452195	0.766473	0.83866	0.474789	0.729711	0.869617	0.455623	0.707231	0.8447	0.234454	0.82941	0.529837	0.448534	0.861914	0.833655	0.450443	0.952086	0.84961	0.595516	0.658991	1.04614	0.0890313	0.972391	0.219975	0.590405	1	1.0336	0.573498	0.798712	1.02178	0.601967	1	1.05053	0.415755	0.797252	0.800217	0.602814	0.817452	1.04825
w/o MS2:5-hydroxy-2-(4-hydroxyphenyl)-4-oxo-3,4-dihydro-2H-chromen-7-yl 2-O-(6-deoxy-alpha-L-mannopyranosyl)-beta-D-glucopyranoside	0.0872989	1	0.341117	1.01915	0.500756	2.25765	0.171118	0.904979	0.597152	0.450153	0.711331	1.26442	0.175521	0.865484	0.598411	0.777103	0.728609	1.93224	0.720287	0.870307	1.84755	0.915267	0.461668	2.18182	0.38854	0.795213	1.24577	0.876996	0.958431	2.12996	1.92177	0.549891	3.07043	0.991216	1	2.54432	0.0320643	1	0.127215	0.325359	0.87496	1.04772
w/o MS2:NCGC00186665-03!2,3-dihydroxypropyl hexadecanoate	0.00164436	1	-0.0041523	0.596449	0.710873	1.19127	0.335218	0.806031	0.668374	1.14477	0.34113	-1.50861	0.0172078	1	0.0421686	0.576118	0.830823	-0.954578	0.129355	1	0.318382	2.33438	0.0644539	2.25143	0.0536335	0.991971	0.0904044	0.284987	1	0.534773	0.0421549	1	-0.0662068	1.10905	1	1.54912	0.331497	0.83574	-0.761917	0.946512	0.703762	1.04688
w/o MS2:7-[(2S,3R,4S,5S,6R)-4,5-dihydroxy-3-[(2R,3R,4R,5R,6S)-3,4,5-trihydroxy-6-methyloxan-2-yl]oxy-6-[[(2R,3R,4R,5R,6S)-3,4,5-trihydroxy-6-methyloxan-2-yl]oxymethyl]oxan-2-yl]oxy-6-methoxychromen-2-one	0.321008	1	0.793532	0.587888	0.712994	1.0614	0.807899	0.583064	1.62427	0.301728	0.801908	0.72862	0.900408	0.519965	1.57216	0.396671	0.882286	0.830231	0.0228196	1	0.0646027	1.03079	0.407259	1.92226	0.455468	0.752685	0.944464	0.342864	1	0.836804	0.970021	0.787289	1.72254	0.381471	1	0.737407	1.39867	0.49157	2.30056	0.469684	0.822403	1.04528
w/o MS2:(1S,8R,16S,17R)-11,12-dimethoxy-5,15-diazahexacyclo[13.4.2.0?,??.0?,??.0?,??.0?,??]henicosa-2,9,11,13-tetraen-21-one	0.789508	0.951182	1.28654	0.472541	0.757968	0.85146	0.600716	0.679094	1.03312	0.383644	0.750383	0.738053	0.619603	0.649636	1.076	0.392131	0.884539	0.845225	0.50276	0.949688	0.898726	0.422482	0.748086	0.826594	0.586293	0.683509	1.00943	0.533194	1	0.930165	0.0398144	1	0.10002	0.383901	1	0.823688	0.752036	0.712171	1.23258	0.608608	0.817452	1.04306
w/o MS2:NCGC00380703-01_C29H48ClN5O8_Pyrrolo[1,2-d][1,4,7,10,13,16]oxapentaazacyclononadecine-1,4,7,10,14,17(11H,16H)-hexone, 16-(3-chloro-2-hydroxypropyl)dodecahydro-5,8,9-trimethyl-6-(1-methylethyl)-3-(1-methylpropyl)-	0.639703	0.978693	1.32941	0.181865	0.906831	0.397294	0.878278	0.561591	1.45733	0.0500652	0.979428	0.136114	0.407308	0.730653	0.817661	0.175394	0.952938	0.503223	0.00211196	1	-0.00703828	0.302755	0.823779	0.691043	0.106929	0.965511	0.277812	0.305914	1	-1.81763	0.53537	0.798712	0.999981	0.161634	1	-0.438153	0.532276	0.760836	1.07006	0.504999	0.822403	1.04205
w/o MS2:Anthranoyllycoctonine	0.436444	0.979517	0.852849	0.422203	0.781832	0.770859	0.515232	0.723431	0.851082	0.933079	0.438269	1.30796	0.479247	0.699238	0.873593	0.107989	0.977639	0.247207	0.0885466	1	-0.225418	0.0653997	0.991829	0.16338	0.0911751	0.972227	0.234347	0.173134	1	0.358523	0.268281	0.880173	0.566496	0.152104	1	0.292249	0.34139	0.83156	0.727019	0.667115	0.797014	1.04163
w/o MS2:NCGC00386091-01!2,3,4,5,6-pentahydroxyhexyl 2-[2-[2-[2-(2-acetyloxy-3-methylbutanoyl)oxy-3-methylpentanoyl]oxy-3-methylpentanoyl]oxy-3-methylpentanoyl]oxy-3-methylpentanoate [IIN-based on: CCMSLIB00000848686]	0.290223	1	0.338025	0.242488	0.870348	-0.229842	0.448693	0.736116	0.424127	0.172911	0.881557	0.21972	0.300797	0.788742	0.301176	0.194086	0.94423	-0.389679	0.00616176	1	0.00809018	0.0572313	0.996041	0.0610263	0.114203	0.961603	-0.149509	0.0211902	1	0.0321886	0.0197501	1	-0.0224978	0.186535	1	-0.340562	0.29816	0.856787	0.478899	1.58879	0.407522	1.03941
14-Benzoylaconine	0.0736268	1	0.286465	0.24459	0.869839	0.679795	0.64507	0.660016	1.55761	0.0653449	0.967203	-0.250177	0.426575	0.721856	1.05057	0.286345	0.915965	0.786432	0.143726	1	-0.554111	0.560379	0.677998	1.30426	0.0972042	0.967526	0.34212	0.0902623	1	-0.322977	0.337782	0.848944	0.994338	0.14301	1	-0.493864	0.351931	0.82635	0.970745	0.403997	0.845534	1.03755
w/o MS2:Chymostatin A/C	0.883772	0.904881	1.15777	1.15483	0.438446	1.12219	1.03186	0.482947	1.09877	0.196523	0.864065	0.377917	1.01071	0.461241	1.27739	0.651501	0.799016	0.771191	0.210181	0.9962	0.301922	1.26828	0.297375	1.37662	0.789526	0.569984	0.968524	1.00037	0.884328	1.18692	0.439584	0.807015	0.595818	0.917886	1	1.00186	1.16752	0.581471	1.46933	0.83242	0.732166	1.03632
w/o MS2:Carbofuran	0.195586	1	0.56707	0.0263403	1	-0.0797849	1.02507	0.485324	1.86811	0.00135164	1	0.00510883	0.137654	0.896637	0.40781	0.290491	0.915785	0.777622	0.210723	0.9962	0.606068	0.514662	0.706615	1.30959	0.0681442	0.983806	0.238812	0.102636	1	-0.308489	0.20272	0.905628	0.554819	0.14705	1	-0.449848	0.220988	0.895541	0.617197	0.434082	0.835417	1.03565
w/o MS2:Ginsenoside compound K	1.47399	0.558267	2.60408	0.844984	0.583101	1.66868	0.449166	0.736116	1.04442	0.357846	0.767145	0.786638	0.577437	0.662175	1.19526	0.892425	0.676541	1.68049	0.904837	0.777509	1.95687	3.56956	0.0114397	5.87531	0.56119	0.698415	1.08094	1.4263	0.671347	2.57116	0.0712723	0.982892	-0.196246	0.436137	1	0.90477	0.631514	0.744804	1.31334	0.482687	0.822403	1.03468
w/o MS2:NCGC00385056-01_C23H32O8_Propanoic acid, 2-methyl-, [(4S)-4-(acetyloxy)-5-[4-(acetyloxy)-1-methylbutyl]-2,3,3a,4,7,7a-hexahydro-3-methylene-2-oxo-6-benzofuranyl]methyl ester	0.893112	0.901809	0.77309	0.235863	0.875993	0.358555	0.85999	0.565723	0.736283	0.19096	0.867646	0.292919	0.725656	0.601484	0.608734	0.128059	0.974966	-0.232504	0.659886	0.903023	0.603418	1.01085	0.414632	1.25588	0.848151	0.552351	0.815661	0.507058	1	0.49786	0.252597	0.889156	0.367886	0.031275	1	0.0538754	0.51162	0.765559	0.538715	1.22767	0.571448	1.03158
w/o MS2:Triglyme	0.0560887	1	0.262673	0.114364	0.95232	0.411636	0.323958	0.809387	0.912259	0.0670845	0.965678	0.246396	0.385057	0.740755	1.07635	0.0297368	1	0.11978	0.229195	0.989916	0.70295	0.150797	0.932759	-0.524379	0.0399703	0.995879	-0.156618	0.161472	1	0.567839	0.626273	0.791955	1.4843	0.139178	1	0.453692	0.349432	0.826694	1.04821	0.374019	0.858662	1.03155
w/o MS2:Alisol C Monoacetate	0.274932	1	0.706035	0.00313334	1	-0.0113575	0.363343	0.787591	0.882474	0.276778	0.817226	0.710785	0.402064	0.732729	0.934999	0.151678	0.966342	-0.610753	0.0723836	1	-0.290435	0.354475	0.792524	0.878532	0.0720158	0.982553	0.229727	0.168446	1	0.461224	0.417491	0.815336	0.970802	0.209463	1	0.54976	0.15006	0.934248	0.518876	0.450328	0.833142	1.03151
w/o MS2:"MLS000028601-01!2-[2,2-DICYCLOHEXYLETHYL]PIPERIDINE MALEATE SALT"	0.197192	1	-0.836052	0.622002	0.699415	-1.35234	0.0194281	1	0.11162	0.294793	0.805489	1.18223	0.00380509	1	-0.0185188	0.273386	0.91936	0.921133	1.7248	0.374164	-3.0972	0.597943	0.657595	1.31676	0.701707	0.619828	2.66313	0.246317	1	-0.895422	0.0751632	0.981043	-0.280185	0.0242075	1	0.0944699	0.0651291	0.987533	0.25815	0.349465	0.866364	1.03101
(2S,3S,4R,5R,6S)-2-(((2aR,4S,5aS,7S,11aR,12aS)-4-hydroxy-2a,5a,8,8-tetramethyl-3-((2R,5S)-2-methyl-5-(2-(((2S,3S,4S,5R,6S)-3,4,5-trihydroxy-6-(hydroxymethyl)tetrahydro-2H-pyran-2-yl)oxy)propan-2-yl)tetrahydrofuran-2-yl)-9-(((3R,4S,5R)-3,4,5-trihydroxytetrahydro-2H-pyran-2-yl)oxy)hexadecahydrocyclopenta[a]cyclopropa[e]phenanthren-7-yl)oxy)-6-(hydroxymethyl)tetrahydro-2H-pyran-3,4,5-triol	0.938959	0.877919	1.00494	0.0457233	0.996618	-0.0812197	0.0502656	0.986572	0.0864026	0.0744248	0.958185	0.110515	0.0415007	0.986137	0.0754905	0.187084	0.94818	-0.306089	0.267979	0.986608	0.430157	1.23375	0.310416	1.51042	0.390013	0.794609	-0.474079	0.36054	1	0.45376	1.28646	0.739333	1.12532	0.989415	1	0.938023	0.251483	0.882514	0.418234	1.02548	0.665934	1.03003
w/o MS2:[12-hydroxy-6-(hydroxymethyl)-10-methyl-2-(4-methylpent-3-enyl)dodeca-2,6,10-trienyl] acetate	0.211603	1	-0.498964	0.943172	0.527039	-1.32754	0.0113678	1	-0.0290205	0.135336	0.910041	0.357476	0.573766	0.663094	-1.14335	1.09598	0.569193	-1.68011	0.0205983	1	-0.0585128	0.300147	0.825774	0.651423	0.0708803	0.982553	0.210095	0.293626	1	-0.581063	0.0771815	0.979799	0.179597	0.201891	1	-0.474849	0.0472665	0.998652	-0.134542	0.541846	0.822403	1.02944
w/o MS2:1-[(2E,4E)-6,7-Dihydroxy-2,4-octadienoyl]prolyl-N-methylvalyl-N2-methylalaninamide	0.0845161	1	0.307756	0.158292	0.921209	0.404719	0.390059	0.774388	0.892797	0.396919	0.743003	0.920437	0.669767	0.622463	1.32782	0.178787	0.951036	0.492914	0.0291447	1	-0.0995879	0.543005	0.689336	1.1142	0.169156	0.927985	0.491268	0.100671	1	-0.318927	0.28887	0.873572	0.656418	0.177763	1	0.461033	0.80862	0.690966	1.54713	0.477547	0.822403	1.02743
alpha-oxo-1h-indole-3-propanoic acid	0.126782	1	-0.115381	2.8355	0.0557047	1.62404	1.76235	0.210444	1.01524	0.733358	0.545436	0.545193	1.69489	0.214234	1.05616	0.918083	0.661393	0.523171	1.65057	0.39825	0.918339	0.664694	0.616318	0.465881	2.61004	0.0640498	1.23519	0.835812	0.969996	0.550458	1.6475	0.638939	0.894749	1.39658	1	0.769862	0.249684	0.883187	0.220446	1.76904	0.330182	1.02725
w/o MS2:NCGC00385777-01_C19H32O8_(2R)-4-[(1S)-1-Hydroxy-2,6,6-trimethyl-4-oxo-2-cyclohexen-1-yl]-2-butanyl beta-D-glucopyranoside	0.53474	0.978693	1.0739	0.195842	0.899647	0.442372	0.419485	0.750551	0.861419	0.138153	0.906983	0.357277	0.344601	0.763676	0.759939	0.164752	0.95918	0.422056	0.0302937	1	-0.0903004	0.199547	0.899112	0.510386	0.0433117	0.994481	0.132721	0.226318	1	0.58566	0.339422	0.848877	-1.99843	0.361002	1	-1.00663	0.214962	0.90029	0.637462	0.50364	0.822403	1.02657
w/o MS2:NCGC00386057-01_C19H28N2O6_1-{5-O-[(2E)-3,7-Dimethyl-2,6-octadien-1-yl]pentofuranosyl}-2,4(1H,3H)-pyrimidinedione	0.245412	1	0.802353	0.0915795	0.967014	-0.311175	0.363861	0.7875	0.976789	0.149441	0.901564	0.511089	0.322232	0.777806	0.846501	0.435104	0.869431	1.07938	0.148356	1	-0.487219	0.238212	0.874232	0.744487	0.0822824	0.977775	-0.289212	0.0319448	1	0.110234	0.1312	0.947376	0.378254	0.111163	1	-0.366446	0.28833	0.861457	0.933117	0.425991	0.83602	1.02638
w/o MS2:Deoxycholic acid	0.532158	0.978693	0.9121	0.338784	0.825295	0.554025	0.745597	0.615609	1.09765	0.187668	0.868983	0.344567	0.0246384	1	0.066328	0.735804	0.750414	1.15949	0.355899	0.985902	0.71864	1.0426	0.402382	1.56928	0.754445	0.590603	1.07461	0.937974	0.924873	1.27334	0.811882	0.787289	1.13301	0.162486	1	0.337602	0.158339	0.930243	-0.38348	0.64186	0.807527	1.02636
2-(2-amino-4-hydroxy-6-methylpyrimidin-5-yl)acetic acid	0.546259	0.978693	0.503494	0.0268741	1	0.0355805	0.685492	0.642516	0.631771	0.938784	0.435946	0.794016	0.957487	0.492949	0.803369	1.91172	0.216561	1.42485	0.16582	0.99992	0.204734	2.3924	0.0601109	2.87095	1.08754	0.434538	0.906976	0.786578	0.992396	0.648587	1.42379	0.678469	1.07766	0.799129	1	0.77793	3.74834	0.0310738	3.45431	1.34469	0.527232	1.02602
w/o MS2:CARNOSINE	0.101455	1	0.179221	0.465796	0.758686	0.673584	0.319968	0.810366	0.501435	0.0668799	0.965768	0.137029	0.208393	0.843511	0.370528	0.253491	0.923973	0.391366	0.0486341	1	-0.0986546	0.308614	0.818637	0.527343	0.0653015	0.986002	0.126952	0.104388	1	-0.295281	0.759057	0.791955	1.05392	0.271452	1	0.430685	0.54596	0.758143	0.854633	0.859711	0.730987	1.02344
w/o MS2:MMV688845	0.034321	1	0.0939587	0.202989	0.89475	-0.31965	0.00094852	1	-0.00210683	0.00178685	1	-0.0041755	0.500407	0.690467	0.912497	0.0433196	0.997732	0.120255	0.0312841	1	0.0673757	0.226886	0.879885	0.434176	0.0488507	0.993056	-0.152114	0.0116567	1	0.0294086	0.0676254	0.98576	0.148774	0.0682192	1	0.129223	0.549567	0.758143	0.861693	0.683374	0.791564	1.02299
w/o MS2:[(3aR,4R,5R,6E,9Z,11aR)-4-hydroxy-6,10-dimethyl-3-methylidene-2,8-dioxo-4,5,11,11a-tetrahydro-3aH-cyclodeca[b]furan-5-yl] (Z)-2-methylbut-2-enoate	1.15093	0.728294	1.4354	0.57373	0.718134	-0.818175	0.108168	0.944679	-0.221478	1.47674	0.22234	1.37875	0.315032	0.779306	0.527697	0.288692	0.915965	0.381268	0.0764627	1	0.142958	0.0392568	1	0.0823553	0.181081	0.919267	-0.312111	0.327799	1	0.465933	0.47806	0.798712	-0.708629	0.245853	1	0.340944	0.836836	0.685337	1.10078	0.765773	0.762646	1.02193
w/o MS2:NCGC00381301-01![6-acetyloxy-7-hydroxy-1-(3-methylbutanoyloxy)-7-(3-methylbutanoyloxymethyl)-4a,5,6,7a-tetrahydro-1H-cyclopenta[c]pyran-4-yl]methyl 3-methylbutanoate [IIN-based: Match]	1.18177	0.714526	0.984664	1.45464	0.332319	-2.20239	0.66076	0.653245	-0.845629	0.406911	0.736591	-0.706412	0.946716	0.496942	-1.79286	0.270949	0.921553	-0.330209	0.0633135	1	-0.172499	0.448685	0.731447	0.542257	0.348169	0.818017	-0.658336	0.0310717	1	0.0656756	0.267087	0.880425	0.468912	0.360736	1	-0.726012	0.0732927	0.981291	0.180668	1.1267	0.616363	1.01787
w/o MS2:(5-benzoyloxy-2-chloro-1,6-dihydroxycyclohex-3-en-1-yl)methyl benzoate	0.779722	0.956573	1.16194	0.978539	0.515479	1.21538	0.162463	0.911688	0.302486	1.3122	0.274052	1.30476	0.273482	0.804019	0.47483	1.54984	0.354937	1.52221	0.851837	0.807465	1.23371	2.46702	0.0538148	2.19697	0.0343078	0.996749	-0.118275	0.513828	1	0.830325	0.493703	0.798712	1.06492	1.79464	0.950219	1.79862	0.0230552	1	-0.0688578	0.817266	0.736575	1.01729
w/o MS2:Apateline	0.180032	1	0.321091	0.499346	0.752576	0.955197	0.032017	0.997275	0.0672641	0.139795	0.906079	0.304381	0.907878	0.517533	1.33073	0.667097	0.792618	1.02185	0.153602	1	-0.282621	0.0874797	0.974859	0.178146	0.358069	0.8132	-0.681944	0.53538	1	0.928205	0.494115	0.798712	0.813991	0.133538	1	0.265467	0.26824	0.871336	0.547177	0.536941	0.822403	1.01702
w/o MS2:Bussein	0.0527648	1	-0.154399	0.508768	0.746618	-2.26735	0.305322	0.81839	-0.62761	0.209679	0.855584	0.502044	0.0838658	0.945866	-0.228262	0.158431	0.962112	0.448229	0.392445	0.976677	-0.743155	0.0652818	0.991829	0.200095	0.0543559	0.991641	0.159301	0.211906	1	0.581652	0.340891	0.84846	-0.6154	0.534989	1	-2.36397	0.30203	0.855872	0.82058	0.409632	0.842253	1.01645
w/o MS2:2-[[6-[1-[3-[5-(3,5-dihydroxy-4-methoxy-6-methyloxan-2-yl)oxy-4-methoxy-6-methyloxan-2-yl]oxy-14-hydroxy-10,13-dimethyl-1,2,3,4,7,8,9,11,12,15,16,17-dodecahydrocyclopenta[a]phenanthren-17-yl]ethoxy]-3,4,5-trihydroxyoxan-2-yl]methoxy]-6-(hydroxymethyl)oxane-3,4,5-triol	0.365052	1	0.437128	0.32915	0.829104	0.387129	0.244956	0.849527	0.311124	0.876747	0.464825	0.774022	0.526036	0.681557	0.628844	1.07914	0.581702	0.944373	0.0138624	1	-0.0199871	0.16374	0.922227	0.261953	0.134754	0.950298	-0.140068	0.381966	1	0.398308	0.0599759	0.989226	0.0911765	0.826937	1	0.649933	0.455007	0.774072	0.627606	1.31064	0.538069	1.01626
w/o MS2:methyl 8,11,15,20,22-pentahydroxy-24-methyl-13,18,27-trioxo-6-oxaheptacyclo[15.10.2.0?,??.0?,??.0?,??.0?,??.0??,??]nonacosa-3,5(14),11,15,19,21(26),22,24,28-nonaene-7-carboxylate	0.296975	1	0.608704	0.509553	0.746618	0.998346	0.984942	0.506775	1.47372	0.300974	0.802266	0.517261	0.307162	0.784391	-0.68724	0.784417	0.727247	1.26585	0.0882534	1	0.202127	0.449595	0.731415	0.891883	0.116146	0.96091	0.289609	0.264048	1	0.50293	0.738799	0.791955	1.24192	0.815934	1	1.3589	0.392485	0.807271	0.722733	0.685489	0.791019	1.01615
w/o MS2:L-ASPARTATE	0.140301	1	0.187102	0.669466	0.671209	0.699492	0.627015	0.670384	0.608559	0.0889954	0.94628	0.104921	0.0511584	0.977185	-0.0564065	0.0925181	0.981897	-0.109138	0.195861	0.996964	-0.248723	1.27592	0.294102	1.14635	0.360753	0.811337	0.404267	0.00140306	1	0.00191673	0.308743	0.866949	0.354393	0.00547209	1	-0.00701412	0.217405	0.898607	0.29985	1.26461	0.546084	1.01538
w/o MS2:(2R,3R,6R,8R,9S,12S,13R,14R,15R,16R)-6,8,14,15-tetrahydroxy-2,6,13,16-tetramethyl-3-{[(2R,3R,4S,5S,6R)-3,4,5-trihydroxy-6-(hydroxymethyl)oxan-2-yl]oxy}-10-oxatetracyclo[7.6.1.0?,?.0??,??]hexadec-4-en-11-one	0.606333	0.978693	1.57517	0.0637621	0.985757	0.213094	0.253765	0.843667	0.707376	0.516888	0.675916	1.34969	0.243571	0.824913	0.67312	0.218588	0.939185	0.656614	0.114233	1	0.387199	0.163612	0.922316	0.604211	0.126966	0.952986	0.410898	0.108687	1	0.363081	0.124065	0.950974	0.356592	0.0624732	1	0.19523	0.402171	0.801384	1.11371	0.370641	0.858662	1.01532
w/o MS2:Alanine conjugated chenodeoxycholic acid	0.0307898	1	-0.0905344	0.288278	0.849067	0.790514	0.794687	0.590755	-1.4457	0.0147948	1	-0.0618094	0.0604621	0.968126	-0.212422	0.105552	0.977642	-0.338761	0.117424	1	-0.414298	1.02261	0.409801	-1.77084	0.397243	0.789625	-1.14027	0.215264	1	-0.50437	0.16052	0.923788	-0.527597	0.279689	1	0.823731	0.320532	0.842051	0.924967	0.450775	0.832837	1.01515
w/o MS2:L-citrulline	0.118161	1	0.552801	0.0656966	0.983269	0.279615	0.276593	0.831598	1.03039	0.391067	0.746524	1.28065	0.530212	0.679663	1.57329	0.376152	0.892497	1.2639	0.0570192	1	0.258519	0.00426732	1	-0.0191485	0.083712	0.976745	0.366467	0.190851	1	0.725059	0.369174	0.836567	1.17674	0.0644474	1	0.286566	0.475605	0.770484	1.52436	0.274654	0.895068	1.01471
w/o MS2:1-Stearoyl-sn-glycero-3-phosphocholine	1.97891	0.316379	2.01991	1.30652	0.386758	1.48199	0.250007	0.846371	0.610269	0.309433	0.796585	0.505347	0.746683	0.586447	1.02579	1.01636	0.619279	1.3772	1.19907	0.605684	1.50279	2.52722	0.051189	2.49943	0.261704	0.868082	0.399121	1.2036	0.787109	1.50514	0.0398069	1	0.0810855	0.284324	1	0.456356	0.323557	0.838753	0.537174	0.644991	0.80468	1.01443
w/o MS2:[(2R,3R,4S,5S,6R)-2-(acetyloxymethyl)-3,5-dihydroxy-6-[(2S,3R)-2,3,4-trihydroxybutoxy]oxan-4-yl] hexanoate	0.44328	0.978861	0.996081	0.244767	0.869839	0.601549	0.570722	0.696099	1.09306	0.421126	0.727644	0.847994	0.573703	0.663094	1.05637	0.528811	0.85377	0.992635	0.098498	1	0.250549	0.349151	0.795996	0.786547	0.0180742	1	0.0557324	0.459383	1	0.941983	0.631172	0.791955	1.13548	0.156076	1	0.379972	0.525554	0.76263	1.10488	0.44955	0.833142	1.01427
w/o MS2:Linagliptin (BI-1356)	0.525637	0.978693	0.588233	2.5343	0.0846183	1.3319	0.0621817	0.979312	0.0837431	0.665893	0.590549	0.569218	0.99029	0.474925	0.802562	0.196906	0.94423	-0.271978	2.19829	0.236265	1.21369	0.147312	0.935269	0.265631	1.5665	0.262192	0.968387	1.21222	0.787109	1.08832	0.0882213	0.975415	-0.149604	0.59887	1	0.727053	0.0256383	1	0.0548898	1.42973	0.481025	1.00929
w/o MS2:Oxidized Glutathione	0.126711	1	-0.183006	0.153489	0.925519	0.113222	0.231156	0.858217	-0.177615	0.357539	0.767145	0.253853	0.540912	0.676271	0.535207	1.66777	0.304146	0.996364	0.433753	0.96281	0.414944	0.0721388	0.988043	0.118332	0.935162	0.507643	-0.869419	0.153215	1	0.161738	0.897846	0.787289	1.09677	0.930897	1	0.94065	0.15735	0.930656	-0.176464	0.835762	0.732166	1.00906
w/o MS2:Demecolcine	2.04712	0.287186	1.23903	2.12122	0.152899	1.32027	1.29108	0.366464	0.844045	1.49665	0.216436	0.990884	1.59893	0.23943	1.02565	0.0777336	0.982359	0.127908	1.57989	0.422894	1.02105	0.253249	0.860094	0.521463	1.15379	0.403373	0.916029	1.74763	0.508719	1.06817	0.181677	0.915925	0.355403	0.349411	1	0.546191	0.854629	0.684242	0.964427	1.64298	0.382258	1.00807
w/o MS2:Pimecrolimus	0.167174	1	0.349613	0.0838398	0.970915	0.146644	0.856311	0.568031	0.978816	0.186166	0.870416	-0.392623	0.266942	0.807967	0.410459	0.109595	0.977639	-0.259481	0.289022	0.986608	0.402988	0.263363	0.852507	0.526613	0.0291283	0.997626	0.0670392	0.182061	1	-0.388745	0.464242	0.799783	0.636235	0.180627	1	-0.298066	0.998917	0.639684	1.27861	0.849422	0.732166	1.0074
w/o MS2:6-Hydroxydeoxybrevianamide E	0.389123	0.998035	0.965518	0.0723389	0.977807	0.184724	0.421824	0.749311	0.81696	0.310788	0.796262	0.663881	0.308903	0.783918	0.67161	0.0136591	1	-0.043907	0.246521	0.989084	-0.604396	0.213833	0.887897	0.551891	0.0500318	0.993056	-0.146669	0.100127	1	-0.314729	0.167939	0.919182	0.377826	0.0427597	1	-0.121647	0.422255	0.794066	0.966047	0.501783	0.822403	1.007
w/o MS2:7-hydroxymitragynine	0.502916	0.978693	0.943162	0.492402	0.757968	0.926819	0.442979	0.737807	0.852296	0.339783	0.777864	0.687633	0.387563	0.739785	0.765677	0.46656	0.855754	0.888585	0.407311	0.972514	0.798857	0.54834	0.686463	1.02601	0.329183	0.832048	0.671057	0.505344	1	0.94633	0.0729638	0.982224	0.261568	0.0312197	1	-0.136671	0.593667	0.756615	1.07741	0.546506	0.822403	1.00652
w/o MS2:MMV020320	0.369558	1	0.429862	0.334441	0.827739	-0.327182	0.0625892	0.979022	0.0864495	0.268257	0.820429	0.292577	0.327026	0.773491	-0.483265	0.579206	0.830823	0.50698	0.577166	0.93331	-0.78594	0.686242	0.602407	0.980802	0.0628777	0.98733	0.151706	0.0553206	1	-0.072851	0.152055	0.930246	0.152947	0.158778	1	-0.362716	0.701122	0.725838	0.721263	1.32408	0.537988	1.00516
w/o MS2:4,7-Phenanthroline	0.109199	1	0.204932	0.0180912	1	0.0413094	0.0318476	0.997401	0.0736148	0.574605	0.641874	-0.708587	0.391001	0.738796	0.542157	0.257616	0.923323	-0.405051	0.0676515	1	-0.132405	0.0894447	0.974026	-0.180753	0.182238	0.91796	0.352286	0.0605764	1	0.115613	0.438942	0.807015	0.602656	0.167487	1	0.274015	0.466394	0.770484	0.584092	0.744307	0.769611	1.00383
w/o MS2:(8R,10R,11S,11aS,13S)-9-ethyl-8,13-dihydroxy-7-(2-(((10S,13R)-14-hydroxy-10,13-dimethyl-17-(5-oxo-2,5-dihydrofuran-3-yl)hexadecahydro-1H-cyclopenta[a]phenanthren-3-yl)oxy)-2-oxoethyl)-5-methyl-5,5a,6,7,8,9,10,11,11a,12-decahydro-6,10:11,12a-dimethanoindolo[3,2-b]quinolizin-7-ium bromide	1.09921	0.763798	1.01868	0.541594	0.730317	0.299161	0.131665	0.928984	0.173913	0.62617	0.611931	0.709487	3.48917	0.0193693	1.6776	0.606652	0.820747	0.776293	0.00970525	1	0.0118583	0.940723	0.449378	0.60529	0.286805	0.85951	0.397292	0.31903	1	0.457765	0.543864	0.798712	0.518337	0.606199	1	0.482159	0.428962	0.790813	0.785139	1.41097	0.490749	1.00087
w/o MS2:N-(1,3-dihydroxyoctadec-4-en-2-yl)tetradecanamide	0.231576	1	0.670688	0.141197	0.934151	-0.38513	0.281222	0.830554	-0.495083	0.282072	0.814293	0.494562	0.606222	0.654012	0.971337	0.112616	0.977639	-0.211764	0.0980374	1	-0.228271	1.54853	0.203789	2.66815	0.0349789	0.996749	-0.103645	0.289915	1	0.753845	0.000786554	1	0.00183074	0.241636	1	0.441884	0.158682	0.930149	0.307898	0.603631	0.817452	0.999885
w/o MS2:Pesticide3_Chlorfluazuron_C20H9Cl3F5N3O3_Benzamide, N-[[[3,5-dichloro-4-[[3-chloro-5-(trifluoromethyl)-2-pyridinyl]oxy]phenyl]amino]carbonyl]-2,6-difluoro-	0.402116	0.989627	0.385285	0.0592718	0.989097	-0.0716681	0.661913	0.65238	0.55001	1.20468	0.316603	-3.8378	0.116364	0.914991	-0.170926	0.966804	0.640302	-3.37032	0.0266324	1	-0.0553546	2.08879	0.0908041	1.45379	0.162293	0.933631	0.214984	0.73667	1	-0.720637	0.00376084	1	0.00567166	0.347263	1	-0.38297	0.235473	0.888602	0.358097	1.29465	0.538069	0.998982
w/o MS2:NCGC00380897-01!2-dec-9-enyl-3-hydroxypentanedioic acid	0.111372	1	-0.283096	0.0304058	1	-0.0717971	0.301634	0.820919	-0.619517	0.445824	0.712554	-0.767657	0.0142238	1	0.0314765	0.512572	0.855754	-1.10819	0.116307	1	0.250876	1.13013	0.3566	1.49924	0.31783	0.836092	-0.564013	0.0974104	1	0.194759	0.0999649	0.965774	0.21859	0.242626	1	0.496005	0.0612503	0.989531	-0.153421	0.721776	0.780699	0.998373
w/o MS2:NCGC00384765-01_C20H32O9_(1beta,2alpha,4xi,5xi,9xi,11alpha,12alpha,13xi,15beta)-1,2,4,11,12,14,15-Heptahydroxypicrasan-16-one	0.594546	0.978693	0.651969	0.530379	0.735337	0.559872	0.616682	0.676086	0.628231	0.0790011	0.95506	0.149479	0.652384	0.632701	0.654955	0.05209	0.995486	0.120761	0.77416	0.846068	0.740923	0.970657	0.432951	0.88259	0.466052	0.746581	0.50889	0.754809	1	0.746785	0.00135425	1	0.00411177	0.163842	1	0.242335	0.723738	0.720528	0.779906	1.11894	0.620336	0.998351
w/o MS2:Heptadecanoic acid	0.436834	0.979517	0.792638	0.261772	0.861387	0.679283	0.0372572	0.995017	-0.110614	0.184591	0.872394	-0.476525	0.305913	0.785282	0.671522	0.0133378	1	-0.0417716	0.0142246	1	0.0413201	0.550388	0.684549	1.03465	0.543086	0.713894	1.08194	0.508486	1	1.32098	0.119719	0.9541	0.270861	0.384777	1	0.814563	0.00808709	1	0.0198787	0.49767	0.822403	0.998117
w/o MS2:Catechin	0.108032	1	0.331616	0.210204	0.890174	0.600444	0.184214	0.894117	0.523256	0.433546	0.720069	1.05786	0.218017	0.838053	0.59745	0.338364	0.905362	0.880901	0.0493484	1	0.173181	0.00772731	1	-0.0261018	0.201235	0.90816	0.564531	0.210184	1	0.597611	0.270557	0.87991	0.730366	0.239222	1	0.67961	0.472339	0.770484	1.16737	0.396396	0.847389	0.994148
w/o MS2:Senecionine	0.915358	0.885657	1.06827	0.72775	0.636184	0.840229	1.02852	0.485003	1.05156	2.70067	0.0342219	2.75882	0.2156	0.839143	-0.404599	2.48994	0.0941753	2.67638	0.378238	0.977985	0.543825	1.1502	0.346935	1.29606	0.578519	0.688829	0.765325	0.529022	1	0.664349	0.937048	0.787289	0.992182	0.341614	1	0.455025	0.684883	0.733205	0.835312	0.922664	0.714778	0.99201
w/o MS2:NCGC00380330-01!2-(6-methyl-7-oxooctyl)-2H-furan-5-one [IIN-based on: CCMSLIB00000848756]	0.224303	1	-0.356363	1.58328	0.28716	1.97244	0.0324028	0.997109	0.0669096	0.559585	0.652572	-0.991252	0.310157	0.783077	0.720565	0.0900343	0.981897	0.273178	0.0101211	1	-0.0307603	0.449269	0.731437	0.653579	0.0708825	0.982553	0.171462	0.394818	1	0.619824	2.3811	0.473785	2.26833	0.182929	1	0.422826	0.0164429	1	0.0413599	0.535103	0.822403	0.991923
w/o MS2:NCGC00384824-01!methyl 3-hydroxy-2-[[3-hydroxy-2-[[2-[(3-hydroxy-2,4-dimethyltetradecanoyl)amino]-3-methylbutanoyl]amino]butanoyl]amino]propanoate [IIN-based: Match]	0.0225337	1	-0.05159	0.255087	0.867131	0.553705	0.364153	0.7875	-0.627445	0.243076	0.83511	0.562064	0.00693185	1	0.0193221	0.0946257	0.981606	-0.230165	0.111549	1	-0.343688	1.2916	0.287816	-1.93212	0.108225	0.964606	-0.249046	0.231581	1	-0.433235	0.00215145	1	-0.00574223	0.31752	1	0.758107	0.190235	0.913686	0.523631	0.595431	0.81805	0.991475
Ophiopogonoside A	0.611623	0.978693	0.864681	0.629598	0.695065	1.06752	0.589049	0.687111	-1.32051	0.423072	0.72731	0.650219	0.400023	0.73338	0.694726	0.013504	1	0.028477	2.26518	0.214381	2.13653	0.810777	0.518691	1.50928	0.178598	0.920708	-0.36142	0.249992	1	0.802019	0.208941	0.903213	0.383793	0.312895	1	0.593964	0.129156	0.945121	-0.29206	0.809787	0.740888	0.991427
Gly-Val	0.618011	0.978693	0.957004	0.143897	0.932107	0.26459	0.36312	0.787783	-0.730447	0.378208	0.755191	-0.82557	0.715364	0.605264	0.986459	0.183554	0.949223	0.350271	0.0369039	1	-0.0684153	0.308378	0.818867	0.513123	0.301323	0.850613	0.546062	0.167834	1	-0.408464	0.163468	0.923173	0.265142	0.214763	1	0.356181	0.979833	0.644848	1.36955	0.670806	0.795117	0.989851
Harman	0.14215	1	-0.0597531	2.71533	0.0663414	0.800585	0.227295	0.861909	-0.0909863	0.418091	0.729857	0.171942	1.66787	0.222116	0.577804	0.348989	0.902823	-0.15603	0.991258	0.720454	0.392258	0.874459	0.486606	-0.3476	1.72269	0.218534	0.761018	1.50982	0.63246	0.459448	1.18259	0.751958	0.647236	0.452909	1	0.217814	1.21908	0.559127	0.398157	2.93264	0.0750015	0.988146
w/o MS2:3-HYDROXY-4-(SUCCIN-2-YL)-CARYOLANE delta-LACTONE	0.451054	0.978693	0.830063	0.280739	0.853101	0.436578	0.0270656	1	-0.0529768	0.769226	0.523248	1.06125	1.1525	0.40033	1.30479	0.263172	0.922755	0.463711	0.0117867	1	0.0277069	0.290364	0.834803	0.457293	0.657154	0.644975	0.896952	0.295164	1	0.533537	0.177339	0.916887	0.409201	0.0437543	1	-0.0965873	0.802662	0.694307	1.13161	0.769608	0.758941	0.987613
w/o MS2:Secoisolariciresinol Diglucoside	0.259689	1	1.19931	0.773876	0.616113	2.6077	0.260041	0.842014	1.43511	0.0437358	0.983288	-0.233088	0.146848	0.889116	0.719082	0.431484	0.871879	1.74874	0.168657	0.99992	1.09456	0.213891	0.887897	1.08214	0.105914	0.965998	0.609025	0.0788282	1	0.480243	1.00661	0.787289	3.15722	0.808704	1	2.68816	0.0392007	1	-0.216497	0.189868	0.925917	0.985767
w/o MS2:(3a1R,4R,5S,5aR,10bR)-methyl 4-acetoxy-3a-ethyl-5-hydroxy-8-methoxy-6-methyl-3a,3a1,4,5,5a,6,11,12-octahydro-1H-indolizino[8,1-cd]carbazole-5-carboxylate	0.684427	0.978693	1.30625	0.178536	0.909265	0.403896	0.663392	0.6516	1.20378	0.65668	0.59484	1.18551	0.739178	0.592019	1.30794	0.395723	0.882673	0.924784	0.0861226	1	0.244264	0.798849	0.526318	1.44918	0.193872	0.912381	0.511091	0.250967	1	0.585482	0.423979	0.81248	0.826699	0.166511	1	0.403759	0.799062	0.694565	1.58019	0.491897	0.822403	0.985743
w/o MS2:tomatidine	0.316823	1	0.30275	0.506888	0.747514	0.608698	1.58783	0.264234	0.945153	0.757977	0.529262	-0.716584	0.10765	0.923421	0.115847	0.21396	0.939185	-0.302739	0.220684	0.990742	0.248463	2.95121	0.0290525	1.6183	0.0578921	0.990141	-0.0599438	0.481926	1	0.336597	0.522708	0.798712	0.32387	1.54649	1	0.929468	0.50438	0.767872	-0.551725	1.34126	0.528432	0.985334
w/o MS2:NCGC00380395-01_C29H42N4O6_5-Carbamimidamido-2-(4,6'-dihydroxy-2',5',5',8a'-tetramethyl-6-oxo-3',4',4a',5',6,6',7',8,8',8a'-decahydro-2'H-spiro[furo[2,3-e]isoindole-2,1'-naphthalen]-7(3H)-yl)pentanoic acid	0.127102	1	0.224159	0.253179	0.867131	0.402167	0.662827	0.651676	0.80482	0.224426	0.846823	0.369449	0.347668	0.762807	0.533449	0.331149	0.906044	0.498006	0.104054	1	0.214021	0.312403	0.817991	0.477481	0.049201	0.993056	0.103779	0.226592	1	-0.405726	0.0323771	1	-0.0916608	0.29882	1	0.52073	0.410043	0.799877	0.802951	0.774799	0.754872	0.985092
w/o MS2:MLS001076073-01!	0.198033	1	0.634338	0.0458843	0.996618	0.134462	0.382974	0.780019	0.9098	0.252622	0.828616	0.679194	0.49183	0.69457	1.05412	0.177432	0.951398	0.508703	0.014441	1	0.0549631	0.228468	0.878947	0.655885	0.0340069	0.996749	0.125258	0.192744	1	0.496833	0.265211	0.881603	0.625787	0.0409647	1	0.119491	0.538855	0.760217	1.24634	0.436921	0.835103	0.984026
w/o MS2:NCGC00385705-01_C43H68O14_(3beta,5xi,9xi,16beta,18xi,21beta,22alpha)-28-Acetoxy-16,22,23-trihydroxy-21-[(2-methylbutanoyl)oxy]olean-12-en-3-yl beta-D-glucopyranosiduronic acid	0.320019	1	0.396971	2.60724	0.0765015	1.65683	0.0386732	0.993595	0.0693178	0.446348	0.712518	0.529382	1.72769	0.208892	1.26612	0.412177	0.877538	0.431873	1.49028	0.457171	1.01992	0.45191	0.729977	0.481217	0.264902	0.864481	0.307136	0.626879	1	-0.555829	0.351708	0.843786	0.362674	0.0118391	1	-0.0165094	1.21211	0.559127	1.17075	1.33393	0.533857	0.982766
w/o MS2:NCGC00347381-02!(3S,5S,8R,9S,10S,13R,14S,17R)-5,14-dihydroxy-13-methyl-17-(6-oxopyran-3-yl)-3-[(2R,3R,4S,5S,6R)-3,4,5-trihydroxy-6-(hydroxymethyl)oxan-2-yl]oxy-2,3,4,6,7,8,9,11,12,15,16,17-dodecahydro-1H-cyclopenta[a]phenanthrene-10-carbaldehyde [IIN-based: Match]	0.145206	1	0.428441	0.0328043	1	-0.0839548	0.0761188	0.969142	0.198503	0.157105	0.895068	0.42705	0.31721	0.778445	0.73235	0.0977915	0.979455	0.29207	0.22981	0.989916	-0.624971	0.158926	0.925685	0.464488	0.0512089	0.993056	-0.148049	0.0202371	1	0.0654726	0.12451	0.950974	0.320972	0.251636	1	-0.592053	0.403932	0.800762	1.07138	0.476966	0.822403	0.981715
w/o MS2:Microcystin-LR	0.638597	0.978693	1.30933	0.0940075	0.966822	-0.586046	1.06975	0.462533	-5.29399	0.380686	0.752501	0.935141	0.296703	0.789556	0.849523	0.253854	0.923973	0.738296	1.59302	0.41752	2.24109	0.630479	0.6395	-1.32552	0.0108227	1	-0.0337107	0.0548075	1	-0.366485	0.475941	0.798712	1.2992	0.0359551	1	-0.247345	0.115804	0.952181	-0.427445	0.403894	0.845534	0.980611
w/o MS2:Aurofusarin	0.0163468	1	0.0219653	0.417219	0.781832	-0.363423	0.107207	0.944679	0.115728	1.88741	0.12	-6.50223	0.343935	0.763676	-0.329738	3.34262	0.022416	-10.0725	0.173785	0.99992	0.19025	0.0552826	0.99714	0.076275	0.0937203	0.970087	0.093606	0.923059	0.928397	-0.709232	0.165672	0.921253	-0.158008	0.159263	1	-0.183668	0.770307	0.708189	-0.70479	1.56852	0.418936	0.980423
w/o MS2:Methyl Fexofenadine	0.0360782	1	0.0713293	0.122716	0.945252	0.196661	0.0707255	0.971455	0.126503	0.392305	0.745493	0.547576	0.0439975	0.982883	0.103136	0.0803785	0.981897	-0.143148	0.761906	0.851509	0.801557	0.24954	0.863137	0.391825	0.525695	0.724859	-0.709409	0.00738097	1	0.0159273	0.679234	0.791955	0.955438	1.10243	1	1.3126	0.13044	0.944867	-0.21642	0.991136	0.678544	0.980244
w/o MS2:karakoline	0.0414725	1	0.197291	0.0796265	0.973022	0.298543	0.217835	0.870759	0.687958	0.534233	0.666342	1.41886	0.353336	0.758571	1.0351	0.409542	0.877548	1.15794	0.266216	0.986608	-1.92172	0.224697	0.880937	0.764211	0.00656213	1	-0.0297732	0.800896	0.980795	-5.35213	0.209952	0.902078	0.692233	0.097068	1	-0.458633	0.636993	0.744182	1.64771	0.313293	0.880517	0.97831
w/o MS2:NCGC00381203-01_C31H46N4O7_2H-Pyrido[1,2-a][1,4,7,10]tetraazacyclododecine-1,4,7,10(3H,12H)-tetrone, 3-(7,8-dihydroxy-6-oxooctyl)octahydro-9-(1-methylpropyl)-6-(phenylmethyl)-	0.17068	1	0.378418	0.161689	0.918179	0.340527	0.521504	0.718842	0.774345	0.268526	0.820255	0.679427	0.00196265	1	-0.00506242	0.296211	0.915403	0.637701	0.325905	0.986608	0.570786	0.216859	0.886692	0.365041	0.360143	0.811337	-0.784361	0.457794	1	0.771274	0.536833	0.798712	0.785765	0.12082	1	0.285174	0.375581	0.814377	0.934891	0.655854	0.803943	0.977428
w/o MS2:Bilirubin	0.150872	1	0.663888	0.07748	0.974752	0.326635	0.0923955	0.95723	0.351407	0.0521607	0.977029	-0.204908	0.401576	0.732729	1.24768	0.0662216	0.988044	-0.2838	0.227506	0.990151	-0.932793	0.5614	0.67741	-1.68123	0.0279942	0.997626	-0.124205	0.273057	1	0.92521	0.227596	0.896467	0.674466	0.0842866	1	-0.330875	0.311043	0.849699	1.04983	0.326553	0.874781	0.977341
w/o MS2:NCGC00169102-02!2-[5-[2-[2-[5-[2-[2-[5-[2-[2-[5-(2-hydroxybutyl)oxolan-2-yl]propanoyloxy]propyl]oxolan-2-yl]propanoyloxy]propyl]oxolan-2-yl]propanoyloxy]propyl]oxolan-2-yl]propanoic acid [IIN-based on: CCMSLIB00000847528]	0.147776	1	-0.156766	0.0480803	0.994689	0.0595323	0.450907	0.735266	0.429006	0.9192	0.443794	-0.678252	0.234702	0.829287	0.312397	0.292738	0.915785	-0.290489	0.12589	1	0.134228	0.215302	0.887183	0.228929	0.418888	0.776709	-0.390531	0.387214	1	0.411027	0.115979	0.956951	0.126429	0.916739	1	0.934162	0.182462	0.916064	-0.201908	1.42706	0.481025	0.976989
w/o MS2:Thiamine monophosphate chloride dihydrate	1.06293	0.780788	1.26964	0.235784	0.875993	0.509012	0.0946721	0.955717	0.176934	0.825257	0.489637	1.04316	0.483887	0.699238	0.728093	0.45766	0.857315	0.583661	1.75818	0.358091	1.75931	1.25169	0.303745	1.74511	0.280741	0.861981	0.47053	0.913435	0.928397	1.22964	0.319845	0.86094	0.533462	0.58143	1	0.873046	0.211796	0.90029	0.370321	0.749858	0.769051	0.976103
w/o MS2:Sarafloxacin HCl	0.227969	1	-1.31912	0.245709	0.869839	-0.728509	0.0118263	1	-0.0440358	1.17303	0.330597	2.37092	0.913683	0.513818	1.78576	0.660184	0.795437	1.8164	0.287496	0.986608	-0.984051	0.22544	0.880905	-0.65322	0.0643931	0.9871	-0.213447	0.273616	1	0.776212	0.00600442	1	0.0186068	0.0617975	1	-0.194518	0.377697	0.81428	1.0853	0.370851	0.858662	0.973586
PHOSPHORYLCHOLINE	2.13448	0.269048	2.50155	0.921586	0.539486	1.49362	0.348523	0.800061	0.552364	0.01837	1	0.0355906	1.39973	0.306148	1.59463	0.0679594	0.987393	0.132649	0.481143	0.949688	0.849713	4.20822	0.00464414	4.73316	1.09027	0.432972	1.44144	2.09804	0.340936	2.63119	0.311535	0.86614	-0.62257	2.67625	0.316415	2.74244	1.38529	0.493482	1.72044	0.678705	0.793436	0.973475
w/o MS2:NCGC00385175-01!7-hydroxy-3-(2-oxochromen-7-yl)oxy-8-[2-oxo-7-[(2S,3R,4R,5R,6S)-3,4,5-trihydroxy-6-methyloxan-2-yl]oxychromen-8-yl]chromen-2-one	0.305619	1	0.708401	0.0710232	0.978961	-0.168788	0.0423733	0.991809	0.108208	0.237093	0.837863	0.669121	0.354708	0.75754	-0.701882	0.235744	0.929655	-0.476154	0.0842977	1	0.247369	0.0263498	1	0.0795302	0.424988	0.772159	-0.781632	0.23936	1	0.607221	0.0796165	0.978918	-0.147956	0.280387	1	-0.613848	0.108919	0.956664	0.264642	0.426739	0.835417	0.970882
w/o MS2:Ginkgolic Acid C13-0	0.209568	1	-0.405893	0.644515	0.685853	-3.64263	0.33501	0.806031	-1.70306	0.139358	0.906261	-0.88031	0.344055	0.763676	-1.77505	0.472793	0.855754	-0.76879	0.0608712	1	0.131682	0.390116	0.769416	-1.9351	0.485671	0.745987	-2.29726	0.0188762	1	-0.0489303	0.236412	0.893913	0.400526	0.412991	1	-2.03655	0.683834	0.733205	0.994724	0.714325	0.782014	0.968416
w/o MS2:Agelasine (Stereochemistry Of Diterpene Unknown)	0.491369	0.978693	0.794596	0.0927747	0.966822	0.225171	0.186237	0.892375	0.356707	0.0878138	0.947652	-0.189913	0.0908716	0.93793	0.239303	0.17234	0.956133	-0.370666	0.0191064	1	-0.0546389	0.592297	0.660085	1.08535	0.0501474	0.993056	-0.134342	0.341237	1	0.624741	0.504132	0.798712	0.852338	0.555507	1	0.962102	0.0809918	0.976884	-0.200416	0.665773	0.798163	0.968331
w/o MS2:[(2R,3S,4S,5R,6R)-6-[(2S,3S,4S,5R)-3,4-dihydroxy-2,5-bis(hydroxymethyl)oxolan-2-yl]oxy-3,4,5-trihydroxyoxan-2-yl]methyl (E)-3-(4-hydroxy-3,5-dimethoxyphenyl)prop-2-enoate	0.13481	1	-0.325993	0.0129991	1	0.0305134	0.0250955	1	-0.0720553	0.498386	0.690315	-0.901702	1.21005	0.376669	-1.87395	1.13468	0.550106	-1.63163	0.321243	0.986608	-0.670891	1.1415	0.351753	-1.74371	0.674151	0.633934	-1.34116	0.238043	1	-0.568734	0.0511961	0.993726	0.120864	0.0767367	1	0.172587	1.30395	0.524694	-1.95463	0.578793	0.820918	0.965874
w/o MS2:Miliiamine C 20-Ac, N-de-Me - Ingenol diterpenoid	0.0409724	1	0.0718269	0.230358	0.877925	-1.26865	1.1811	0.412655	1.08107	1.16314	0.33287	1.37375	0.558895	0.667379	0.638391	0.66185	0.794961	1.00356	0.138441	1	0.253671	0.19617	0.901289	0.258644	1.20118	0.383195	1.12036	0.095815	1	0.229284	0.139966	0.940225	0.186351	0.297106	1	0.464755	0.368387	0.816308	0.430853	1.01918	0.669033	0.961153
w/o MS2:h_7_epitestosterone	1.10829	0.759316	1.80409	0.579578	0.715858	1.26986	0.0311878	0.997649	0.094412	0.215183	0.851901	-0.564385	0.86529	0.539676	1.51328	0.237615	0.92958	-0.52376	0.511767	0.949688	1.0346	2.2663	0.070863	3.40001	0.277029	0.861981	0.719785	1.11631	0.841175	2.52844	0.0720211	0.982691	-0.177078	0.63168	1	1.35538	0.224777	0.8929	0.506056	0.41208	0.841536	0.960852
w/o MS2:Quercetin 3-O-malonylglucoside	0.0972091	1	-0.868489	1.20015	0.419519	5.58253	0.259791	0.842014	-2.09623	0.296896	0.804512	-2.28851	0.390731	0.738859	2.6374	0.131698	0.973542	1.14771	0.115404	1	1.01088	0.589388	0.663236	3.8174	0.0265797	0.997626	-0.271198	0.244331	1	-2.01382	1.51941	0.662416	6.67185	0.336323	1	2.30987	0.127477	0.946699	1.10893	0.109386	0.972629	0.95938
w/o MS2:3,4-dihydroxy-5-[(2S,3R,4S,5S,6R)-3,4,5-trihydroxy-6-[[4-(2-hydroxypropan-2-yl)cyclohexene-1-carbonyl]oxymethyl]oxan-2-yl]oxybenzoic acid	0.902306	0.892684	1.1141	0.418131	0.781832	0.666703	1.00551	0.49487	1.08663	1.43244	0.236883	1.64448	0.445876	0.711213	0.74968	0.154899	0.964436	0.237834	0.915841	0.773781	1.01395	0.135926	0.943029	0.224964	0.804994	0.561334	0.876192	0.145093	1	0.2484	0.289539	0.873572	0.579624	0.617849	1	1.00802	0.256754	0.879893	0.435494	0.801654	0.743378	0.957434
w/o MS2:MLS001148217-01!Medroxyprogesterone 17-acetate	0.211572	1	0.737694	0.303834	0.845502	0.997308	0.550625	0.703957	1.48832	0.449714	0.711331	1.24618	0.245262	0.822552	0.828181	0.196213	0.94423	0.74766	0.00724521	1	0.0315792	0.0134108	1	-0.0541576	0.372821	0.804309	1.20086	0.229399	1	0.740662	0.48992	0.798712	1.37875	0.0182107	1	0.0757254	0.405869	0.800104	1.2314	0.288394	0.892621	0.956884
w/o MS2:Isoleucylserine; PlaSMA ID-818	0.602601	0.978693	1.44438	0.384538	0.797039	0.930494	0.309316	0.814721	0.857291	0.394754	0.744456	0.976915	0.418953	0.72562	1.07783	0.2885	0.915965	0.805905	0.0297192	1	-0.106648	0.254608	0.859587	0.70982	0.271244	0.861981	0.740856	0.280321	1	0.796627	0.474073	0.798712	1.10163	0.419355	1	1.04621	0.407514	0.799877	1.08786	0.376048	0.858466	0.956663
w/o MS2:Betamethasone-17-valerate	0.571919	0.978693	0.915488	0.125771	0.944212	0.243398	0.835635	0.572858	1.11801	0.461365	0.704787	0.75555	0.935234	0.501057	1.13286	0.0405793	0.999801	-0.107456	0.154915	1	-0.31843	0.404073	0.759908	0.756654	0.257674	0.870042	0.463997	0.228006	1	0.437852	0.562028	0.798712	0.813979	0.081766	1	0.172653	1.42938	0.479977	1.75062	0.616454	0.817452	0.956417
w/o MS2:NPE_241.1335_10.3	0.105537	1	0.321725	0.268388	0.858594	-0.502596	1.15808	0.419985	1.56492	0.307072	0.797186	0.737775	0.482947	0.699238	0.917616	0.286873	0.915965	0.702183	0.0200504	1	-0.0603892	0.706476	0.589836	1.31287	0.288039	0.859357	0.606635	0.174646	1	-0.46619	0.492834	0.798712	-0.709516	0.461609	1	-0.890326	0.928542	0.660673	1.51322	0.494203	0.822403	0.955932
w/o MS2:Imiquimod	0.734874	0.978693	1.10813	0.149485	0.928214	-0.340311	1.07881	0.459273	1.36306	0.143954	0.904416	0.309974	0.602834	0.654385	0.815904	0.0533179	0.994275	-0.135659	0.154444	1	0.314408	0.421781	0.748726	0.775114	0.0217383	1	0.0456322	0.283463	1	0.46405	0.885621	0.787289	1.13306	0.0613864	1	0.126762	1.34047	0.511191	1.75609	0.629345	0.813725	0.953581
w/o MS2:Anabasamine	0.349206	1	0.774979	0.401197	0.78834	0.827188	0.382365	0.780319	0.779095	0.0475464	0.981655	-0.133246	0.332032	0.770517	0.720125	0.0855656	0.981897	0.218357	0.043215	1	0.131107	0.204712	0.894802	0.474536	0.0777951	0.979395	0.226073	0.271247	1	0.60387	0.442916	0.807015	0.830713	0.0943082	1	0.240546	0.359149	0.822275	0.819785	0.497732	0.822403	0.953482
w/o MS2:Aerucyclamide B	0.859156	0.914651	0.732505	0.137486	0.936786	0.201971	0.19529	0.88608	-1.0588	1.64578	0.174518	1.32007	0.99953	0.469562	1.22015	0.399536	0.881774	0.628769	0.635252	0.914901	0.732236	0.445139	0.732571	0.533302	0.179986	0.919967	0.275243	0.215468	1	-1.12808	0.468913	0.798712	0.60096	0.267958	1	-1.34252	0.298573	0.856787	-1.46315	1.06818	0.647439	0.951621
w/o MS2:Mellein	0.197644	1	0.376267	0.242247	0.870416	0.541795	0.906048	0.545314	0.957166	0.22452	0.846823	-0.461051	0.11982	0.911883	-0.294585	0.289134	0.915785	-0.458636	0.646236	0.913809	0.773653	0.610091	0.652551	0.88693	0.0165324	1	-0.0430484	0.475507	1	0.649692	1.27797	0.74374	1.23473	0.165682	1	0.343681	0.781406	0.703147	1.3395	0.811021	0.740349	0.951109
w/o MS2:honokiol	0.81908	0.931569	0.582961	0.685646	0.66348	0.594704	0.873966	0.562143	0.916086	0.352309	0.769453	-0.315331	0.607656	0.653389	0.759485	0.120393	0.976687	-0.207973	0.125631	1	-0.143591	1.6232	0.183573	1.69229	0.387823	0.795213	0.489139	0.656876	1	0.596619	0.879881	0.787289	0.877615	0.851323	1	0.88501	1.54607	0.426663	1.61403	0.966302	0.693506	0.948376
w/o MS2:cephalotaxine	0.376121	1	1.07124	0.374694	0.803181	1.02344	0.427029	0.747069	1.35269	0.0113994	1	0.045263	0.0861402	0.942533	0.29414	0.151527	0.966342	0.584144	2.30538	0.20481	3.18918	0.426794	0.744715	1.07833	1.34955	0.332158	2.37996	0.833612	0.969996	1.96107	0.300438	0.871161	-0.617854	0.473464	1	1.69775	0.37716	0.81428	-0.791892	0.306718	0.883611	0.947009
w/o MS2:NCGC00385253-01_C30H44O7_(2S,4R,9beta,16alpha,23E)-2,16,20,25-Tetrahydroxy-9,10,14-trimethyl-4,9-cyclo-9,10-secocholesta-5,23-diene-1,11,22-trione	0.00341846	1	0.00757058	1.6974	0.249096	1.74279	0.243606	0.850499	0.452387	1.44311	0.233332	-2.32093	0.0208255	1	-0.0469359	1.30733	0.458239	-1.91721	0.582111	0.930534	0.991423	4.43606	0.00321229	3.75185	0.581132	0.687261	0.906502	0.561833	1	1.00385	1.11219	0.757855	1.17375	0.628808	1	1.01395	0.00487434	1	-0.00877937	0.638805	0.808986	0.947005
w/o MS2:2-[(2S,3S,4S)-3-[(1S)-1-acetyloxyethyl]-5-methoxycarbonyl-2-[(2S,3R,4S,5S,6R)-3,4,5-trihydroxy-6-(hydroxymethyl)oxan-2-yl]oxy-3,4-dihydro-2H-pyran-4-yl]acetic acid	0.0102399	1	0.0411409	0.40225	0.78834	1.00216	0.348149	0.800328	0.895437	0.130587	0.912759	0.442693	0.259009	0.811528	0.759893	0.129964	0.97456	0.461968	0.0249788	1	0.086985	0.496249	0.721404	1.19257	0.0783208	0.979395	0.286094	0.535626	1	1.29591	0.604061	0.794189	1.36391	0.0465954	1	0.181704	0.142291	0.938452	0.568815	0.375654	0.858466	0.94688
w/o MS2:NCGC00385656-01!9-(1H-indol-3-ylmethyl)-6,12-dimethyl-3-propan-2-yl-1,4,7,10,13-pentazacyclopentadecane-2,5,8,11,14-pentone [IIN-based on: CCMSLIB00000845034]	0.945435	0.872838	1.1746	0.0369576	1	0.0903034	1.17724	0.412655	1.34525	0.212443	0.852934	-1.26361	0.894109	0.524717	1.00876	0.290552	0.915785	0.445654	0.765076	0.849508	0.925094	0.00203029	1	0.00372171	0.775298	0.580813	0.961892	0.696136	1	0.879956	0.681201	0.791955	0.794038	1.23548	1	1.35631	0.868132	0.682782	0.967293	0.566104	0.82183	0.945731
w/o MS2:Dofetilide (Tikosyn)	0.717378	0.978693	0.611998	1.45513	0.332319	1.1636	1.22051	0.397952	0.992442	0.0756685	0.957304	0.106258	0.179065	0.862427	0.237861	0.260164	0.922755	0.355341	0.0719495	1	0.124667	0.764577	0.550185	0.839038	0.383584	0.798815	0.458695	0.390253	1	-0.414901	0.865178	0.787289	1.15044	1.09345	1	0.914376	0.847574	0.684242	0.832029	0.882867	0.722154	0.945268
w/o MS2:NCGC00169946-02!2-(1,2-dihydroxypentyl)-4-methoxy-2,3-dihydropyran-6-one	1.16446	0.719161	1.89804	0.300324	0.845502	-1.35724	0.496533	0.729711	0.753423	0.228541	0.843918	-1.07335	0.00673471	1	-0.0124598	0.0315663	1	-0.0688376	0.421794	0.966382	-1.75281	0.747629	0.56406	1.0817	0.516916	0.731612	0.706057	0.13507	1	-0.735951	0.346553	0.847078	-1.48035	0.323544	1	-1.3817	0.186424	0.915003	0.371446	0.840859	0.732166	0.943714
w/o MS2:[(2S,3R,4R,5S,6S)-2-[[(1aS,1bS,2S,5aR,6S,6aS)-1a-(hydroxymethyl)-2-[(2S,3R,4S,5S,6R)-3,4,5-trihydroxy-6-(hydroxymethyl)oxan-2-yl]oxy-2,5a,6,6a-tetrahydro-1bH-oxireno[5,6]cyclopenta[1,3-c]pyran-6-yl]oxy]-3,5-dihydroxy-6-methyloxan-4-yl] (E)-3-(3,4-dihydroxyphenyl)prop-2-enoate	0.431063	0.981248	3.5796	0.322718	0.833612	2.70387	0.346251	0.801291	2.86346	0.996284	0.408459	5.14818	1.12432	0.41227	5.76277	0.283351	0.916128	2.3839	0.222972	0.990742	1.93971	0.94362	0.44743	4.90793	0.0753207	0.981509	0.859364	0.262023	1	2.2493	0.304207	0.869783	2.53997	0.00041971	1	-0.00488631	0.457811	0.773294	3.71025	0.0837107	0.985587	0.942808
w/o MS2:desferrichrome	0.0938612	1	0.31083	0.0659713	0.983211	0.139823	0.304645	0.819265	0.528435	0.398464	0.741994	-0.812221	0.215656	0.839143	0.481172	0.132866	0.973254	0.348274	0.153722	1	0.362881	1.13837	0.353426	1.34955	0.0412396	0.994885	0.0958452	0.780038	0.996699	1.05855	0.534453	0.798712	0.788449	0.149093	1	0.432619	0.0920318	0.970264	0.315181	0.696112	0.78895	0.94208
w/o MS2:Butyryl carnitine (isomer of 919)	0.340373	1	0.267027	0.138183	0.936532	0.127339	0.261732	0.841128	0.204469	0.651919	0.597339	0.482679	0.56136	0.667379	0.445987	0.524199	0.855754	0.362076	0.011525	1	0.0125009	1.0728	0.385784	1.25778	1.10438	0.426679	0.795982	0.44468	1	0.339082	0.704275	0.791955	0.441715	0.167068	1	0.160509	0.524166	0.76263	0.571807	1.04182	0.658661	0.94074
w/o MS2:C18(Plasm)-18:1 PC	1.09701	0.764811	1.36136	0.75934	0.621877	1.01401	0.14432	0.921283	0.20029	1.06302	0.379407	1.1321	0.75838	0.582073	0.941691	0.787513	0.725041	0.795514	0.743926	0.864649	0.790773	1.83816	0.130139	1.99512	0.424549	0.772159	0.569253	1.23251	0.774003	1.27404	0.653539	0.791955	1.03522	0.792787	1	1.21959	0.530444	0.761086	0.715973	0.784664	0.753127	0.940132
w/o MS2:NCGC00385320-01_C26H36O11_3-(4-{[1,3-Dihydroxy-1-(4-hydroxy-3-methoxyphenyl)-2-propanyl]oxy}-3-methoxyphenyl)propyl 6-deoxy-alpha-L-mannopyranoside	0.66796	0.978693	0.882701	0.640201	0.687656	0.873351	1.48533	0.298808	1.45252	0.0512887	0.978097	-0.101809	0.0500823	0.977844	0.077528	1.48101	0.379297	1.51429	0.0647503	1	0.127846	1.40721	0.24825	1.79088	1.29035	0.351944	1.3212	1.0532	0.873254	1.02732	2.06395	0.531777	2.13061	1.18774	1	1.35111	0.694797	0.727871	0.69057	0.978637	0.681492	0.938636
Methyltyrosinate	0.770628	0.962643	1.12325	0.0457718	0.996618	-0.139243	0.584974	0.688598	0.965744	0.0618221	0.970378	0.171408	0.211801	0.84222	-0.614886	0.372556	0.892775	-0.922099	0.34255	0.985902	0.733566	0.686988	0.601922	1.19197	0.123124	0.956444	-0.33538	0.534184	1	0.919569	1.46926	0.669103	1.80834	0.0642862	1	-0.203906	0.172456	0.921896	0.536454	0.493221	0.822403	0.938636
w/o MS2:Nitrarine	0.165304	1	1.32307	0.331201	0.828558	1.68971	0.195479	0.88608	1.51937	0.485785	0.697844	2.30297	0.615715	0.651909	2.7261	0.0118031	1	-0.102912	0.111529	1	-0.841151	0.0974688	0.969229	0.796166	0.249539	0.874112	1.36192	0.232079	1	-1.88812	0.0539288	0.991544	-0.431374	0.610909	1	-4.1173	0.466951	0.770484	2.34296	0.114878	0.968183	0.93817
w/o MS2:NCGC00380810-01!	0.0804345	1	0.274271	0.194184	0.900958	0.579016	0.0263826	1	0.087019	0.080751	0.953931	0.227965	0.130972	0.90362	0.361779	0.0227468	1	-0.0715872	0.302606	0.986608	-1.86317	0.217691	0.886692	0.573449	0.0354785	0.996749	-0.112191	0.0355822	1	-0.129442	0.172551	0.916887	0.527356	0.0401577	1	-0.140464	0.12042	0.949693	0.340146	0.352268	0.866008	0.934946
w/o MS2:CHOLESTEROL	0.679225	0.978693	1.14764	1.93689	0.193239	2.41622	0.452003	0.735133	0.87649	0.971739	0.421062	1.5039	0.514969	0.685908	0.643689	2.32256	0.117871	1.87122	0.727325	0.869131	1.42106	3.86438	0.00715146	2.786	0.553687	0.705178	0.693046	0.850222	0.966651	1.60599	0.204673	0.904672	-0.235492	1.56025	1	2.15005	0.208	0.90029	0.426504	0.536446	0.822403	0.934632
w/o MS2:8-acetamido-2-methyl-7-oxononanoic acid	0.498795	0.978693	1.14697	0.0145324	1	-0.0444711	0.146956	0.91903	0.468589	0.557672	0.653626	1.18265	0.249006	0.819352	0.623791	0.0498666	0.996306	-0.165697	0.0136793	1	-0.0454647	0.177548	0.913002	0.588381	0.13676	0.948284	0.378593	0.0351099	1	0.112575	0.19899	0.907056	0.539646	0.236439	1	0.668688	0.281739	0.864324	0.836302	0.362005	0.860366	0.933299
w/o MS2:3-[2-(6,7-dihydroxy-1,2,4a-trimethylspiro[3,4,6,7,8,8a-hexahydro-2H-naphthalene-5,2'-oxirane]-1-yl)ethyl]-2-hydroxy-2H-furan-5-one	0.956579	0.862465	0.751748	0.79725	0.60492	0.924793	0.335701	0.806031	0.348353	0.609021	0.617281	0.656761	0.200644	0.847773	-0.29649	1.41225	0.410083	1.12935	0.384135	0.977985	0.483604	1.3156	0.281149	1.26876	0.343306	0.821046	0.4315	0.224967	1	-0.332334	0.375257	0.833523	-1.9571	0.211642	1	0.334264	0.243617	0.884226	0.442911	1.23941	0.562233	0.931562
w/o MS2:Conessine	0.00482028	1	0.00981557	0.0540371	0.991259	-0.0974938	0.224715	0.864042	0.634559	0.315681	0.792506	-0.430827	0.825915	0.555735	-0.76416	0.175109	0.953064	0.668538	0.299398	0.986608	1.09791	0.0179519	1	0.0370654	0.481727	0.745987	2.57615	0.20624	1	0.865793	1.06706	0.773196	1.23014	0.28354	1	0.537065	0.536386	0.760701	0.773976	0.277707	0.895068	0.930827
w/o MS2:3,4,5-trihydroxy-6-(hydroxymethyl)oxan-2-yl 4,6-dihydroxy-7,12,16-trimethyl-15-(4,5,6-trihydroxy-6-methylheptan-2-yl)pentacyclo[9.7.0.0?,?.0?,?.0??,??]octadecane-7-carboxylate	0.400921	0.989627	0.860049	0.15285	0.925519	0.323031	0.89545	0.550899	1.17049	0.337578	0.778276	0.679566	0.248134	0.819587	0.464215	0.0851008	0.981897	0.214249	0.0803234	1	0.178445	0.0332593	1	0.0824803	0.405453	0.784283	-0.916897	0.0538263	1	0.135598	0.0671287	0.985878	0.130609	0.07263	1	0.154405	0.189868	0.913824	0.424023	0.494977	0.822403	0.930508
w/o MS2:(7S,9E,11S,12R,13S,14S,15S,16R,17S,18S,19E,21Z)-26-[benzyl(methyl)amino]-2,15,17-trihydroxy-11-methoxy-3,7,12,14,16,18,22-heptamethyl-6,23,27,29-tetraoxo-8,30-dioxa-24-azatetracyclo[23.3.1.1^{4,7}.0^{5,28}]triaconta-1,3,5(28),9,19,21,25-heptaen-13-yl ...	0.857658	0.914651	3.03895	0.0371569	1	0.27917	0.77118	0.601285	2.92215	0.077327	0.955862	-0.686221	0.132183	0.902737	0.952287	0.0531993	0.994286	0.396446	0.0527034	1	0.396246	0.789876	0.532943	2.83103	0.683817	0.630646	2.57236	0.828484	0.969996	2.98374	0.852033	0.787289	3.10553	0.840983	1	3.04578	0.0286316	1	0.216902	0.129592	0.960369	0.929097
w/o MS2:methyllycaconitine	0.474527	0.978693	1.03434	0.178693	0.909265	0.457904	0.371396	0.784583	0.851591	0.353821	0.768972	0.809245	0.35745	0.755999	0.817598	0.425474	0.873662	0.955468	0.280574	0.986608	0.67842	0.448027	0.731606	0.984061	0.224408	0.89049	0.564112	0.44203	1	0.981759	0.479822	0.798712	1.03391	0.504189	1	1.08973	0.433463	0.787442	0.96528	0.411277	0.841711	0.928196
w/o MS2:Quinoxaline	0.81873	0.931569	0.939662	0.684902	0.663804	0.778034	0.0236859	1	0.0408193	0.48087	0.700892	0.637887	0.585154	0.659277	0.733277	0.428066	0.87303	0.617812	0.355531	0.985902	0.524857	0.369742	0.783351	-0.60811	0.63199	0.662191	0.866603	0.0842823	1	0.172876	0.519367	0.798712	0.683416	0.139334	1	0.216074	0.617478	0.74892	0.771876	0.693136	0.78895	0.92806
w/o MS2:MMV676382	0.101141	1	0.367377	0.0646469	0.984814	-0.181595	0.333718	0.806031	0.813285	0.379143	0.754171	0.968199	0.44014	0.714695	0.94674	0.2595	0.922796	0.669954	0.206802	0.9962	-0.608119	0.387642	0.769416	0.993343	0.0988808	0.967467	0.346626	0.0214826	1	0.0706933	0.462146	0.800366	0.975725	0.057846	1	0.162987	0.526971	0.76263	1.20128	0.399594	0.845932	0.928034
w/o MS2:3-Hydroxy-3-methylglutarate	0.24204	1	0.489987	0.707455	0.647471	0.996037	0.189923	0.889846	0.365649	0.517381	0.675787	1.23744	0.240554	0.827447	0.610945	0.0366506	1	0.0924403	0.0124595	1	0.0348407	0.656745	0.622802	1.08049	0.525159	0.725259	-0.730891	0.226838	1	0.447261	0.261808	0.884495	0.533849	0.0523203	1	0.100072	0.0398412	1	-0.0914834	0.495572	0.822403	0.928029
w/o MS2:Phytosphingosine-1-P	0.102855	1	-0.117796	0.849341	0.580909	0.624892	0.0168946	1	0.0197446	2.92189	0.0238386	-1.88004	0.383567	0.741372	0.333285	2.71507	0.0657102	-2.07044	0.476065	0.949688	0.331882	1.28789	0.288493	-0.776125	0.927229	0.511699	0.582215	0.0277966	1	0.0331478	1.95454	0.543004	0.998844	0.545016	1	0.501269	1.03423	0.624561	-0.749445	1.61323	0.397562	0.927583
w/o MS2:Isorangiformic acid	0.0153208	1	0.0409374	0.000780639	1	0.00164207	1.1806	0.412655	1.47509	0.0093245	1	-0.021814	0.202437	0.846366	0.337195	0.61184	0.818428	-2.47458	0.175289	0.99992	-0.340478	0.932877	0.453797	2.06525	0.000380632	1	-0.00108767	0.610011	1	-2.45336	0.399408	0.823755	0.603435	0.305207	1	-0.582152	0.885014	0.674733	1.30602	0.709201	0.78358	0.924897
w/o MS2:sarcophytol B	0.587968	0.978693	0.822136	0.641037	0.687656	0.943414	1.73063	0.219007	1.19308	1.01033	0.403874	1.04211	1.45895	0.284768	1.44641	1.58387	0.339057	1.27855	1.95262	0.301122	1.73964	1.68954	0.166448	1.51941	1.38845	0.321309	1.19699	2.98371	0.0914554	2.03101	0.601446	0.795359	0.577816	0.182905	1	0.350262	0.756381	0.710479	0.747214	0.916934	0.716158	0.924809
w/o MS2:NCGC00380172-01_C16H24O5_2-Naphthaleneacetic acid, 1,2,3,4,4a,5,8,8a-octahydro-1,8-dihydroxy-alpha,4a,8-trimethyl-5-oxo-, methyl ester	0.652317	0.978693	0.714999	0.579599	0.715858	0.820548	0.864082	0.563946	0.900253	0.825197	0.489637	0.848532	0.728738	0.599502	0.875927	0.582745	0.830823	0.709158	0.797191	0.833908	0.822307	1.25027	0.304008	1.22539	0.602095	0.677213	0.707638	1.71395	0.516576	1.43797	0.20729	0.903722	0.349538	0.184301	1	0.344653	0.605379	0.754197	0.770505	0.850756	0.732166	0.922923
w/o MS2:(3aS,5aS,9bR)-5a,9-dimethyl-3-methylidene-3a,4,6,7,8,9b-hexahydrobenzo[g][1]benzofuran-2,5-dione	0.277084	1	0.763328	0.251411	0.867131	0.678088	0.34437	0.803173	0.889659	0.386964	0.749126	0.982649	0.22877	0.831399	0.630701	0.511588	0.855754	1.22856	0.123383	1	0.373895	0.447868	0.731652	1.11604	0.14314	0.944638	0.421106	0.292168	1	0.786242	0.632088	0.791955	1.4308	0.0117367	1	0.0512492	0.0576586	0.99177	0.240874	0.351458	0.866127	0.919016
w/o MS2:FR140423	0.352807	1	0.433811	1.75246	0.235619	1.58888	0.864396	0.563946	0.849099	0.227848	0.844079	0.276463	0.656639	0.629358	0.689325	0.270124	0.921825	0.359575	0.277087	0.986608	0.344119	0.635708	0.636847	0.625806	1.36719	0.329377	1.16028	0.819832	0.977247	0.772148	1.32797	0.730984	1.1216	0.891885	1	0.857816	0.178218	0.918764	0.23532	1.00206	0.673503	0.918663
w/o MS2:NCGC00347371-02!methyl (4S,5Z,6S)-4-(2-methoxy-2-oxoethyl)-5-[2-[(E)-3-phenylprop-2-enoyl]oxyethylidene]-6-[(2S,3R,4S,5S,6R)-3,4,5-trihydroxy-6-(hydroxymethyl)oxan-2-yl]oxy-4H-pyran-3-carboxylate	0.0205839	1	0.043033	0.966578	0.521535	0.781004	1.1623	0.418045	0.667755	0.740378	0.540802	0.417234	1.41261	0.300838	0.974258	1.04036	0.605505	0.823914	0.52171	0.949688	-0.609887	1.70398	0.162633	1.55226	0.0311081	0.997626	-0.0381764	0.916188	0.928397	0.745644	0.400593	0.823551	0.314324	0.0783289	1	0.112378	0.244826	0.883187	0.38547	1.50373	0.447484	0.917176
w/o MS2:Lucidenic acid A	0.0135588	1	0.0677587	0.208869	0.891581	-0.584332	0.334993	0.806031	0.895644	0.18962	0.867768	0.558946	0.285986	0.79819	0.755042	0.0897976	0.981897	-0.317957	0.639135	0.913809	-2.01596	0.162231	0.923414	-0.657975	0.260412	0.868639	-0.929591	0.227276	1	-0.802009	0.0100759	1	-0.0318208	0.522292	1	-1.55345	0.504674	0.767872	1.27552	0.301433	0.88795	0.915691
w/o MS2:NCGC00380826-01![1-(3,4-dihydroxy-5-methoxyphenyl)-7-(3,4-dihydroxyphenyl)heptan-3-yl] acetate	0.0224704	1	-0.0313074	0.235385	0.876433	0.323706	0.113898	0.940249	-0.201754	1.21083	0.313561	-1.2527	0.516841	0.68574	-0.655924	0.467043	0.855754	0.670492	0.480908	0.949688	-0.781208	0.144011	0.936549	-0.244537	0.319492	0.835834	-0.488424	0.839379	0.969996	-0.967562	0.224456	0.898362	0.357196	1.90939	0.823209	1.38239	0.220396	0.895784	0.304712	0.799908	0.744738	0.915495
w/o MS2:NCGC00385291-01_C19H30O8_3-Buten-2-one, 4-[4-(beta-D-glucopyranosyloxy)-2-hydroxy-2,6,6-trimethylcyclohexylidene]-	0.0193191	1	-0.0285133	0.00285493	1	-0.00422986	0.377077	0.782111	0.457598	1.35733	0.259285	-1.11968	0.48434	0.699238	0.645758	0.547005	0.844733	-0.57441	0.0848974	1	0.109317	0.204307	0.894853	-0.268615	0.355834	0.814096	-0.410557	0.248948	1	0.358641	0.229555	0.895676	0.269946	0.863891	1	1.03832	0.0746668	0.981291	-0.10581	0.9421	0.704996	0.91528
w/o MS2:Corydaline	0.232951	1	0.90844	0.00161207	1	-0.00669225	0.465998	0.729723	1.42459	0.362817	0.766682	1.13303	0.665409	0.624828	1.75295	0.18042	0.949708	0.685724	0.0410174	1	-0.183176	0.170531	0.914977	0.680958	0.0791447	0.979395	-0.337761	0.0807226	1	0.340538	0.125054	0.950734	0.446348	0.0579358	1	-0.24525	0.582735	0.758143	1.70394	0.265555	0.897929	0.914594
w/o MS2:NCGC00169462-02!17-(2,6-dihydroxy-6-methyl-3-oxoheptan-2-yl)-2,16-dihydroxy-4,4,9,13,14-pentamethyl-3-[3,4,5-trihydroxy-6-(hydroxymethyl)oxan-2-yl]oxy-1,2,3,7,8,10,12,15,16,17-decahydrocyclopenta[a]phenanthren-11-one [IIN-based on: CCMSLIB00000847134]	0.702994	0.978693	-3.50334	0.299986	0.845502	0.281084	0.279289	0.830554	-1.42856	0.321921	0.789054	-1.51408	1.27232	0.348412	1.06176	0.741202	0.748133	0.778409	0.343865	0.985902	-1.57323	1.65288	0.175804	1.06332	0.373285	0.804215	-1.67404	0.584749	1	-3.17242	0.618047	0.792746	-3.28059	0.147493	1	-0.817101	1.03489	0.624561	0.770022	1.18554	0.589211	0.914038
w/o MS2:Furostane base + 2O, O-Hex, O-Hex	0.314993	1	0.91795	0.281681	0.85228	0.832664	0.290467	0.826823	0.853513	0.240689	0.836859	0.732745	0.228361	0.832009	0.70054	0.255129	0.923435	0.769602	0.185368	0.997322	0.583322	0.434504	0.741237	1.18742	0.146381	0.943302	0.481782	0.288122	1	0.84987	0.0656156	0.98629	0.289921	0.271931	1	0.812389	0.340039	0.832168	0.984234	0.312835	0.880692	0.910908
w/o MS2:10-Acetyl-trichoderonic-acid	0.293193	1	0.817923	0.0160958	1	0.0534466	0.255541	0.842296	0.731606	0.741242	0.540489	1.51131	0.45163	0.708964	1.13463	0.192773	0.945355	0.606356	0.211405	0.996198	0.67164	0.136033	0.942978	0.423783	0.456386	0.752235	1.10283	0.262632	1	0.852076	0.191149	0.911128	0.656112	0.236617	1	-1.6053	0.163222	0.927126	0.534273	0.284836	0.894253	0.908973
w/o MS2:Sorbitol	0.986462	0.842056	0.670109	0.46137	0.759392	0.718549	0.649071	0.658234	0.725789	0.195616	0.864539	-0.270116	0.13143	0.90329	0.227898	0.0249435	1	0.035158	0.0195874	1	-0.0322963	0.776984	0.541781	0.827595	0.457443	0.751802	0.660155	0.316046	1	0.412054	1.56808	0.649759	1.59108	0.996666	1	0.918268	0.823905	0.685778	0.723343	0.95203	0.699737	0.908383
w/o MS2:Hexa-methoxymethyl-melamine	0.519633	0.978693	0.905092	0.0136387	1	0.0308167	0.718089	0.630227	1.02585	0.406859	0.736591	0.645926	0.260857	0.810032	0.562511	0.900272	0.673567	1.16581	0.0884432	1	-0.186488	0.729006	0.575331	1.02069	0.241845	0.878012	0.442347	0.370833	1	0.59408	0.351468	0.843786	0.535543	0.239451	1	0.439528	0.779538	0.703752	1.11178	0.573644	0.821648	0.908004
w/o MS2:Hispiduloside	1.24805	0.687111	1.03997	1.13488	0.448832	0.939952	1.38389	0.334038	1.09283	1.10473	0.359623	0.920634	1.15289	0.400308	0.946387	1.44704	0.39472	1.14877	0.986625	0.720772	0.874826	0.803474	0.524166	0.750767	1.05868	0.448364	0.880341	1.3107	0.728217	1.10053	0.652968	0.791955	0.623806	1.56155	1	1.23296	0.866746	0.682782	0.780024	1.06903	0.647439	0.907313
2-Oxobutyric Acid	0.177798	1	0.58469	0.287738	0.849438	0.904132	0.0844693	0.962547	0.304173	0.347218	0.771247	1.04613	0.273513	0.804019	0.851031	0.599728	0.823975	1.59083	0.108621	1	0.384258	0.39564	0.766291	1.15051	0.180516	0.919697	0.599791	0.46773	1	1.31327	0.41836	0.815336	1.22585	0.333239	1	1.0092	0.518336	0.76263	1.43152	0.295552	0.8895	0.907027
w/o MS2:Pyrocatechol	0.299338	1	0.364907	0.053357	0.991482	0.0775965	0.299324	0.822921	0.330615	0.145341	0.903997	0.170678	0.46211	0.703311	0.537382	0.502322	0.855754	0.459116	0.374234	0.977985	0.35357	0.609641	0.652971	0.54322	0.0244534	0.997626	-0.0297394	0.629079	1	0.552212	0.0956051	0.971506	0.107142	1.37237	1	1.09886	0.159912	0.929282	0.220705	1.32416	0.537988	0.905647
w/o MS2:2,6-ditert-butyl-4-methylphenol	0.428624	0.981355	0.587391	0.224494	0.881097	-0.439462	0.506517	0.726681	0.759411	0.259378	0.823322	-0.492277	1.3982	0.306329	1.04643	0.296992	0.915403	-0.614973	1.03385	0.693585	-1.26559	1.11739	0.361931	1.28297	0.113336	0.961603	-0.270916	0.234208	1	0.490845	0.294425	0.872291	-0.300919	0.616242	1	-0.672749	0.678406	0.733526	0.958389	0.493462	0.822403	0.905139
w/o MS2:Iloperidone (Fanapt)	0.18573	1	0.344027	0.294345	0.847808	-0.458154	0.0421389	0.991872	-0.068099	0.0562284	0.97359	0.120014	0.0346414	0.992626	0.081453	0.194986	0.94423	0.307354	0.41263	0.971288	-0.845689	0.130473	0.948807	0.211524	0.156968	0.937695	0.257337	0.321063	1	-0.530159	0.0240396	1	0.0382964	0.128198	1	-0.182247	0.196781	0.908401	-0.390834	0.602162	0.817452	0.90475
w/o MS2:3-hydroxy-2-[[1-[2-[(4-hydroxybenzoyl)amino]-3-methylbutanoyl]pyrrolidine-2-carbonyl]amino]benzoic acid	0.245427	1	0.387332	0.425661	0.780426	0.659463	0.790049	0.593045	0.914479	0.0910542	0.94479	-0.203012	0.392322	0.738144	0.531716	0.731658	0.751274	1.04422	0.276632	0.986608	0.531103	1.87691	0.122681	1.79678	0.887815	0.532246	0.962346	0.200149	1	0.450706	0.435314	0.80738	0.764233	1.53158	1	1.43111	0.0874567	0.973074	-0.233251	0.660151	0.803391	0.903051
w/o MS2:(3S)-5-[(1R,2R,8aS)-2-hydroxy-2,5,5,8a-tetramethyl-3,4,4a,6,7,8-hexahydro-1H-naphthalen-1-yl]-3-methylpentanoic acid	0.523252	0.978693	1.34383	0.0421199	0.999475	0.132373	0.465816	0.729723	1.27176	0.39956	0.740901	1.16577	0.753878	0.584488	1.60668	0.145031	0.96803	0.459029	0.0518467	1	0.165396	0.114595	0.960466	-0.768974	0.149044	0.940115	0.4898	0.04574	1	-0.14828	0.190458	0.911128	-0.537082	0.0865552	1	-0.29168	0.275664	0.866983	0.748962	0.379621	0.85592	0.902058
w/o MS2:ROTENONE	0.172392	1	0.452319	0.00562527	1	0.0164978	0.428499	0.747069	0.80311	0.119497	0.921281	0.311585	0.304571	0.78607	0.664104	0.143997	0.968647	0.353559	0.155761	1	-0.426693	0.331091	0.807441	0.682834	0.0616557	0.98815	-0.182692	0.0568593	1	0.148436	0.0879915	0.975554	0.204072	0.349712	1	-0.787642	0.678019	0.733782	1.15256	0.509002	0.822403	0.89952
w/o MS2:(S,Z)-2-(2-((2-(3,4-dimethoxybenzylidene)-3-oxo-2,3-dihydrobenzofuran-6-yl)oxy)acetamido)-3-(4-hydroxyphenyl)propanoic acid	0.416059	0.98744	0.554775	0.103495	0.962114	0.144722	0.176229	0.900848	-0.293636	0.337906	0.778276	-0.493518	0.397068	0.73488	-0.553738	0.0741808	0.984555	-0.114807	0.454164	0.952086	0.500643	0.237764	0.874786	-0.385494	1.20109	0.383195	-1.11646	0.286582	1	-0.551586	0.0659608	0.98618	0.114449	0.254963	1	-0.356787	0.334182	0.833978	0.410868	0.829331	0.732166	0.898712
w/o MS2:[3-(13-methyltetradecyl)-5-sulfooxyphenyl] hydrogen sulfate	0.00333189	1	0.00713174	0.194079	0.900958	0.342268	0.164014	0.910343	-0.326492	0.0058467	1	-0.0122487	0.519287	0.684521	-0.799255	0.092059	0.981897	0.185728	0.00672852	1	0.012915	0.5457	0.687768	0.796794	0.270383	0.861981	0.40655	0.000302511	1	-0.000627359	0.0161907	1	0.0335579	0.533576	1	-0.888426	0.0584965	0.991583	0.119205	0.688274	0.789428	0.897343
w/o MS2:Allantoin; CE0; POJWUDADGALRAB-UHFFFAOYSA-N	5.31215	0.00205636	-1.61856	0.763025	0.620036	-0.260106	4.8157	0.00278909	-1.33012	1.40665	0.243845	-0.508442	4.81093	0.00306877	-1.37482	4.84664	0.00208914	-1.41212	0.422065	0.966382	0.161016	3.87743	0.00715146	-1.20419	5.98494	0.000415926	-1.79204	5.15835	0.00275784	-1.57841	1.2102	0.751958	-0.389345	2.01341	0.761536	-0.793722	4.69119	0.00723478	-1.42264	2.82511	0.0886362	0.89725
TREHALOSE	1.01123	0.816212	0.573081	0.805041	0.602973	-0.550402	0.742963	0.615915	0.358126	3.22283	0.0152509	1.21229	0.527669	0.681023	-0.289499	2.97564	0.0417575	1.22401	0.0695684	1	-0.0563906	5.37661	0.000810389	2.20581	0.238594	0.879844	0.147618	0.440135	1	-0.233861	0.117906	0.956489	0.0982518	0.218461	1	0.161579	2.00625	0.267528	0.914249	1.7909	0.321301	0.897032
w/o MS2:methyl (2S,3R,4S)-4-[[(1R)-2-acetyl-6,7-dihydroxy-3,4-dihydro-1H-isoquinolin-1-yl]methyl]-3-ethenyl-2-[(2S,3R,4S,5S,6R)-3,4,5-trihydroxy-6-(hydroxymethyl)oxan-2-yl]oxy-3,4-dihydro-2H-pyran-5-carboxylate	0.231198	1	0.732444	0.283661	0.850906	0.849857	0.0463655	0.989008	0.177329	0.183381	0.874102	0.642848	0.285601	0.79848	0.934142	0.0826728	0.981897	0.296403	0.0988839	1	0.37529	0.251705	0.861719	0.804741	0.0810505	0.977775	0.310279	0.0481304	1	-0.178969	0.27187	0.87854	0.828694	0.148245	1	0.483578	0.625688	0.746021	1.64266	0.2864	0.8937	0.896564
w/o MS2:(2S,3S,4S,5R,6R)-6-[[(3S,4R,6aR,6bS,8aS,14bR)-4-(hydroxymethyl)-4,6a,6b,11,11,14b-hexamethyl-8a-[(2S,3R,4S,5S,6R)-3,4,5-trihydroxy-6-(hydroxymethyl)oxan-2-yl]oxycarbonyl-1,2,3,4a,5,6,7,8,9,10,12,12a,14,14a-tetradecahydropicen-3-yl]oxy]-3,4,5-trihydroxyoxane-2-carboxylic acid	0.290428	1	0.507741	0.483769	0.757968	0.694547	0.884465	0.557359	1.17273	0.189232	0.867768	0.347631	1.16256	0.397723	1.47038	0.0206087	1	0.0571955	0.171262	0.99992	0.330251	0.326079	0.809082	0.584187	0.354678	0.814207	0.62053	0.0557067	1	0.151587	0.357855	0.841817	0.563105	0.187823	1	0.349861	0.694489	0.727871	1.11162	0.630557	0.812799	0.896028
w/o MS2:NCGC00381012-01_C26H32O9_4aH-Phenanthro[2,1-c]pyran-4a-carboxylic acid, 1,3,4,4b,5,7,8,9,10,10a,10b,11,12,12a-tetradecahydro-6,10-dihydroxy-3,4b,7,7,10a,12a-hexamethyl-12-methylene-1,4,5,8-tetraoxo-, methyl ester, (4aR,4bR,10aR,12aS)-	0.336903	1	0.385602	0.960652	0.522107	1.3225	0.644421	0.660016	0.974686	0.0899712	0.94566	0.212731	0.14096	0.89424	-0.319881	0.118123	0.977155	0.32561	0.207474	0.9962	-0.353632	1.51781	0.213889	2.87516	0.0733487	0.982553	0.198396	1.39958	0.694731	1.42121	2.04944	0.531777	1.66815	1.23333	1	1.52063	0.229035	0.891731	0.511845	0.689796	0.78895	0.895408
w/o MS2:NCGC00385854-01_C14H19N3O4_N~5~-Carbamoyl-N~2~-(phenylacetyl)ornithine	0.180827	1	0.477618	0.117342	0.949567	0.277922	0.282555	0.830554	0.574289	0.149944	0.90103	0.335988	0.376863	0.743622	0.720588	0.0954956	0.980532	0.230862	0.202822	0.996235	0.44955	0.162294	0.923414	-0.40526	0.0598932	0.989053	-0.163893	0.379137	1	0.729132	0.501523	0.798712	0.872106	0.0133853	1	0.0394346	0.255636	0.880844	0.646936	0.463372	0.824512	0.894572
w/o MS2:NCGC00381053-01_C31H44O12_beta-D-Glucopyranoside, 5-(4-hydroxyphenyl)-1-[2-(4-hydroxyphenyl)ethyl]pentyl 6-O-(6-deoxy-alpha-L-mannopyranosyl)-	0.0929542	1	0.272664	0.0379838	1	0.10891	0.310974	0.81459	0.667654	0.159186	0.893585	0.380545	0.188548	0.85596	0.457342	0.00155434	1	0.00480572	0.372453	0.977985	-0.856584	0.341616	0.799073	0.888829	0.15826	0.936967	-0.431434	0.0954613	1	0.250898	0.429663	0.808172	0.880277	0.0948815	1	0.235465	0.179121	0.917924	0.50018	0.447695	0.833538	0.893821
w/o MS2:(3S,4R,4aS)-3-[(2S,3R,4S,5S,6R)-6-[[(2R,3R,4R)-3,4-dihydroxy-4-(hydroxymethyl)oxolan-2-yl]oxymethyl]-3,4,5-trihydroxyoxan-2-yl]oxy-4-ethenyl-4,4a,5,6-tetrahydro-3H-pyrano[3,4-c]pyran-8-one	0.158647	1	0.304557	0.060261	0.988639	0.129497	0.317349	0.811131	0.543821	0.195732	0.864482	0.413797	0.00559222	1	0.013483	0.339844	0.905234	0.570694	0.491728	0.949688	0.69769	0.443993	0.732642	0.926938	0.148646	0.940115	0.281251	0.889315	0.951853	1.17249	0.316503	0.86278	0.501702	0.0914946	1	-0.219451	0.105475	0.959559	0.227985	0.445386	0.833633	0.893405
w/o MS2:"(4Z,6E)-13-hydroxy-19-(hydroxymethyl)-12,23a-dimethyl-1,10,11,12,13,18,19,20,20a,23a-decahydrospiro[1,22-methano[1,6,12]trioxacyclooctadecino[3,4-d]chromene-23,2'-oxirane]-3,8,14(16H,17H,22H)-trione_120091"	0.490314	0.978693	0.815879	0.24043	0.872713	0.438723	0.797558	0.589909	1.23529	0.674112	0.586526	1.18346	0.205391	0.843941	0.423472	0.777359	0.728609	1.29079	0.289878	0.986608	0.622478	0.811549	0.51843	1.16072	0.467184	0.746084	0.739453	0.768236	0.999263	1.12277	0.822102	0.787289	1.24617	0.312597	1	0.573083	0.381356	0.813663	0.799974	0.545632	0.822403	0.892844
w/o MS2:Pesticide4_Metaflumizone_C24H16F6N4O2_(2E)-2-{2-(4-Cyanophenyl)-1-[3-(trifluoromethyl)phenyl]ethylidene}-N-[4-(trifluoromethoxy)phenyl]hydrazinecarboxamide	0.335349	1	0.433084	0.376356	0.801631	0.404656	0.0800442	0.965106	0.0821958	0.919235	0.443794	0.956362	0.142881	0.892116	-0.74889	0.548345	0.844656	1.15792	0.251974	0.989084	-1.08102	0.540949	0.691243	0.905033	0.434983	0.768398	0.827157	0.514127	1	0.98185	0.500817	0.798712	-1.72306	0.519639	1	-1.77609	0.030572	1	0.186999	0.435705	0.835371	0.88943
w/o MS2:NCGC00385868-01_C14H18O9_4-(Hexopyranosyloxy)-3-methoxybenzoic acid	0.508983	0.978693	0.50274	0.227635	0.879005	0.428219	0.0254755	1	-0.0479868	0.658628	0.593602	0.629834	1.46664	0.282164	0.84407	0.471812	0.855754	0.541656	0.524372	0.949688	0.490406	1.60297	0.189663	-1.519	0.743411	0.597192	0.753962	0.391862	1	-0.444413	0.79741	0.790216	0.963115	0.315164	1	0.354448	0.927807	0.660673	0.680539	0.933949	0.709645	0.888918
w/o MS2:2-Phenylethyl b-D-glucopyranoside	0.0115876	1	-0.0121064	0.16727	0.916489	0.237001	0.591814	0.686003	-0.739998	1.26826	0.289814	-0.930118	0.915639	0.512702	-0.715036	0.496734	0.855754	-0.755579	0.0399656	1	0.0620702	0.799363	0.526293	0.638099	0.161364	0.933983	-0.223424	1.12485	0.836832	0.773965	0.681788	0.791955	0.623274	0.0610316	1	0.153948	0.161023	0.928208	-0.210127	1.21243	0.578134	0.888769
Guanosine 5'-monophosphate	0.499961	0.978693	1.43314	0.259403	0.862963	0.825749	0.185903	0.892467	-0.810498	0.192257	0.867444	0.642835	0.39346	0.737804	1.17708	0.0902242	0.981897	-0.383324	0.342176	0.985902	1.03959	0.056272	0.996566	0.211744	0.0592421	0.989674	-0.328631	0.393068	1	1.17604	0.248379	0.890527	0.79528	0.331952	1	1.01736	0.456012	0.773294	1.32432	0.28084	0.895068	0.888173
w/o MS2:Badrakemin acetate	0.465558	0.978693	0.781213	0.122744	0.945252	-0.237473	0.508709	0.726681	0.737851	0.123228	0.917882	0.258212	0.398895	0.734187	0.66883	0.21553	0.939185	0.409004	0.105405	1	0.226223	0.218086	0.886686	0.41243	0.0718155	0.982553	-0.169683	0.550774	1	0.802823	0.099497	0.966129	-0.178211	0.119588	1	-0.230536	0.432573	0.788445	0.795634	0.613266	0.817452	0.887311
w/o MS2:"(3R,6R)-1-hydroxy-6-((3R,5R,7R,8R,9S,10S,12S,13R,14S,17R)-3,7,12-trihydroxy-10,13-dimethylhexadecahydro-1H-cyclopenta[a]phenanthren-17-yl)heptan-3-yl hydrogen sulfate"	0.961899	0.862465	0.768564	0.0233698	1	-0.0282286	0.00665858	1	-0.0111678	0.592124	0.627475	0.667381	0.757474	0.582073	1.38781	0.277836	0.917889	-1.23866	0.418157	0.969741	0.518611	0.491516	0.722285	0.671269	0.314349	0.837869	-1.37081	1.20503	0.787109	1.04464	0.220114	0.899342	-1.00834	1.07209	1	1.02748	1.21474	0.559127	-4.93382	0.432623	0.835417	0.88707
w/o MS2:Isoprothiolane	0.440025	0.979517	0.318066	1.09918	0.465973	0.461789	0.136276	0.925322	-0.164321	0.0647076	0.967801	0.0715278	0.0720394	0.958399	0.0612748	0.0979868	0.979455	-0.0779079	1.8917	0.311618	0.821543	0.0280162	1	-0.0256375	0.130865	0.951297	0.11177	1.21266	0.787109	0.824287	2.28506	0.496857	0.764242	1.56699	1	0.825336	0.21215	0.90029	-0.282419	1.71737	0.356859	0.887005
w/o MS2:?-Gentiobiose	1.07147	0.774333	0.573753	0.881018	0.558761	-0.572458	0.438948	0.740086	0.258513	3.4526	0.0102632	1.40056	0.986051	0.478145	-0.482711	3.45059	0.0192909	1.50737	0.0561969	1	0.0492891	6.46866	0.0002305	2.96785	0.239252	0.879276	0.159743	0.0488096	1	-0.038846	0.102892	0.964754	0.0876954	0.45101	1	0.300672	1.97231	0.277298	1.07486	1.88913	0.293981	0.886857
w/o MS2:Pheniramine	0.0574217	1	0.221923	0.187153	0.904046	0.57718	0.558555	0.701012	1.27039	0.240056	0.837313	-0.756064	0.667637	0.623909	1.49589	0.222727	0.938836	0.645708	0.0178823	1	0.0639008	0.314099	0.817184	0.842161	0.0326154	0.996749	-0.11716	0.55431	1	1.27758	1.02615	0.787289	1.99494	0.501773	1	1.21321	0.408957	0.799877	1.12467	0.316555	0.87764	0.886062
w/o MS2:C13H23NO5; PlaSMA ID-1255	0.252262	1	0.658575	0.0118522	1	0.0369992	0.00303966	1	0.009727	0.153641	0.89864	-0.558438	0.129839	0.904694	0.383976	0.107923	0.977639	-0.398597	0.051104	1	-0.153965	0.0323148	1	-0.0938834	0.0539936	0.991892	-0.171376	0.139262	1	-0.417911	0.198581	0.907332	0.495695	0.246138	1	-0.659734	0.534463	0.760701	1.05014	0.404787	0.845534	0.885204
w/o MS2:quinidine	0.015688	1	-0.0287234	0.573964	0.718134	0.67311	0.30978	0.814721	0.448968	0.206948	0.856889	-0.219186	0.303868	0.786472	0.384819	0.00893113	1	0.0112769	0.132794	1	0.189382	1.63086	0.181724	1.53039	0.11545	0.961243	0.155995	0.653194	1	0.83495	3.21328	0.25719	2.3571	1.10958	1	1.41281	0.305351	0.853226	0.301877	0.489028	0.822403	0.883755
w/o MS2:CMPF	0.401528	0.989627	0.32248	0.0779445	0.974345	0.0756052	1.57209	0.268683	0.897408	0.489986	0.695128	0.412485	0.611787	0.653095	0.410765	0.288607	0.915965	0.213013	0.97948	0.72591	1.01365	0.789081	0.532944	-0.562925	0.0749864	0.981687	0.115238	1.06101	0.870364	0.683988	1.61401	0.646065	0.852942	0.0671516	1	0.0696583	0.494655	0.770484	0.336003	1.01544	0.669262	0.883487
w/o MS2:Soyasapogenol B base + O-HexA+HexA+dHex	0.23348	1	0.401763	0.453928	0.764793	0.552971	0.551197	0.703957	0.742473	0.239345	0.837862	0.39766	0.16922	0.870775	0.300878	0.0811915	0.981897	-0.144908	0.231327	0.989916	-0.341194	2.05904	0.0944816	1.77136	0.175874	0.922351	-0.344001	0.0208679	1	-0.0387934	0.0202432	1	-0.0355899	0.0896896	1	-0.154191	0.406359	0.799877	0.542313	0.884924	0.722154	0.883356
w/o MS2:h_174_fluoxymesterone_m2	1.31095	0.649153	1.14363	0.120024	0.947	0.150692	0.920189	0.537994	0.942317	0.363901	0.765147	0.376076	0.387132	0.740226	0.468927	0.713241	0.759848	0.843751	0.847181	0.808591	0.841591	0.517594	0.704259	0.629541	0.978307	0.488422	0.954742	1.01607	0.882963	1.17712	0.934254	0.787289	0.825069	0.705295	1	0.659403	0.674416	0.736377	0.781341	0.763588	0.764479	0.882693
w/o MS2:(2S,3R,4S,5R)-2-(((6aR,7aS,9aR,10R,12R,13S,14aR,15aS)-1-hydroxy-13-(2-hydroxypropan-2-yl)-3,3,9a,10,15a-pentamethyloctadecahydro-1H-12,14a-epoxycyclopropa[1',8a']naphtho[2',1':4,5]indeno[2,1-b]oxepin-4-yl)oxy)tetrahydro-2H-pyran-3,4,5-triol	0.117962	1	-0.133866	0.585157	0.714327	-0.540585	0.156569	0.914298	0.14813	0.584841	0.633482	0.327751	0.491234	0.694858	0.386362	0.087756	0.981897	-0.0462232	1.99415	0.285104	0.964002	1.81502	0.134408	0.883656	0.401877	0.786006	-0.370326	1.16256	0.812135	0.477595	1.38575	0.690919	0.979412	0.528875	1	0.589826	0.603712	0.754642	0.531105	1.50884	0.446017	0.882191
w/o MS2:PIPERINE	0.48441	0.978693	0.527398	0.565202	0.720228	0.568732	0.552139	0.703957	0.588983	0.349532	0.770108	-0.413267	0.158596	0.880269	0.226805	0.555891	0.842042	-0.657177	0.348715	0.985902	0.417109	0.091456	0.972716	-0.131539	0.570058	0.69277	0.695851	0.800082	0.98143	0.726005	1.79414	0.56778	1.40838	0.904608	1	0.86281	0.323738	0.838753	0.425294	0.990557	0.678544	0.881801
w/o MS2:1,2-dihydroxyheptadec-16-en-4-yl acetate	0.359586	1	0.851635	0.406566	0.787454	0.647829	0.512173	0.724734	0.700289	0.55716	0.653941	0.769261	0.692509	0.614264	0.872768	0.124926	0.975819	0.283591	0.10073	1	0.214822	0.418145	0.751281	-0.741534	0.0573813	0.990363	0.145268	0.137025	1	0.295986	0.290041	0.873572	0.641789	0.313702	1	0.591946	0.705481	0.725776	0.962681	0.496739	0.822403	0.880613
w/o MS2:9,13-Dimethyl-17-oxo-14-(5-oxo-2,5-dihydro-3-furanyl)tetracyclo[11.3.1.01,10.04,9]heptadec-6-yl ?-D-glucopyranosyl-(1->6)-?-D-glucopyranosyl-(1->4)-2,6-dideoxy-3-O-methyl-D-lyxo-hexopyranosi de	0.177497	1	0.675457	0.222289	0.881519	-0.681161	0.737903	0.618451	1.67668	0.24376	0.834519	0.772471	0.18672	0.856518	0.679963	0.129164	0.974607	0.430023	0.0243385	1	-0.0934722	0.180622	0.911203	0.632505	0.200401	0.909002	0.650858	0.30212	1	0.866692	0.0285039	1	-0.104142	0.196404	1	-0.665353	0.333599	0.834208	1.09763	0.286609	0.8937	0.879926
w/o MS2:Scopularide B / Arenamide B	0.576434	0.978693	1.00883	0.546156	0.729057	0.921744	0.642151	0.660749	0.999587	0.268596	0.820255	0.520558	0.363623	0.753047	0.643817	0.329807	0.906196	0.603889	0.484469	0.949688	0.810279	0.961496	0.436034	1.43531	0.0218759	1	0.0488262	0.613233	1	0.957226	0.410739	0.817335	0.731709	0.133852	1	0.312337	0.301246	0.85618	0.624778	0.509039	0.822403	0.879661
w/o MS2:Coumaroyl agmatine (isomer of 1297)	1.00003	0.828158	1.25453	0.390903	0.794129	0.566686	0.692071	0.640095	0.972302	0.203239	0.859483	-0.406785	0.122667	0.909707	0.241639	0.0798778	0.981897	-0.217796	0.00768271	1	0.0191747	0.0702909	0.989227	0.195073	0.471423	0.745987	-0.926469	0.0714435	1	0.151787	0.771809	0.791955	0.938078	0.8173	1	-1.13859	0.57126	0.758143	0.799614	0.50808	0.822403	0.879069
Demethoxycentaureidin 7-O-rutinoside	0.533127	0.978693	0.842901	0.672478	0.668961	1.09624	0.0683289	0.973862	-0.151894	0.272904	0.818514	0.44322	0.177952	0.862974	0.313056	0.924022	0.66047	1.40007	0.384922	0.977985	0.574241	0.423473	0.748086	0.662188	0.423297	0.772948	1.32313	0.56444	1	0.735194	0.204491	0.904672	0.329091	0.00432129	1	-0.00832876	0.0624375	0.987997	-0.129993	0.719828	0.782014	0.879024
w/o MS2:NCGC00169698-03!3-hydroxy-8-methoxy-3-methyl-2,4-dihydrobenzo[a]anthracene-1,7,12-trione	1.11362	0.758885	0.752484	0.362132	0.811199	0.259218	2.10884	0.131034	0.881114	0.518261	0.675116	0.46592	1.73355	0.207463	0.93207	1.71348	0.290189	0.870073	0.896972	0.783971	0.765518	0.348245	0.796573	0.244533	0.927473	0.511699	0.63721	0.141146	1	0.207049	0.0427123	1	0.0453771	1.80972	0.942598	0.959078	0.853407	0.684242	0.768041	1.38708	0.507097	0.877965
w/o MS2:methyl (2S,3R,4S)-3-ethenyl-4-[(Z)-3-[(2S,3R,4R)-3-ethenyl-5-methoxycarbonyl-2-[(2S,3R,4S,5S,6R)-3,4,5-trihydroxy-6-(hydroxymethyl)oxan-2-yl]oxy-3,4-dihydro-2H-pyran-4-yl]-4-oxobut-2-enyl]-2-[(2S,3R,4S,5S,6R)-3,4,5-trihydroxy-6-(hydroxymethyl)oxan-2-yl]oxy-3,4-dihydro-2H-pyran-5-carboxylate	0.960309	0.862465	-5.03691	0.779466	0.614666	1.26729	0.239927	0.852821	-1.24632	0.124659	0.916517	-0.758556	0.373409	0.746426	-1.78367	0.34898	0.902823	0.787217	0.227484	0.990151	-1.22477	0.528322	0.699023	-2.23063	0.259539	0.868866	-1.38727	0.181388	1	-1.021	0.0181618	1	0.0485124	0.359251	1	0.918397	1.10577	0.604878	-5.38457	0.410678	0.841711	0.877702
w/o MS2:NCGC00381292-01_C42H66O19_Cardanolide, 18,20-epoxy-3-[[O-hexopyranosyl-(1->4)-O-hexopyranosyl-(1->4)-6-deoxy-3-O-methyl-alpha-L-mannopyranosyl]oxy]-14-hydroxy-, (3beta,8xi,9xi,14xi,17xi,20xi)-	0.658781	0.978693	1.28342	0.346786	0.821498	0.768051	0.297243	0.823284	0.689763	0.336283	0.77886	0.747822	0.385665	0.740755	0.843015	0.406492	0.880458	0.877067	0.299325	0.986608	0.691486	0.472965	0.722952	1.0045	0.214204	0.899723	0.512177	0.578253	1	1.17517	0.574813	0.798712	1.19667	0.00641222	1	-0.0230619	0.489633	0.770484	1.01612	0.401127	0.845541	0.875907
w/o MS2:(7S,9E,11S,12R,13S,14S,15S,16R,17S,18S,19E,21Z)-13-(acetyloxy)-15,17-dihydroxy-11-methoxy-26-[(4-methoxyphenyl)amino]-3,7,12,14,16,18,22-heptamethyl-6,23,27,29-tetraoxo-8,30-dioxa-24-azatetracyclo[23.3.1.1^{4,7}.0^{5,28}]triaconta-1,3,5(28),9,19,21,25...	0.331723	1	0.725911	0.140851	0.934434	-0.285735	0.332509	0.806031	0.615813	0.523843	0.670918	0.937012	0.721475	0.60245	1.18836	0.458463	0.857315	0.786205	0.0516381	1	-0.13452	0.205204	0.894477	0.46394	0.0352813	0.996749	-0.099517	0.0634413	1	0.166792	0.594757	0.795663	0.866712	0.138373	1	-0.28172	0.971785	0.649852	1.43739	0.489392	0.822403	0.874877
w/o MS2:tert-butyl (1-(2-((7-acetamido-1,2,3-trimethoxy-9-oxo-5,6,7,9-tetrahydrobenzo[a]heptalen-10-yl)amino)-3-methylpentanoyl)piperidin-4-yl)carbamate	0.271662	1	0.649231	0.305063	0.845502	0.683027	0.187558	0.890751	0.455371	0.117953	0.92264	0.304871	0.114538	0.916875	0.294689	0.258432	0.923323	0.600396	0.160347	1	0.407163	0.162293	0.923414	0.401183	0.283108	0.861394	0.651957	0.517731	1	1.04873	0.311534	0.86614	0.740235	0.410591	1	0.879079	0.387229	0.807653	0.840729	0.410794	0.841711	0.874693
w/o MS2:NCGC00381224-01!4-[2-[[4-[[2-[(2-acetamido-3-methylbutanoyl)amino]-3-methylbutanoyl]amino]-3-hydroxy-6-methylheptanoyl]amino]propanoylamino]-3,7-dihydroxy-6-methylheptanoic acid	0.643203	0.978693	0.771397	0.656983	0.677026	0.767877	0.57902	0.692683	0.786471	0.34849	0.770108	0.479348	0.139302	0.895036	0.215696	0.394867	0.882981	0.486035	0.398864	0.974649	0.507224	0.339059	0.801581	0.473312	0.390884	0.793475	0.522623	0.912985	0.928397	0.987161	0.137611	0.940995	-0.332115	0.492067	1	0.770382	0.0282748	1	0.0956972	0.801374	0.743378	0.874532
w/o MS2:(9S,18R,21R)-15-benzyl-6-(4-((tert-butoxycarbonyl)oxy)benzyl)-21-(3-guanidinopropyl)-18-isobutyl-2,2,9-trimethyl-4,7,10,13,16,19-hexaoxo-3-oxa-5,8,11,14,17,20-hexaazadocosan-22-oic acid	0.589311	0.978693	1.01116	0.143346	0.932757	0.305581	0.533709	0.714855	0.91447	0.241173	0.836859	0.478047	0.224304	0.834966	0.462966	0.448661	0.861914	0.8334	0.0848526	1	0.214192	0.403453	0.760291	0.825219	0.00561271	1	-0.0165413	0.479887	1	0.849659	0.0863397	0.976334	-0.234372	0.138183	1	-0.340764	0.0129288	1	-0.042812	0.495774	0.822403	0.873988
w/o MS2:Fluorene	0.472094	0.978693	0.459269	0.0919444	0.966886	0.142684	0.465328	0.729723	0.521188	0.413752	0.732861	-0.568728	0.537747	0.677134	0.687696	0.34926	0.90278	0.442519	0.0299774	1	0.0502585	0.227613	0.879793	0.281179	0.144657	0.944282	-0.213165	0.461399	1	0.624209	0.219458	0.899634	0.246717	0.734688	1	0.816498	0.390184	0.807271	0.457719	1.04437	0.658243	0.873891
w/o MS2:NCGC00380543-01![(2R,3S,4S,5R,6R)-6-[(5,8-dihydroxy-4-oxo-2,3-dihydro-1H-naphthalen-1-yl)oxy]-3,4,5-trihydroxyoxan-2-yl]methyl 3,4,5-trihydroxybenzoate [IIN-based: Match]	0.0132992	1	0.0220814	0.0703998	0.979482	0.0874281	0.00289775	1	0.00479682	0.722426	0.554732	0.790792	0.219644	0.836963	0.262128	0.074172	0.984555	-0.125569	0.0417845	1	0.0795147	0.696652	0.596591	0.689584	0.0966077	0.967526	0.131144	0.881755	0.954781	0.731372	0.0815658	0.978918	-0.121197	0.308326	1	0.292405	0.227733	0.892562	0.324668	1.26538	0.546084	0.873591
w/o MS2:2-(undec-1-en-1-yl)quinolin-4-ol:Series 2 HAQ C11:1	0.41929	0.984786	0.423698	0.0856905	0.970549	0.155243	0.663871	0.651582	1.03921	0.100521	0.935689	-0.19502	0.534797	0.678026	0.709541	0.048258	0.996703	-0.0858024	0.482213	0.949688	0.493773	0.211251	0.890508	0.318279	0.0266654	0.997626	0.0488305	0.740167	1	0.895838	0.313251	0.865693	-0.34115	1.71531	1	1.34429	0.968582	0.652065	0.905358	0.945618	0.704564	0.869313
w/o MS2:NCGC00169348-03!(3Z)-3-[[5-(2-methylbut-3-en-2-yl)-1H-imidazol-4-yl]methylidene]-6-propan-2-ylpiperazine-2,5-dione [IIN-based on: CCMSLIB00000848599]	0.20764	1	0.793137	0.149323	0.928214	0.534505	0.418177	0.751301	1.21132	0.0915255	0.944418	0.378176	0.0225507	1	-0.105365	0.123506	0.976204	-0.570132	0.0609285	1	0.259151	0.0640652	0.992207	0.293204	0.176256	0.922171	-0.789412	0.0857441	1	-0.376577	0.937476	0.787289	1.97942	0.136741	1	-0.561652	0.471	0.770484	1.45338	0.260776	0.898898	0.86915
w/o MS2:NCGC00347365-02!5-hydroxy-2,2-dimethyl-10-(2-methylbut-3-en-2-yl)pyrano[3,2-g]chromen-8-one [IIN-based on: CCMSLIB00000846817]	0.373922	1	0.683217	0.414184	0.783276	0.755254	0.482381	0.729711	0.844311	0.294801	0.805489	0.554645	0.426245	0.721856	0.749753	0.334937	0.905362	0.625756	0.400759	0.973682	0.764318	0.460321	0.725001	0.826536	0.189084	0.913744	0.384981	0.317436	1	0.611705	0.890773	0.787289	1.41779	0.487874	1	0.86753	0.390344	0.807271	0.700677	0.505903	0.822403	0.868494
w/o MS2:NCGC00180529-03!(3S,6R,9S,12R,15S,18R)-4,10,16-trimethyl-3,6,9,12,15,18-hexa(propan-2-yl)-1,7,13-trioxa-4,10,16-triazacyclooctadecane-2,5,8,11,14,17-hexone [IIN-based on: CCMSLIB00000846051]	0.158284	1	0.472951	0.212926	0.888347	0.520976	0.37902	0.782111	0.864128	0.509611	0.681925	1.0824	0.536535	0.677984	1.04988	0.116133	0.977639	-0.356763	0.0459139	1	0.12975	0.0437275	1	0.143937	0.14832	0.940205	-0.396178	0.1728	1	-0.469743	0.0832599	0.978254	0.19747	0.123103	1	-0.321853	0.575268	0.758143	1.06969	0.398938	0.845932	0.868294
w/o MS2:"3,4 DIHYDROXYMANDELATE"	0.173528	1	0.199121	0.270358	0.85833	0.348461	0.682831	0.642825	0.738761	0.318728	0.791156	0.352142	0.0588636	0.96964	0.0775487	0.0359313	1	0.0570958	0.138175	1	0.176347	0.562637	0.677067	-0.588338	0.0201143	1	-0.0264969	0.0931471	1	0.109651	0.0500607	0.994873	-0.0901699	0.553178	1	0.532317	0.569052	0.758143	0.581708	1.01338	0.67124	0.867894
w/o MS2:BE-43547A	0.010477	1	-0.010194	0.222351	0.881519	0.139963	0.743736	0.615915	-0.338335	0.273009	0.818514	0.190694	0.0657149	0.964015	-0.0440807	0.602335	0.823792	0.289432	0.255712	0.987578	0.312028	0.701956	0.593603	0.324493	0.609079	0.674053	-0.343306	0.687666	1	0.385627	0.337149	0.848944	-1.67516	0.30919	1	0.156057	0.269327	0.870564	0.235532	0.626413	0.813725	0.867432
w/o MS2:NCGC00384714-01!(2S,3R,4R,5R,6S)-2-[(2S,3R,4S,5S,6R)-4,5-dihydroxy-2-[4-[3-(4-hydroxy-3,5-dimethoxyphenyl)-1,3,3a,4,6,6a-hexahydrofuro[3,4-c]furan-6-yl]-2,6-dimethoxyphenoxy]-6-(hydroxymethyl)oxan-3-yl]oxy-6-methyloxane-3,4,5-triol [IIN-based: Match]	0.182367	1	0.541444	0.366953	0.808732	-0.791116	0.00311567	1	-0.00950988	0.157321	0.895068	0.418729	0.168052	0.872628	-0.467493	0.0466524	0.997478	-0.148785	0.279011	0.986608	-0.737648	0.0288457	1	-0.0840173	0.384874	0.798072	-0.994708	0.132114	1	-0.384468	0.174216	0.916887	-0.420127	0.293873	1	-0.700422	0.0163248	1	-0.0474021	0.365497	0.860278	0.866989
w/o MS2:Baccatin III	0.425412	0.981863	1.20182	0.204526	0.893158	0.611635	0.216351	0.871455	0.720708	0.306569	0.797418	0.793059	0.379998	0.743113	1.09555	0.262273	0.922755	0.746458	0.106878	1	0.409738	0.0276477	1	0.102845	0.0159596	1	-0.0692698	0.103922	1	-0.371332	0.280633	0.875958	0.773474	0.0452105	1	0.157815	0.443017	0.781292	1.16918	0.333738	0.874107	0.865785
2-((7-acetamido-1,2,3-trimethoxy-9-oxo-5,6,7,9-tetrahydrobenzo[a]heptalen-10-yl)amino)-N-(3-(3,4-dimethoxyphenethyl)-1H-1,2,4-triazol-5-yl)-3-methylpentanamide	2.1277	0.269048	1.26567	1.78286	0.229493	1.17468	2.19242	0.118574	1.23371	2.19428	0.0773486	1.30594	1.85114	0.177657	1.13087	0.991698	0.631505	1.1734	1.51253	0.449919	1.084	2.28112	0.0692383	1.50482	0.383312	0.798815	0.3739	1.49573	0.637861	1.01056	2.32777	0.480898	1.38657	1.37612	1	1.13567	0.875035	0.678143	0.929487	1.01582	0.669262	0.864757
w/o MS2:pomiferin	0.0309932	1	0.0845194	0.7136	0.643818	1.12728	0.524904	0.718549	0.831426	0.0512423	0.978097	0.127788	0.901264	0.519965	1.54494	0.104665	0.977642	0.304192	0.0953581	1	0.223646	0.71233	0.586428	1.05964	0.115513	0.961243	-0.241839	0.929158	0.92732	1.48549	0.064656	0.98663	0.137585	0.157047	1	-0.308994	0.344387	0.830254	0.728825	0.536802	0.822403	0.862958
w/o MS2:1-(1-hydroxybutyl)-1,3,4,5,6,7-hexahydro-2-benzofuran-4,5,6,7-tetrol	0.592329	0.978693	-0.736089	0.497133	0.754876	-0.52771	0.329475	0.80775	0.457179	0.626035	0.611931	0.663342	0.2321	0.831106	-0.560877	0.221629	0.938872	0.334919	0.0936636	1	-0.124003	0.876785	0.485879	0.777252	0.142201	0.944745	-0.256864	0.0897474	1	0.132161	0.509158	0.798712	0.39402	0.601432	1	-0.744257	0.134783	0.943681	0.27995	0.910025	0.716158	0.861129
w/o MS2:Furosemide	0.104263	1	0.162054	0.0336872	1	-0.0447133	0.0882004	0.958635	0.09924	0.140698	0.906079	-0.232362	0.62508	0.64805	0.794319	0.223892	0.938524	0.300583	0.247701	0.989084	0.409727	0.159333	0.925685	0.201181	0.103171	0.96703	0.126999	0.436809	1	0.457058	0.0349238	1	0.0539556	0.382569	1	0.359168	0.442776	0.781292	-0.457409	1.14833	0.609471	0.860447
w/o MS2:NCGC00179845-03!5-chloro-3-[(E)-3,4-dihydroxy-3,5-dimethylhept-1-enyl]-7,8-dihydroxy-7-methyl-8,8a-dihydro-1H-isochromen-6-one	0.0859685	1	-0.133961	0.162755	0.918179	0.193238	0.951547	0.524518	0.621642	0.906157	0.449778	0.620717	0.128416	0.905349	0.195439	0.358027	0.899313	0.378035	0.129401	1	0.111719	2.01941	0.0979459	1.19958	0.0975317	0.967526	0.143374	0.164649	1	-0.17376	2.03791	0.531777	1.0388	0.0716313	1	0.109053	1.13286	0.597564	0.775396	1.05022	0.656531	0.859649
w/o MS2:Acetoxyaureol	0.151738	1	0.327263	0.0752193	0.9757	0.143431	0.190232	0.889846	0.32553	0.0430845	0.984392	-0.105627	0.025104	1	-0.0550151	0.220761	0.938872	0.400053	0.0946774	1	0.207396	0.51327	0.706933	-0.851504	0.0246668	0.997626	0.0503271	0.240241	1	0.400112	0.806643	0.787289	1.03066	0.154975	1	0.331711	0.211327	0.90029	0.36532	0.607835	0.817452	0.859357
w/o MS2:NCGC00381429-01_C12H13NO3_1H-Indole-3-propanoic acid, alpha-hydroxy-beta-methyl-	0.0559114	1	0.10066	0.350963	0.818966	-0.428297	0.193494	0.887498	-0.338013	0.905857	0.449847	-1.3053	0.0582485	0.970022	-0.0863422	0.990067	0.631505	-1.48288	0.318661	0.986608	-0.493885	0.04532	1	0.0933483	0.572331	0.692257	-0.892158	0.15173	1	-0.22061	0.425991	0.812082	-0.600579	0.102865	1	-0.153188	0.0408147	1	0.0620529	0.712322	0.782014	0.859013
w/o MS2:(8S,9S,10R,11S,13S,14S,17R)-11,17-dihydroxy-17-(2-hydroxyacetyl)-10,13-dimethyl-2,6,7,8,9,11,12,14,15,16-decahydro-1H-cyclopenta[a]phenanthren-3-one	1.77367	0.414933	1.39916	1.26294	0.396025	1.05859	0.299482	0.822921	0.400458	0.334833	0.780091	0.419846	0.777646	0.575873	0.687583	0.970943	0.637082	0.9893	0.353451	0.985902	0.459478	0.974952	0.43079	0.9887	0.746801	0.595467	0.706486	0.927428	0.928397	0.849304	1.41686	0.681075	1.14263	0.975292	1	1.08287	1.21184	0.559127	0.9956	0.909568	0.716158	0.8589
L-Prolyl-L-isoleucine	1.25637	0.683572	1.59026	0.324702	0.832035	-0.721555	0.150211	0.917472	-0.508166	1.18756	0.323732	-1.95632	0.838199	0.550771	-1.77484	1.58898	0.337739	-2.53835	0.0628128	1	-0.219082	1.98121	0.103232	2.19726	0.11768	0.960378	-0.435212	1.53771	0.621364	1.77422	0.432442	0.8074	0.776738	0.189407	1	0.423456	0.0241769	1	-0.102762	0.426324	0.835664	0.858725
w/o MS2:"5_,14_,15_-O-triacetoxy-7_-O-benzoyloxy-3_-O-propanoyloxymyrsinol "	0.0804074	1	0.124083	0.935362	0.531146	0.902541	1.3259	0.357493	1.2321	0.467519	0.700892	0.855741	0.681239	0.617548	0.850322	1.36054	0.435394	1.19926	0.19707	0.996964	0.282118	1.00269	0.418024	1.15251	0.315005	0.8375	0.487987	1.35194	0.72062	1.23555	1.51494	0.662416	1.26167	0.622624	1	0.818562	0.766578	0.708686	0.725063	0.888448	0.722087	0.858715
w/o MS2:[17-acetyl-3-[5-[5-(3,5-dihydroxy-4-methoxy-6-methyloxan-2-yl)oxy-4-methoxy-6-methyloxan-2-yl]oxy-4-methoxy-6-methyloxan-2-yl]oxy-8,14,17-trihydroxy-10,13-dimethyl-1,2,3,4,5,6,7,9,11,12,15,16-dodecahydrocyclopenta[a]phenanthren-12-yl] benzoate	0.396529	0.991927	0.378833	0.358378	0.813964	0.600972	0.68884	0.641285	0.593658	0.65919	0.593428	-0.75747	0.306285	0.784909	0.378403	0.164475	0.95918	0.263132	0.305102	0.986608	-0.400448	0.082381	0.97647	-0.126548	0.0814548	0.977775	-0.103612	0.443284	1	0.735267	0.106049	0.962733	0.160194	0.159931	1	-0.217965	0.0767279	0.980708	-0.100143	0.62691	0.813725	0.85737
w/o MS2:NCGC00347374-02![(2R,3S,4S,5R,6R)-3,4,5-trihydroxy-6-[(2S,3S,4R,5R)-4-hydroxy-3-[(E)-3-(4-hydroxy-3,5-dimethoxyphenyl)prop-2-enoyl]oxy-2,5-bis(hydroxymethyl)oxolan-2-yl]oxyoxan-2-yl]methyl (E)-3-(4-hydroxy-3,5-dimethoxyphenyl)prop-2-enoate	0.230098	1	-0.669959	0.384875	0.797039	-1.07276	0.0520631	0.984808	0.206477	0.0186113	1	0.0819208	0.35269	0.759296	-1.96593	0.0726162	0.984985	0.290816	0.273636	0.986608	0.789606	0.168754	0.916754	-0.498325	0.758096	0.589554	-1.80293	0.0215163	1	-0.0847516	0.246379	0.890743	-0.817491	0.173573	1	-0.635108	0.545468	0.758143	-2.67674	0.325917	0.87496	0.856989
w/o MS2:3-[(1R,3S,5S,10R,11R,13R,14S,17R)-1,5,11,14-tetrahydroxy-10-(hydroxymethyl)-13-methyl-3-[(2R,3S,4S,5R,6R)-3,4,5-trihydroxy-6-methyloxan-2-yl]oxy-2,3,4,6,7,8,9,11,12,15,16,17-dodecahydro-1H-cyclopenta[a]phenanthren-17-yl]-2H-furan-5-one	0.461199	0.978693	0.754326	0.229181	0.878119	0.36766	0.924381	0.536026	1.08681	0.0734317	0.959101	0.136282	0.307967	0.783963	0.582625	0.0730095	0.984891	-0.200199	0.0464861	1	-0.0879693	0.120639	0.956712	0.231907	0.367649	0.807888	0.572836	0.149066	1	0.257499	0.618434	0.792746	0.744352	0.27444	1	0.457622	0.641846	0.743605	1.05106	0.554622	0.822403	0.856572
w/o MS2:(7E,11E)-17-{[3,4-dihydroxy-5-(2-hydroxy-4-methoxy-6-methylbenzamido)-4,6-dimethyloxan-2-yl]oxy}-27-hydroxy-3,6,8,12,14,20,22-heptamethyl-23,25-dioxo-26-oxapentacyclo[22.2.1.0?,?.0??,??.0??,??]heptacosa-4,7,11,14,24(27)-pentaene-4-carboxylic acid	0.616513	0.978693	1.57653	0.548959	0.728051	1.32392	0.392542	0.772365	-2.30764	0.676405	0.585197	1.69117	0.488139	0.697381	1.30276	0.503159	0.855754	1.39555	0.569634	0.938234	1.32502	0.483833	0.722952	1.39321	0.206584	0.905187	0.640167	0.049365	1	-0.407301	0.238751	0.893288	-1.60077	0.191162	1	0.682826	0.394679	0.805658	1.21044	0.341188	0.872571	0.856482
w/o MS2:NCGC00380884-01!(2S,3R,10R,13R,14S)-2,3,14-trihydroxy-10,13-dimethyl-17-[(2R,3R,5R)-2,3,5-trihydroxy-5,6-dimethylheptan-2-yl]-2,3,4,5,9,11,12,15,16,17-decahydro-1H-cyclopenta[a]phenanthren-6-one	0.0765347	1	-0.161052	1.57964	0.2885	1.74194	0.125332	0.934885	0.270497	1.52158	0.209342	-1.83952	0.0335987	0.993388	-0.0788722	1.41289	0.410083	-1.70944	0.541077	0.949688	0.948757	4.3296	0.00400077	3.83323	0.595613	0.678017	0.951514	0.389209	1	0.763779	1.02389	0.787289	1.09972	0.574559	1	0.942973	0.0759367	0.981291	-0.127789	0.5175	0.822403	0.856349
w/o MS2:(5R)-trans-1,7-diphenyl-5-hydroxy-6-hepten-3-one	0.458383	0.978693	0.895845	0.22324	0.881519	-0.480898	0.656747	0.655245	1.10347	0.0767276	0.956825	0.211803	0.08785	0.941079	0.232444	0.138526	0.971098	-0.372776	0.140503	1	0.326319	0.813921	0.516812	1.32253	0.0119352	1	-0.0340997	0.0753908	1	0.19372	0.319602	0.86094	0.606573	0.105484	1	0.244491	0.25757	0.879494	0.621558	0.438934	0.835103	0.855972
w/o MS2:4-[5-(4-hydroxy-3-methoxyphenyl)-3,4-dimethyloxolan-2-yl]-2-methoxyphenol	1.03815	0.797846	1.47707	0.270704	0.85833	0.529106	0.381202	0.781104	0.707965	0.613434	0.616237	0.9902	0.556737	0.667379	0.911229	0.424482	0.873662	0.752644	0.242309	0.989084	0.479539	0.364444	0.78622	0.673485	0.526438	0.724695	0.88667	0.816797	0.980058	1.20678	0.247075	0.890743	0.627368	0.252033	1	0.640322	0.645351	0.741568	1.04265	0.51044	0.822403	0.854767
w/o MS2:NCGC00380865-01_C28H42O10_4H-Cyclopenta[a]cyclopropa[f]cycloundecen-4-one, 4a-(acetyloxy)-9-[(hexopyranosyloxy)methyl]-1,1a,4a,5,6,7,7a,10,11,11a-decahydro-7-hydroxy-1,1,3,6-tetramethyl-, (8E)-	1.25075	0.68441	1.11613	0.187869	0.903891	0.263886	0.25573	0.842296	0.39539	0.174718	0.880961	-0.259608	0.602733	0.654385	0.679532	0.120674	0.976687	-0.180338	0.225199	0.990742	0.305338	0.326676	0.809082	0.591657	0.0621085	0.98815	-0.105043	0.0443394	1	0.0659132	0.360796	0.840743	0.406045	0.196802	1	0.319762	0.277989	0.866983	0.47007	0.913935	0.716158	0.854623
w/o MS2:Tetrahydropalmatine	0.445146	0.978693	0.734395	0.0930171	0.966822	0.183416	0.145551	0.919899	0.230685	0.458142	0.706175	0.608221	0.920847	0.508836	1.02839	0.0134105	1	-0.0263106	0.0929722	1	0.194726	0.253392	0.860007	0.457245	0.75128	0.59198	0.8456	0.853519	0.966651	1.26084	0.588418	0.796498	0.778008	0.0714892	1	-0.146412	0.814699	0.689095	0.871672	0.777702	0.754872	0.854116
w/o MS2:NCGC00380730-01_C42H66O16_beta-D-Glucopyranose, 6-O-beta-D-glucopyranosyl-1-O-[(3beta,5xi,9xi)-3,19,24-trihydroxy-24,28-dioxours-12-en-28-yl]-	0.259798	1	-0.372945	0.0429744	0.998361	-0.0795973	0.114742	0.940249	-0.202201	0.369189	0.761224	0.350871	0.188652	0.85596	-0.196882	0.472034	0.855754	0.493838	0.151937	1	0.221409	0.087607	0.974859	0.167339	0.142436	0.944745	-0.189051	0.561437	1	-0.617806	2.01123	0.531777	1.45711	0.321581	1	-0.418496	0.0833955	0.976187	-0.144909	0.885419	0.722154	0.851046
w/o MS2:Kukoamine B	0.681272	0.978693	0.959967	0.612803	0.70154	0.972328	0.0632778	0.97818	-0.146528	0.789194	0.511699	1.0583	0.318281	0.778445	0.46055	0.437168	0.867197	0.72459	0.46337	0.949688	0.977659	1.85265	0.127211	1.88558	0.249535	0.874112	0.433219	0.391292	1	0.866786	0.0600932	0.989226	0.0971591	0.497784	1	0.767469	0.152737	0.933068	-0.22917	0.509156	0.822403	0.850884
w/o MS2:3-[(2S,3R,4S,5S,6R)-4,5-dihydroxy-6-(hydroxymethyl)-3-[(2S,3R,4S,5R)-3,4,5-trihydroxyoxan-2-yl]oxyoxan-2-yl]oxy-2-(3,4-dihydroxyphenyl)-5-hydroxy-7-methoxychromen-4-one	0.734637	0.978693	-3.53177	0.0256752	1	-0.0324705	0.697438	0.637934	0.747492	3.66239	0.00734419	-9.56928	0.0805816	0.949065	0.100698	2.00231	0.184992	-7.5251	0.337402	0.986283	-1.53354	1.50012	0.218665	-5.96103	1.08595	0.435399	0.886504	1.50048	0.635604	1.18398	0.648675	0.791955	0.641014	0.552998	1	0.632684	2.34207	0.183043	-7.86234	1.07304	0.646514	0.849911
w/o MS2:Lovastatin	0.297838	1	0.62798	0.0209081	1	-0.0518691	0.709733	0.634983	1.12754	0.44969	0.711331	0.827839	0.681682	0.617548	1.05722	0.423982	0.873662	0.824147	0.000575387	1	-0.00156339	0.526944	0.699023	1.03866	0.0544521	0.991641	0.139416	0.0130706	1	0.0317189	0.25687	0.886544	0.487625	0.158156	1	0.33686	0.538481	0.760245	0.935979	0.490453	0.822403	0.847793
w/o MS2:(S)-6-((7-acetamido-1,2,3-trimethoxy-9-oxo-5,6,7,9-tetrahydrobenzo[a]heptalen-10-yl)amino)-N-(3-isopentyl-4-oxo-3,4-dihydroquinazolin-6-yl)hexanamide	0.290118	1	0.731256	0.0521675	0.991888	0.147348	0.127489	0.932475	0.408616	0.407481	0.736591	0.913899	0.445152	0.711398	0.968722	0.158573	0.962112	0.520826	0.0952257	1	-0.328478	0.058713	0.99449	0.200249	0.0291313	0.997626	-0.112697	0.186687	1	-0.611436	0.327075	0.85694	0.761743	0.0660243	1	0.186446	0.515613	0.763286	1.15394	0.361817	0.860366	0.842232
w/o MS2:5-[(Z)-12-(3,5-dihydroxyphenyl)dodec-8-enyl]benzene-1,3-diol	0.319814	1	0.531938	0.835805	0.58683	1.12206	0.656788	0.655245	0.928439	0.126017	0.916045	0.241939	0.197486	0.849643	0.393575	0.45549	0.857688	0.730394	0.653843	0.905163	0.963007	0.675499	0.607986	1.11826	0.291946	0.856829	0.514266	0.278601	1	0.556125	0.368005	0.837177	0.700145	1.01712	1	1.60991	0.392417	0.807271	0.632463	0.538165	0.822403	0.840316
w/o MS2:2-(4-(2,3-dihydrobenzo[b][1,4]dioxin-6-yl)-1H-pyrazol-5-yl)-5-methoxy-4-propylphenol	0.108796	1	-0.190556	0.046156	0.996493	0.0858734	1.26405	0.379433	-1.31964	0.392954	0.745368	-0.623105	0.0718872	0.958472	-0.139892	0.115202	0.977639	0.232815	0.426728	0.963282	-0.619775	0.506375	0.71364	0.902762	0.973564	0.489474	-1.1256	0.107949	1	0.204995	0.027684	1	0.0568981	0.776749	1	1.02714	0.0837513	0.976187	-0.150991	0.520738	0.822403	0.840039
w/o MS2:p-Toluenesulfonamide	0.0414454	1	-0.0341663	2.79599	0.0593351	1.48615	1.56705	0.270629	0.834382	0.528594	0.67052	0.420298	2.63104	0.0639673	1.1904	1.29973	0.458682	0.580071	1.36063	0.518067	0.690276	0.706158	0.589836	0.407801	2.86575	0.0466826	1.09532	1.04284	0.878333	0.568284	2.48805	0.44124	1.10254	1.71254	1	0.773243	0.0330635	1	0.0354408	1.54803	0.425692	0.839706
w/o MS2:Baccatin I	0.588907	0.978693	0.726538	0.377898	0.801388	0.63085	0.278822	0.830554	0.402725	0.84002	0.483761	1.05554	1.12321	0.41227	1.24499	0.216286	0.939185	0.335595	0.350113	0.985902	0.526666	0.831739	0.505877	1.06801	0.503577	0.744756	0.639887	0.242432	1	0.416424	0.0772315	0.979799	-0.14548	0.80476	1	0.87077	0.244269	0.883711	0.3794	0.825437	0.734443	0.839379
w/o MS2:Pantethine	0.211136	1	0.322563	0.0667688	0.98301	-0.142627	0.245177	0.849527	-0.423205	0.0348151	0.991082	-0.0677366	0.433247	0.717929	0.676105	0.0085874	1	0.0187689	0.222087	0.990742	0.357225	0.478802	0.722952	0.588982	0.336897	0.825718	0.540937	0.459227	1	0.675243	0.269106	0.880173	0.494438	0.351396	1	-0.515949	0.573135	0.758143	0.850271	0.64443	0.804873	0.839128
NCGC00385106-01_C18H26O10_beta-D-Glucopyranoside, phenylmethyl 6-O-[(2R,3R,4R)-tetrahydro-3,4-dihydroxy-4-(hydroxymethyl)-2-furanyl]-	0.0867364	1	-0.103866	0.0820573	0.971627	0.0961698	0.251619	0.844699	0.29797	0.97923	0.417308	-0.768232	0.291445	0.793111	0.368217	0.263181	0.922755	-0.281645	0.196037	0.996964	-0.201318	0.557767	0.679148	-0.570296	0.445208	0.760176	-0.429171	0.258263	1	0.31833	0.229423	0.895676	0.226873	0.764036	1	0.787796	0.0652	0.987533	0.0804073	1.04176	0.658661	0.838722
w/o MS2:OCP_283.0845_16.2	0.334755	1	-0.24203	0.45087	0.766802	0.339451	0.208167	0.876422	-0.271213	0.191809	0.867444	0.199964	0.298518	0.789131	-0.197808	0.152125	0.966342	0.153062	0.294052	0.986608	-0.247074	0.404986	0.759549	0.368576	0.303094	0.850291	0.249959	0.0181537	1	-0.0255245	1.11722	0.757855	0.982102	0.247055	1	0.322945	0.350543	0.82635	0.309203	1.36042	0.519014	0.838322
w/o MS2:Camellimidazole E	0.934596	0.878861	1.00404	0.00547305	1	-0.0109396	0.345632	0.802013	-0.371708	0.0828079	0.952706	0.15598	0.527421	0.681023	0.518	0.757164	0.736047	0.761209	0.134692	1	0.189013	0.117308	0.959218	-0.187147	0.245655	0.875465	-0.499372	0.209263	1	0.302392	0.22835	0.895956	-0.384431	0.119816	1	-0.27311	0.541658	0.760217	0.631628	1.14362	0.612383	0.837325
w/o MS2:MLS001304044-01! (Clindamycin)	0.958096	0.862465	0.992062	0.719729	0.640074	0.905845	0.0144832	1	-0.0279876	0.110562	0.927636	0.208065	0.320296	0.778445	0.45557	0.0571218	0.991951	0.121548	0.877271	0.78944	0.960352	0.205055	0.894477	0.398726	0.259605	0.868866	0.394062	0.186098	1	0.360986	0.484601	0.798712	-0.82613	0.3765	1	0.626156	0.744534	0.715131	-1.19339	0.682781	0.791564	0.836765
w/o MS2:4-[(2R,3R)-3-[(3,4-dimethoxyphenyl)methyl]-4-methoxy-2-(methoxymethyl)butyl]-1,2-dimethoxybenzene	0.278726	1	0.500091	0.259683	0.862963	0.457277	0.251231	0.845158	0.448754	0.424951	0.72731	0.738184	0.717325	0.60426	1.05243	0.454608	0.858041	0.755327	0.274159	0.986608	0.516191	0.10878	0.962845	0.243342	0.307528	0.84486	0.553463	0.388847	1	0.642496	0.367974	0.837177	0.682305	0.407496	1	0.664344	0.0104905	1	-0.0371032	0.540697	0.822403	0.836621
w/o MS2:6a,7,8-trihydroxy-3-methyl-3,4,5,6,7,12a-hexahydro-2H-benzo[a]anthracene-1,12-dione	0.256605	1	0.783535	0.29244	0.847808	-0.782347	0.382707	0.780019	0.872754	0.139605	0.906079	0.404829	0.044783	0.982176	-0.158659	0.0776137	0.982456	0.283167	0.0293894	1	-0.0983181	0.208906	0.892452	0.570942	0.0223004	1	-0.0746358	0.0364299	1	0.124152	0.0794916	0.978918	-0.215615	0.240152	1	-0.610925	0.519628	0.76263	1.31074	0.317418	0.877617	0.835199
w/o MS2:Eremanthin	0.360692	1	0.794984	0.157889	0.921642	0.394169	0.139226	0.923543	0.376827	0.165169	0.886873	0.418297	0.128689	0.90527	0.331551	0.328739	0.906884	0.739959	0.154375	1	0.388385	0.455458	0.728057	0.975028	0.105745	0.965998	0.277726	0.208289	1	0.498936	0.361557	0.840743	0.830728	0.225892	1	0.545212	0.0242277	1	0.0880357	0.379728	0.85592	0.834797
w/o MS2:NCGC00385574-01![5-acetyloxy-1,7-bis(3,4-dihydroxyphenyl)heptan-3-yl] acetate	0.76349	0.967413	0.930445	0.180878	0.90788	0.301189	0.448072	0.736116	0.673704	0.926177	0.441525	1.09661	0.560957	0.667379	0.750724	0.00589869	1	0.0146257	0.264173	0.986608	0.401543	0.197	0.901162	0.35586	0.144869	0.944282	0.293233	0.450263	1	0.632973	0.533117	0.798712	0.645223	0.0871795	1	0.177331	0.268269	0.871336	0.51873	0.682917	0.791564	0.833586
w/o MS2:NCGC00380903-01!2-hydroxy-2-[2-oxo-2-[(4,7,7-trimethyl-3-bicyclo[2.2.1]heptanyl)oxy]ethyl]butanedioic acid	0.187089	1	0.686927	0.00379719	1	-0.0137328	0.485698	0.729711	1.3156	0.125006	0.916282	0.47816	0.509017	0.688681	1.37222	0.262145	0.922755	0.854142	0.010598	1	-0.0432769	0.135213	0.943317	0.504819	0.18043	0.919697	0.618519	0.140718	1	0.475276	0.0238461	1	0.086652	0.0813514	1	0.280012	0.337346	0.832463	1.09052	0.251812	0.901657	0.832229
w/o MS2:ethyl 4-(1-(3,4-diethoxyphenyl)-6,7-diethoxy-3-oxo-3,4-dihydroisoquinolin-2(1H)-yl)benzoate	0.429662	0.981248	0.651039	0.324973	0.832035	0.547461	0.812247	0.583064	0.962843	0.4606	0.704794	0.723479	0.524615	0.681952	0.741871	0.23668	0.929655	0.396492	0.374552	0.977985	0.541622	1.02648	0.409781	1.27322	0.429266	0.771081	0.604567	0.684436	1	0.970073	1.62291	0.646065	1.60412	0.648841	1	0.877538	0.560038	0.758143	0.796666	0.533708	0.822403	0.83175
w/o MS2:Senenciphylline	0.0472055	1	0.122371	0.109085	0.957777	0.256958	0.291828	0.82641	0.567396	0.0729138	0.959101	0.182965	0.0415464	0.986137	0.0997272	0.0362359	1	0.0885354	0.0322795	1	0.0942539	0.387146	0.769416	-0.835251	0.010222	1	-0.0273675	0.0558872	1	0.144289	0.130121	0.947753	0.304886	0.43998	1	-1.01598	0.254291	0.881369	0.558267	0.433069	0.835417	0.831613
w/o MS2:NCGC00380572-01!4-[(3R,3aR,6S,6aR)-6-(4-hydroxy-3,5-dimethoxyphenyl)-1,3,3a,4,6,6a-hexahydrofuro[3,4-c]furan-3-yl]-2,6-dimethoxyphenol [IIN-based on: CCMSLIB00000847713]	0.487221	0.978693	1.45467	0.716279	0.642211	1.95889	0.46468	0.73041	1.39071	0.0651062	0.967557	0.312702	0.573959	0.663094	1.6446	0.419455	0.873837	1.28001	0.317992	0.986608	1.1455	0.603544	0.655227	1.70935	0.481806	0.745987	1.43809	0.635113	1	1.79588	0.852928	0.787289	2.23868	0.911489	1	2.35535	0.601879	0.754912	1.70054	0.22122	0.91105	0.831232
w/o MS2:NCGC00385036-01_C22H34N4O4_N-Methyl-N-[(2E,4E,6E)-2,4,6-octatrienoyl]valylalanylprolinamide	0.172398	1	0.322618	0.39536	0.791635	0.520955	0.529836	0.716322	0.696567	0.224225	0.846848	0.33947	0.161737	0.87685	0.281622	0.44951	0.861679	0.61553	0.024811	1	-0.047526	0.87298	0.486952	1.0315	0.0170339	1	0.0405343	0.134268	1	0.230186	0.659149	0.791955	0.789319	0.482733	1	0.639801	0.786929	0.700988	1.04054	0.714529	0.782014	0.829949
w/o MS2:Fluridone	0.388005	0.998765	1.87387	0.0220377	1	-0.193056	0.212545	0.873984	1.14812	0.235815	0.837863	1.2465	0.20828	0.843511	1.12005	0.342373	0.905234	1.69316	0.0849357	1	-0.684256	0.020792	1	-0.182378	0.276885	0.861981	1.42417	0.296122	1	1.51955	0.0136014	1	-0.120591	0.439193	1	2.09431	0.470671	0.770484	2.19221	0.147959	0.948871	0.829373
w/o MS2:Jamaicamide C	0.0750251	1	0.122352	0.12033	0.947	0.176116	0.363561	0.787546	0.445121	0.788459	0.511773	0.940653	1.13306	0.407907	1.14801	0.0940444	0.981859	0.173815	1.33497	0.534549	1.61968	0.180989	0.911099	-0.288494	0.0890118	0.972391	0.138103	0.282058	1	-0.424247	0.117984	0.956489	-0.200174	0.123328	1	0.211673	0.0479085	0.997978	0.0734792	0.650587	0.80454	0.829235
w/o MS2:NCGC00385283-01_C21H28O9_1-O-{[(3aS,6Z,10E,11aR)-10-Methyl-3-methylene-2-oxo-2,3,3a,4,5,8,9,11a-octahydrocyclodeca[b]furan-6-yl]carbonyl}-beta-D-glucopyranose	0.366322	1	1.3302	0.105106	0.959962	-0.467843	0.0410366	0.992616	-0.194614	0.462704	0.704235	-1.66947	0.182509	0.859429	-0.712759	0.132892	0.973254	0.626447	0.128944	1	0.539359	0.0255086	1	0.127036	0.0832415	0.977461	-0.364263	0.184939	1	0.84547	0.190361	0.911128	0.787965	0.456346	1	1.5084	0.402423	0.801384	1.65253	0.199909	0.921586	0.82923
w/o MS2:2,4-dihydroxy-6-methyl-3-[(2E,4E)-3-methyl-5-[(1R,2R,6R)-1,2,6-trimethyl-3-oxocyclohexyl]penta-2,4-dienyl]benzaldehyde	0.326424	1	0.726399	0.265598	0.858689	0.613142	0.283149	0.830554	0.641352	0.315089	0.793007	0.695705	0.220896	0.835785	0.51744	0.285257	0.915965	0.650854	0.149389	1	0.380132	0.345434	0.798055	0.76454	0.110574	0.963066	0.291872	0.175262	1	0.425315	0.284527	0.875719	0.65158	0.406103	1	0.876765	0.437188	0.785838	0.91162	0.382613	0.855214	0.82613
w/o MS2:NCGC00347508-02!4-[2-[[2,3-dihydroxy-2-(1-hydroxyethyl)butanoyl]oxymethyl]anilino]-4-oxobutanoic acid	0.186846	1	0.411216	0.591638	0.712489	1.01368	0.915903	0.539776	1.36255	0.631452	0.60836	0.925563	0.0152799	1	0.0364254	0.280533	0.91684	0.487318	0.631764	0.916713	0.950433	1.93898	0.110675	2.76905	0.0901821	0.972391	0.242227	0.022549	1	0.0560091	1.31514	0.738158	1.63312	1.55348	1	1.93446	0.0952478	0.96764	0.259333	0.363778	0.860366	0.825438
w/o MS2:8-Benzylcanadine	0.392569	0.99672	0.570003	0.157662	0.921642	0.159944	0.188948	0.889896	0.220911	0.705554	0.56639	0.78424	0.794441	0.568811	0.815495	0.650911	0.799678	0.655408	0.0237782	1	0.0315018	0.010026	1	-0.0153478	0.471165	0.745987	0.533848	0.433285	1	0.465964	0.670172	0.791955	0.53083	0.569501	1	0.481791	1.61138	0.396142	1.37527	0.91345	0.716158	0.824734
w/o MS2:NCGC00180783-02!5,7-dihydroxy-2-(4-hydroxy-3-methoxyphenyl)-3,6-dimethoxychromen-4-one [IIN-based on: CCMSLIB00000848426]	2.04965	0.287186	0.52902	0.767155	0.618522	-0.506396	0.718754	0.630227	0.292461	4.45517	0.00246312	1.26292	0.197581	0.849643	-0.0799486	4.7701	0.00216269	1.36208	0.166817	0.99992	0.0743855	7.33925	7.72781e-05	2.4345	0.42323	0.772948	0.174219	0.0421104	1	-0.0227124	0.0687184	0.984626	0.0474564	2.19612	0.64147	0.594022	3.03313	0.0845284	1.11198	3.25069	0.0512207	0.824113
w/o MS2:5-HYDROXYLYSINE	0.42585	0.981863	0.703524	0.04612	0.996493	0.0952568	0.40107	0.764192	0.659785	0.219354	0.849591	0.408257	0.0228763	1	0.050876	0.215863	0.939185	-0.748745	0.267958	0.986608	-0.741863	0.989463	0.423046	1.36319	0.0216324	1	0.0488372	0.274402	1	0.477821	0.95244	0.787289	1.24882	0.301698	1	-0.90125	0.00416107	1	-0.0175517	0.521671	0.822403	0.823766
w/o MS2:3',4',5',6'-tetradehydrolongicaudatine Y	0.588048	0.978693	0.760341	0.253074	0.867131	0.437134	1.1627	0.418045	1.05156	0.276657	0.817226	0.401361	1.43475	0.293549	1.14975	1.02939	0.611955	0.873413	0.457347	0.952086	0.65841	1.68064	0.168673	1.24362	1.15751	0.402177	1.11887	1.70799	0.516576	1.36917	0.680236	0.791955	0.991217	0.103484	1	0.200252	0.184363	0.915843	0.227114	0.960627	0.699303	0.823436
[truncated: 5,821 more rows]

## Sheet: young-gut-pos
Table S3. Differential metabolite analysis of young Drosophila gut following feeding with 14 yeast mutant strains compared to the wild-type strain (BY4743). This table summarizes the statistical comparison results for metabolite levels in the gut of flies fed with each mutant yeast strain relative to those fed with the wild-type strain BY4743. The column titled '-Log p-value [Strain]' represents …
[truncated: 956 more rows]

[truncated: 2 more sheets: old-gut-pos, no-gut-Protein]
