# Supplementary material for: Gut Microbial Genetic Variation Prolongs Host Healthy Longevity and Remodels Metabolome and Proteome in Drosophila Melanogaster
Source: Adv Sci (Weinh). 2025 Sep 26;12(47):e05469. doi: 10.1002/advs.202505469 (PMC12713025; doi:10.1002/advs.202505469)
Supplement: Supplementary file 4 — Supporting Information [file ADVS-12-e05469-s007.xlsx]

## Sheet: Classification
Young				Old
Up-regulated in young Drosophila intestines (compared to controls)	categorize	Down-regulated in young Drosophila intestines (compared to controls)	categorize	Up-regulated in old Drosophila intestines (compared to controls)	categorize	Down-regulated in old Drosophila intestines (compared to controls)	categorize
w/o MS2: Propentofylline	Amino	w/o MS2: DErySphingosine; LC-ESI-ITFT; MS2; CE 10 eV; [M+H]+	Amino	w/o MS2: Pyroglutamic acid	Amino	w/o MS2: Polanrazine B_120170	Amino
w/o MS2: Polanrazine B_120170	Amino	w/o MS2: Pyroglutamic acid	Amino	w/o MS2: Proline; LC-ESI-ITFT; MS2; CE 85.0 eV; [M+H]+	Amino	w/o MS2: NCGC00169348-03!(3Z)-3-[[5-(2-methylbut-3-en-2-yl)-1H-imidazol-4-yl]methylidene]-6-propan-2-ylpiperazine-2,5-dione	Amino
w/o MS2: Orlistat	Amino	w/o MS2: NCGC00380616-01_C28H39NO7_Spiro[2H-furo[2,3-e]isoindole-2,1'(2'H)-naphthalene]-7(3H)-acetic acid, 3',4',4'a,5',6,6',7',8,8',8'a-decahydro-4,6',7'-trihydroxy-2',5',5',8'a-tetramethyl-alpha-(1-methylethyl)-6-oxo-, (alphaS,2R,2'R,6'S,7'R,8'aS)-	Amino Acid	w/o MS2: N-Nitrosomorpholine	Amino	w/o MS2: N-(1-((2-amino-2-oxoethyl)amino)-4-methyl-1-oxopentan-2-yl)-1-(8-(6,7-dimethyl-4-oxo-4H-chromen-2-yl)-4H-benzo[d][1,3]dioxine-6-carbonyl)pyrrolidine-2-carboxamide	Amino
w/o MS2: N-(1-((2-amino-2-oxoethyl)amino)-4-methyl-1-oxopentan-2-yl)-1-(8-(6,7-dimethyl-4-oxo-4H-chromen-2-yl)-4H-benzo[d][1,3]dioxine-6-carbonyl)pyrrolidine-2-carboxamide	Amino	w/o MS2: GLYCEROL	Carbohydrate	w/o MS2: MEX_180.1383_11.9	Amino	w/o MS2: Dihydrosphingosine	Amino
w/o MS2: Lupinine	Amino	w/o MS2: (2S,3R,4R,5R,6S)-2-{[(2R,3R,4S,5S,6R)-4,5-dihydroxy-6-(hydroxymethyl)-2-{5',7,9,13-tetramethyl-5-oxaspiro[pentacyclo[10.8.0.0?,?.0?,?.0??,??]icosane-6,2'-piperidine]-3-oloxy}oxan-3-yl]oxy}-6-methyloxane-3,4,5-triol	Glycan	w/o MS2: "Orlistat (Alli, Xenical)"	Amino	w/o MS2: DErySphingosine; LC-ESI-ITFT; MS2; CE 10 eV; [M+H]+	Amino
w/o MS2: docosanoic acid	Amino	w/o MS2: (2S,3R,4S,5S,6R)-2-[4-(3-hydroxybutyl)phenoxy]-6-(hydroxymethyl)oxane-3,4,5-triol	Glycan	w/o MS2: Tinnevellin glucoside	Glycan	w/o MS2: C17-Sphinganine	Amino
w/o MS2: Dehydroabietamide	Amino	w/o MS2: Cimiracemoside D	Glycan	w/o MS2: Solasodiene (not validated); PlaSMA ID-2172	Glycan	w/o MS2: 4-amino-5-(5-hydroxy-2',6-dimethyl-5'-prop-1-en-2-ylspiro[7-oxabicyclo[4.1.0]heptane-3,1'-cyclopentane]-2-yl)oxy-5-oxopentanoic acid	Amino
w/o MS2: 4-amino-5-(5-hydroxy-2',6-dimethyl-5'-prop-1-en-2-ylspiro[7-oxabicyclo[4.1.0]heptane-3,1'-cyclopentane]-2-yl)oxy-5-oxopentanoic acid	Amino	w/o MS2: NCGC00385068-02_C20H28O13_Benzoic acid, 4-methoxy-2-[(6-O-beta-D-xylopyranosyl-beta-D-glucopyranosyl)oxy]-, methyl ester	Glycan	w/o MS2: NCGC00385068-02_C20H28O13_Benzoic acid, 4-methoxy-2-[(6-O-beta-D-xylopyranosyl-beta-D-glucopyranosyl)oxy]-, methyl ester	Glycan	w/o MS2: (3S,6S)-3,6-di-sec-butylpiperazine-2,5-dione	Amino
w/o MS2: (2S,3R)-2-(((S)-7-acetamido-1,2,3-trimethoxy-9-oxo-5,6,7,9-tetrahydrobenzo[a]heptalen-10-yl)amino)-N-(7-methoxyquinolin-3-yl)-3-methylpentanamide	Amino	w/o MS2: Orcinol gentiobioside	Glycan	w/o MS2: 4-(3,14-dihydroxy-10,13-dimethylhexadecahydro-1H-cyclopenta[a]phenanthren-17-yl)furan-2(5H)-one	Glycan	w/o MS2: (2S,3R)-2-(((S)-7-acetamido-1,2,3-trimethoxy-9-oxo-5,6,7,9-tetrahydrobenzo[a]heptalen-10-yl)amino)-N-(7-methoxyquinolin-3-yl)-3-methylpentanamide	Amino
w/o MS2: NEROL	Carbohydrate	w/o MS2: Tinnevellin glucoside	Glycan	w/o MS2: 3-[(3R,5S,10R,13R,14S,17R)-5,14-dihydroxy-10,13-dimethyl-3-[(2R,3R,4S,5S,6R)-3,4,5-trihydroxy-6-(hydroxymethyl)oxan-2-yl]oxy-2,3,4,6,7,8,9,11,12,15,16,17-dodecahydro-1H-cyclopenta[a]phenanthren-17-yl]-2H-furan-5-one	Glycan	(2S,3R)-2-(((S)-7-acetamido-1,2,3-trimethoxy-9-oxo-5,6,7,9-tetrahydrobenzo[a]heptalen-10-yl)amino)-N-(7-methoxyquinolin-3-yl)-3-methylpentanamide	Amino
w/o MS2: Gabapentin; LC-ESI-ITFT; MS2; CE	Carbohydrate	w/o MS2: (Z)-9,12,13-trihydroxyoctadec-15-enoic acid	Lipid	w/o MS2: Vecuronium; LC-ESI-QTOF; MS2; CE	Lipid	w/o MS2: Sorbitol	Carbohydrate
w/o MS2: D-(+)-Cellotriose	Carbohydrate	w/o MS2: [1-(3,5-dihydroxyphenyl)-12-hydroxytridecan-2-yl] acetate	Lipid	w/o MS2: Terpestacin_130136	Lipid	w/o MS2: D-Sorbitol; LC-ESI-QTOF; MS2; CE	Carbohydrate
w/o MS2: [4-[4,5-dihydroxy-6-methyl-3-(3,4,5-trihydroxyoxan-2-yl)oxyoxan-2-yl]oxy-6-[2-(3,4-dihydroxyphenyl)ethoxy]-5-hydroxy-2-(hydroxymethyl)oxan-3-yl] (E)-3-(3,4-dihydroxyphenyl)prop-2-enoate	Carbohydrate	w/o MS2: 1-Monostearin	Lipid	w/o MS2: Polyporenic acid C	Lipid	w/o MS2: D-(+)-Cellotriose	Carbohydrate
w/o MS2: Solasodiene (not validated); PlaSMA ID-2172	Glycan	w/o MS2: Butyric acid	Lipid	w/o MS2: Phosphatidylethanolamine (16:0/18:2) Abbr: PLPE	Lipid	w/o MS2: Orcinol gentiobioside	Glycan
w/o MS2: Oleandrin	Glycan	w/o MS2: Dehydrophytosphingosine (not validated) - 2H; PlaSMA ID-1666	Lipid	w/o MS2: Phentolamine mesilate	Lipid	w/o MS2: 4-((9S,10R,17S)-10-((E)-(decylimino)methyl)-3-(((2R,4S,5S,6R)-4,5-dihydroxy-6-methyltetrahydro-2H-pyran-2-yl)oxy)-5,14-dihydroxy-13-methylhexadecahydro-1H-cyclopenta[a]phenanthren-17-yl)furan-2(5H)-one	Glycan
w/o MS2: ACARBOSE	Glycan	w/o MS2: Docosapentaenoic acid (DPA; cis-22:5n-3)	Lipid	w/o MS2: N-Palmitoyl-D-erythro-Sphingosine	Lipid	w/o MS2: 4-((9S)-3,5,14-trihydroxy-10-((E)-((1-hydroxybutan-2-yl)imino)methyl)-13-methylhexadecahydro-1H-cyclopenta[a]phenanthren-17-yl)furan-2(5H)-one	Glycan
w/o MS2: 4-((9S,10R,17S)-10-((E)-(decylimino)methyl)-3-(((2R,4S,5S,6R)-4,5-dihydroxy-6-methyltetrahydro-2H-pyran-2-yl)oxy)-5,14-dihydroxy-13-methylhexadecahydro-1H-cyclopenta[a]phenanthren-17-yl)furan-2(5H)-one	Glycan	w/o MS2: lithocholic acid	Lipid	w/o MS2: NCGC00385079-01_C19H34O7_4-(4-Hydroxy-2,6,6-trimethyl-1-cyclohexen-1-yl)-2-butanyl beta-D-glucopyranoside	Lipid	w/o MS2: Ursocholanic Acid	Lipid
w/o MS2: 4-((9S)-3,5,14-trihydroxy-10-((E)-((1-hydroxybutan-2-yl)imino)methyl)-13-methylhexadecahydro-1H-cyclopenta[a]phenanthren-17-yl)furan-2(5H)-one	Glycan	w/o MS2: methyl palmitate	Lipid	w/o MS2: NCGC00381336-01_C33H50O21_2,6-Anhydro-5-O-[4-({6-O-[4-(beta-D-glucopyranosyloxy)-2-methylenebutanoyl]-beta-D-glucopyranosyl}oxy)-2-methylenebutanoyl]-1-O-(4-hydroxy-2-methylenebutanoyl)hexitol	Lipid	w/o MS2: tetradec-5-ynoic acid	Lipid
Cimiracemoside D	Glycan	w/o MS2: NCGC00095546-02!2,4-dihydroxyheptadec-16-enyl acetate	Lipid	w/o MS2: NCGC00380106-01_C31H48O16_alpha-D-Glucopyranoside, 4-O-acetyl-6-O-(2-methyl-1-oxobutyl)-1-O-(3-methyl-1-oxobutyl)-beta-D-fructofuranosyl 2-O-[(2E)-2-methyl-1-oxo-2-buten-1-yl]-, 6-acetate	Lipid	w/o MS2: S4:17(P3:15/F1:2); PlaSMA ID-3138	Lipid
w/o MS2: Vecuronium; LC-ESI-QTOF; MS2; CE	Lipid	w/o MS2: NCGC00380193-01!16-[(2R,3R,4R,5S,6R)-5-[(2S,3R,4S,5R,6R)-4-acetyloxy-5-hydroxy-6-(hydroxymethyl)-3-(3-hydroxyoctanoyloxy)oxan-2-yl]oxy-6-(acetyloxymethyl)-3,4-dihydroxyoxan-2-yl]oxy-3,15-dihydroxyhexadecanoic acid	Lipid	w/o MS2: monolinolein	Lipid	w/o MS2: NCGC00385642-01!1,4-dihydroxyheptadec-16-en-2-yl acetate	Lipid
w/o MS2: Ursocholanic Acid	Lipid	w/o MS2: NCGC00380425-01!1-(3,5-dihydroxyphenyl)-12-hydroxytridecan-2-one	Lipid	w/o MS2: MMV099637	Lipid	w/o MS2: NCGC00384699-01!(2E,6E,10E)-3,7,11,15,19,23,27,31,35-nonamethylhexatriaconta-2,6,10,34-tetraene-1,15,19,23,27,31-hexol	Lipid
w/o MS2: terpestacin	Lipid	w/o MS2: NCGC00385079-01_C19H34O7_4-(4-Hydroxy-2,6,6-trimethyl-1-cyclohexen-1-yl)-2-butanyl beta-D-glucopyranoside	Lipid	w/o MS2: MLS000516034-01!	Lipid	w/o MS2: NCGC00381425-01!8-hydroxy-8-(3-octyloxiran-2-yl)octanoic acid	Lipid
w/o MS2: Taurocholate; LC-ESI-QTOF; MS2; CE	Lipid	w/o MS2: taurohyocholic acid	Lipid	w/o MS2: LPE 18:3; PlaSMA ID-2582	Lipid	w/o MS2: NCGC00380425-01!1-(3,5-dihydroxyphenyl)-12-hydroxytridecan-2-one	Lipid
w/o MS2: Tanshinone IIA	Lipid	w/o MS2: Vercuronium	Lipid	w/o MS2: Calycanthine	Lipid	w/o MS2: NCGC00380331-01!methyl 11-hydroxy-10-methyl-4-oxododecanoate	Lipid
w/o MS2: Sorbitane Monostearate - Polysorbate 60 in-source fragment	Lipid	Palmitoleoyl Ethanolamide	Other	w/o MS2: atropine methyl bromide	Lipid	w/o MS2: NCGC00186665-03!2,3-dihydroxypropyl hexadecanoate	Lipid
w/o MS2: S4:17(P3:15/F1:2); PlaSMA ID-3138	Lipid	Tryptophan	Other	w/o MS2: 25S-Inokosterone	Lipid	w/o MS2: methyl palmitate	Lipid
w/o MS2: Rosin	Lipid	w/o MS2: (3Z)-3-[[1,6-dimethyl-2-[(1E,3E)-penta-1,3-dienyl]-4a,5,6,7,8,8a-hexahydro-2H-naphthalen-1-yl]-hydroxymethylidene]-5-(1-hydroxyethyl)pyrrolidine-2,4-dione	Other	w/o MS2: 8-acetamido-2-methyl-7-oxononanoic acid	Nucleic Acid	w/o MS2: LPE 18:2; PlaSMA ID-2592	Lipid
w/o MS2: Polyporenic acid C	Lipid	w/o MS2: (E)-6-((7-acetamido-1,2,3-trimethoxy-9-oxo-5,6,7,9-tetrahydrobenzo[a]heptalen-10-yl)amino)-N-(3,4,5,6-tetrahydro-2H-cyclopenta[d]thiazol-2-ylidene)hexanamide	Other	w/o MS2: Tetrahydrospirilloxanthin; FAB-EBEB; MS2; m/z	Other	w/o MS2: LPE 16:0; PlaSMA ID-2476	Lipid
w/o MS2: Phosphatidylethanolamine (20:3/16:0) Abbr: hLPPE	Lipid	w/o MS2: (Z)-9-(3-hydroxy-4-methoxyphenyl)-2-(2,4,5-trimethoxybenzylidene)-8,9-dihydro-2H-furo[2,3-f]chromene-3,7-dione	Other	w/o MS2: Stearamide	Other	w/o MS2: icos-19-ene-1,2,4-triol	Lipid
w/o MS2: Phosphatidylethanolamine (16:0/18:2) Abbr: PLPE	Lipid	w/o MS2: [6-acetyloxy-4-butanoyloxy-3,3a-dihydroxy-3,6,9-trimethyl-8-[(E)-2-methylbut-2-enoyl]oxy-2-oxo-4,5,6a,7,8,9b-hexahydroazuleno[4,5-b]furan-7-yl] octanoate	Other	w/o MS2: Solasodine	Other	w/o MS2: hexadecanedioic acid	Lipid
w/o MS2: Phosphatidylethanolamine (16:0/16:1) Abbr: PPoPE or (14:0/18:1) Abbr: MOPE	Lipid	w/o MS2: 1-(2-methylpropylidene)-4-(propan-2-yl)-1H,2H,3H,4H,6H-piperazino[2,1-b]quinazoline-3,6-dione	Other	w/o MS2: Prosulfocarb; LC-ESI-ITFT; MS2; CE	Other	w/o MS2: Heptadecanoic acid	Lipid
w/o MS2: phosphatidylethanolamine (14:0/15:0)	Lipid	w/o MS2: 1-(9-hydroxy-2-isobutyl-10-(3-(pyridin-3-ylmethoxy)phenyl)pyrrolo[3',4':6,7]azepino[4,3,2-cd]indol-8(2H,7H,10H)-yl)ethanone	Other	w/o MS2: NCGC00384765-01_C20H32O9_(1beta,2alpha,4xi,5xi,9xi,11alpha,12alpha,13xi,15beta)-1,2,4,11,12,14,15-Heptahydroxypicrasan-16-one	Other	w/o MS2: Glyceryl trimyristate	Lipid
w/o MS2: Phentolamine mesilate	Lipid	w/o MS2: 2-methyl-2-(3-pentadecylphenoxy)propanoic acid	Other	w/o MS2: NCGC00381186-01_C27H31NO5_8H-Pyrano[2,3-f]quinolin-8-one, 2,7,9,10-tetrahydro-10-hydroxy-9-methoxy-10-(4-methoxyphenyl)-2-methyl-2-(4-methyl-3-penten-1-yl)-, (2S,9R,10R)-	Other	w/o MS2: Glycerol tritetradecanoate	Lipid
w/o MS2: Oleamide	Lipid	w/o MS2: 3,4-dihydro-papaveraldine	Other	w/o MS2: NCGC00381145-01!(7,9b-dihydroxy-6,6,9a-trimethyl-3-oxo-1,5,5a,7,8,9-hexahydrobenzo[e][2]benzofuran-5-yl) hexanoate	Other	w/o MS2: Erucamide	Lipid
w/o MS2: N-Palmitoyl-D-erythro-Sphingosine	Lipid	w/o MS2: 3,8-di((E)-but-2-en-1-yl)-1-methyl-7,8-dihydro-1H-imidazo[2,1-f]purine-2,4(3H,6H)-dione	Other	w/o MS2: NCGC00381130-01!methyl (2E,8E)-9-[3a-hydroxy-6,7-dimethyl-1-(2-methylpropyl)-3-oxo-2,4,7,7a-tetrahydro-1H-isoindol-4-yl]-4,5-dihydroxy-8-methylnona-2,8-dienoate	Other	w/o MS2: Docosapentaenoic acid (DPA; cis-22:5n-3)	Lipid
w/o MS2: NCGC00385866-02_C11H19NO6_3-(beta-D-Glucopyranosyloxy)-2-methylbutanenitrile	Lipid	w/o MS2: 4-[5-[[4-[5-[acetyl(hydroxy)amino]pentylamino]-4-oxobutanoyl]-hydroxyamino]pentylamino]-4-oxobutanoic acid	Other	w/o MS2: NCGC00380799-01!5-[5-[5-(3,5-dihydroxydecanoyloxy)-3-hydroxydecanoyl]oxy-3-hydroxydecanoyl]oxy-3-hydroxydecanoic acid	Other	w/o MS2: Deoxycholic acid	Lipid
w/o MS2: NCGC00384699-01!(2E,6E,10E)-3,7,11,15,19,23,27,31,35-nonamethylhexatriaconta-2,6,10,34-tetraene-1,15,19,23,27,31-hexol	Lipid	w/o MS2: 4-oxo-4-(3-oxodecan-2-ylamino)butanoic acid	Other	w/o MS2: NCGC00247500-02!(2E,4E,12E)-13-(1,3-benzodioxol-5-yl)-N-(2-methylpropyl)trideca-2,4,12-trienamide	Other	w/o MS2: Dehydrophytosphingosine (not validated, isomer of 1679); PlaSMA ID-1677	Lipid
w/o MS2: NCGC00381375-01!(6E)-heptadeca-6,16-diene-1,2,4-triol	Lipid	w/o MS2: 5-acetamido-2-(acetoxymethyl)-6-((4-cyclopentyl-5-((p-tolyloxy)methyl)-4H-1,2,4-triazol-3-yl)thio)tetrahydro-2H-pyran-3,4-diyl diacetate	Other	w/o MS2: NCGC00160344-01!4N-butyl-ajmalinium	Other	w/o MS2: Dehydrophytosphingosine (not validated) - 2H; PlaSMA ID-1666	Lipid
w/o MS2: NCGC00381336-01_C33H50O21_2,6-Anhydro-5-O-[4-({6-O-[4-(beta-D-glucopyranosyloxy)-2-methylenebutanoyl]-beta-D-glucopyranosyl}oxy)-2-methylenebutanoyl]-1-O-(4-hydroxy-2-methylenebutanoyl)hexitol	Lipid	w/o MS2: 5-Fluro-2-pyrimidone	Other	w/o MS2: NCGC00160284-01!6-HYDROXYIMINO-IMPERIALINE	Other	w/o MS2: Chaulmoogric Acid	Lipid
w/o MS2: NCGC00380106-01_C31H48O16_alpha-D-Glucopyranoside, 4-O-acetyl-6-O-(2-methyl-1-oxobutyl)-1-O-(3-methyl-1-oxobutyl)-beta-D-fructofuranosyl 2-O-[(2E)-2-methyl-1-oxo-2-buten-1-yl]-, 6-acetate	Lipid	w/o MS2: ACTINONIN	Other	w/o MS2: NCGC00095546-02!2,4-dihydroxyheptadec-16-enyl acetate	Other	w/o MS2: AZELAIC ACID	Lipid
w/o MS2: NCGC00347509-02!(2E,6E)-3,7,11,15,19,23,27,31,35-nonamethylhexatriaconta-2,6,34-triene-1,11,15,19,23,27,31-heptol	Lipid	w/o MS2: alpha-lobeline	Other	w/o MS2: Nafadotride	Other	w/o MS2: 2-Myristoylglycerol	Lipid
w/o MS2: NCGC00169348-03!(3Z)-3-[[5-(2-methylbut-3-en-2-yl)-1H-imidazol-4-yl]methylidene]-6-propan-2-ylpiperazine-2,5-dione	Lipid	w/o MS2: BENZALDEHYDE	Other	w/o MS2: MMV024829	Other	w/o MS2: 2-decyl-3-hydroxypentanedioic acid	Lipid
w/o MS2: monolinolein	Lipid	w/o MS2: bilobol	Other	w/o MS2: MMV020670	Other	w/o MS2: 2,4-dihydroxyheptadec-16-enyl acetate	Lipid
w/o MS2: MMV099637	Lipid	w/o MS2: Cerivastatin	Other	w/o MS2: Metolachlor; LC-ESI-ITFT; MS2; CE	Other	w/o MS2: 2,3-dihydroxypropyl stearate	Lipid
w/o MS2: MLS002207196-01!Dimethoate60-51-5	Lipid	w/o MS2: dihydroalbocycline	Other	w/o MS2: Fisherellin A	Other	w/o MS2: 2,3-dihydroxypropyl palmitate	Lipid
w/o MS2: MLS002153477-01!A-315456	Lipid	w/o MS2: Ginkgolic Acid C17-1	Other	w/o MS2: ethyl 3-(2,4-dihydroxy-6-methylpyridin-3-yl)-3-(3-hydroxyphenyl)propanoate	Other	w/o MS2: [1-(3,5-dihydroxyphenyl)-12-hydroxytridecan-2-yl] acetate	Lipid
w/o MS2: MLS000728636-01!	Lipid	w/o MS2: Hupehenine	Other	w/o MS2: ellipticine	Other	w/o MS2: (4E,6E)-2-(hydroxymethyl)-3-(3-methoxy-3-oxopropyl)deca-4,6-dienoic acid	Lipid
w/o MS2: MLS000516034-01!	Lipid	w/o MS2: IRGANOX 1098; MALDI-TOFTOF; MS2; CE	Other	w/o MS2: Dehydrosalsolidine	Other	w/o MS2: (10R,13S,16R,17S)-17-acetyl-16-ethyl-10,13-dimethyl-2,3,4,7,8,9,10,11,12,13,14,15,16,17-tetradecahydro-1H-cyclopenta[a]phenanthren-3-yl acetate	Lipid
w/o MS2: methyl 4-((10R,13R)-3-hydroxy-10,13-dimethyl-2,3,4,7,8,9,10,11,12,13,14,15,16,17-tetradecahydro-1H-cyclopenta[a]phenanthren-17-yl)pentanoate	Lipid	w/o MS2: Irgarol; LC-ESI-ITFT; MS2; CE	Other	w/o MS2: Corynoxeine	Other	NCGC00186665-03!2,3-dihydroxypropyl hexadecanoate	Lipid
w/o MS2: Metazachlor OXA; LC-ESI-ITFT; MS2; CE	Lipid	w/o MS2: Macamide B	Other	w/o MS2: Chrysanthemyl Alcohol	Other	LPC 18:2; PlaSMA ID-2754	Lipid
w/o MS2: LPE 18:2; PlaSMA ID-2592	Lipid	w/o MS2: MEX_180.1383_11.9	Other	w/o MS2: Chlortoluron; LC-ESI-ITFT; MS2; CE	Other	LPC 18:2; PlaSMA ID-2753	Lipid
w/o MS2: LPE 18:1; PlaSMA ID-2600	Lipid	w/o MS2: MMV024829	Other	w/o MS2: Cerivastatin	Other	LPC 18:1; PlaSMA ID-2760	Lipid
w/o MS2: LPE 16:0; PlaSMA ID-2476	Lipid	w/o MS2: N-Benzyloleamide	Other	w/o MS2: Amphotericin X/B2	Other	LPC 18:1; PlaSMA ID-2759	Lipid
w/o MS2: LPC 18:2; PlaSMA ID-2753	Lipid	w/o MS2: NCGC00247500-02!(2E,4E,12E)-13-(1,3-benzodioxol-5-yl)-N-(2-methylpropyl)trideca-2,4,12-trienamide	Other	w/o MS2: Alpha Cyperone	Other	w/o MS2: Venlafaxine; LC-ESI-ITFT; MS2; CE	Other
w/o MS2: Incensole	Lipid	w/o MS2: NCGC00380338-01_C20H30O4_Spiro[naphthalene-1(2H),2'-oxirane]-2,3-diol, 5-[2-(3-furanyl)ethyl]octahydro-5,6,8a-trimethyl-, (1R,2S,3R,5S,6R,8aR)-	Other	w/o MS2: Aleuretic Acid	Other	w/o MS2: Trifolirhizin	Other
w/o MS2: Glyceryl trimyristate	Lipid	w/o MS2: NCGC00381186-01_C27H31NO5_8H-Pyrano[2,3-f]quinolin-8-one, 2,7,9,10-tetrahydro-10-hydroxy-9-methoxy-10-(4-methoxyphenyl)-2-methyl-2-(4-methyl-3-penten-1-yl)-, (2S,9R,10R)-	Other	w/o MS2: Acetochlor; LC-ESI-ITFT; MS2; CE	Other	w/o MS2: tomatidine	Other
w/o MS2: Glyceryl tridodecanoate	Lipid	w/o MS2: NCGC00381224-01!4-[2-[[4-[[2-[(2-acetamido-3-methylbutanoyl)amino]-3-methylbutanoyl]amino]-3-hydroxy-6-methylheptanoyl]amino]propanoylamino]-3,7-dihydroxy-6-methylheptanoic acid	Other	w/o MS2: 6-[[5-(hydroxymethyl)-2,5,8a-trimethyl-1,4,4a,6,7,8-hexahydronaphthalen-1-yl]methyl]-3-methylidene-7-oxabicyclo[4.1.0]heptane-2,4,5-triol	Other	w/o MS2: Thalsimine	Other
w/o MS2: Ferulic acid	Lipid	w/o MS2: NCGC00385995-01!1-methyl-2-tridecylquinolin-4-one	Other	w/o MS2: 4-hydroxy-1'-methylspiro[benzo[e][1,3]oxazine-2,3'-indolin]-2'-one	Other	w/o MS2: Tetrahydrogambogic Acid	Other
w/o MS2: Fenpropidin	Lipid	w/o MS2: n-methyl-2,4-dihydroxy-3-phenylquinoline	Other	w/o MS2: 4-[5-[[4-[5-[acetyl(hydroxy)amino]pentylamino]-4-oxobutanoyl]-hydroxyamino]pentylamino]-4-oxobutanoic acid	Other	w/o MS2: Sufentanil; LC-ESI-QTOF; MS2; CE	Other
w/o MS2: Erucamide	Lipid	w/o MS2: Pesticide4_Piperonyl butoxide_C19H30O5_Butacide	Other	w/o MS2: 3,4-dihydro-papaveraldine	Other	w/o MS2: SPI_298.2741_15.1	Other
w/o MS2: Deoxycholic acid	Lipid	w/o MS2: Phthalic anhydride; LC-ESI-QTOF; MS2; [M+H]+; CE	Other	w/o MS2: 10-(2-(2-(2,3-dihydrobenzofuran-5-yl)ethoxy)phenyl)-3-(3,4-dimethoxyphenyl)-5-hydroxy-9,10-dihydropyrano[2,3-f]chromene-4,8-dione	Other	w/o MS2: SPI_270.2429_14.9	Other
w/o MS2: Calycanthine	Lipid	w/o MS2: Piperidine	Other	w/o MS2: [6-acetyloxy-4-butanoyloxy-3,3a-dihydroxy-3,6,9-trimethyl-8-[(E)-2-methylbut-2-enoyl]oxy-2-oxo-4,5,6a,7,8,9b-hexahydroazuleno[4,5-b]furan-7-yl] octanoate	Other	w/o MS2: Spheroidenone; FAB-EBEB; MS2; m/z	Other
w/o MS2: Boldenone_Undecylenate; LC-ESI-QTOF; MS2; CE	Lipid	w/o MS2: Praziquantel; LC-ESI-QTOF; MS2; [M+H]+; CE	Other	w/o MS2: (S)-3-amino-4-(((S)-1-methoxy-1-oxo-3-phenylpropan-2-yl)amino)-4-oxobutanoic acid	Other	w/o MS2: Silodosin (Rapaflo)	Other
w/o MS2: atropine methyl bromide	Lipid	w/o MS2: Royal jelly acid	Other	w/o MS2: (E)-6-((7-acetamido-1,2,3-trimethoxy-9-oxo-5,6,7,9-tetrahydrobenzo[a]heptalen-10-yl)amino)-N-(3,4,5,6-tetrahydro-2H-cyclopenta[d]thiazol-2-ylidene)hexanamide	Other	w/o MS2: Royal jelly acid	Other
w/o MS2: andrographolide	Lipid	w/o MS2: Salicyclic acid	Other	w/o MS2: (E)-3-(4-acetyloxy-2,3-dihydroxy-2,5,5,8a-tetramethyl-3,4,4a,6,7,8-hexahydro-1H-naphthalen-1-yl)prop-2-enoic acid	Other	w/o MS2: Rimcazole	Other
w/o MS2: 4-methylumbelliferyl acetate	Lipid	w/o MS2: Sodium Tetradecyl Sulfate	Other	w/o MS2: (9Z,12Z)-N-Benzyloctadeca-9,12-dienamide	Other	w/o MS2: Rhynchophylline	Other
w/o MS2: 2'-Methoxyformonetin	Lipid	w/o MS2: Terbutylazine-2-hydroxy; LC-ESI-ITFT; MS2; CE	Other	w/o MS2: (1S,2S,5R,7R,10S,11S,14R,16R,19S,20S,23R,25R)-5,14-diethyl-2,11,20,23-tetramethyl-4,13,22,28,29,30-hexaoxatetracyclo[23.2.1.1?,??.1??,??]triacontane-3,12,21-trione	Other	w/o MS2: Phthalic anhydride; LC-ESI-QTOF; MS2; [M+H]+; CE	Other
w/o MS2: 2-hydroxy-4-(hydroxymethyl)-6-(1-hydroxy-3-methylbut-2-enyl)-3-[(E)-prop-1-enyl]-7-oxabicyclo[4.1.0]hept-3-en-5-one	Lipid	w/o MS2: Tetrahydrospirilloxanthin; FAB-EBEB; MS2; m/z	Other	Phenylbenzimidazolesulfonic acid; LC-ESI-ITFT; MS2; CE	Other	w/o MS2: phenylethylamide 359	Other
w/o MS2: 27-Hydroxycholesterol	Lipid	w/o MS2: Tetrahydrozoline HCl	Other	w/o MS2: Strychnopentamine	Other-secondary-metabolite	w/o MS2: PF-1052_130138	Other
w/o MS2: 1-palmitoyl-2-oleoyl-sn-glycero-3-phosphocholine; MALDI-TOFTOF; MS2; CE	Lipid	w/o MS2: Vardenafil	Other	w/o MS2: rel-Methylenedioxy-tetramethoxy-epoxylignan	Other-secondary-metabolite	w/o MS2: Pesticide9_Desmedipham_C16H16N2O4_3-[(Ethoxycarbonyl)amino]phenyl phenylcarbamate	Other
w/o MS2: 1,2,3,4-tetrahydro-6-methoxy-1-oxo-beta-carboline	Lipid	w/o MS2: Varenicline tartrate	Other	w/o MS2: Quinidine	Other-secondary-metabolite	w/o MS2: Pesticide4_Piperonyl butoxide_C19H30O5_Butacide	Other
w/o MS2: (E)-4-[(1R,2S,3S,4R,8aS)-2,3,4-trihydroxy-2,5,5,8a-tetramethyl-3,4,4a,6,7,8-hexahydro-1H-naphthalen-1-yl]but-3-en-2-one	Lipid	w/o MS2: (+-)-Jasmonic acid	Other-secondary-metabolite	w/o MS2: PYROCATECHUIC ACID	Other-secondary-metabolite	w/o MS2: Palmitoyl Ethanolamide	Other
w/o MS2: (E)-2-(hydroxymethyl)-3-(3-oxo-5-propan-2-yl-4,5,6,7-tetrahydro-1H-2-benzofuran-4-yl)prop-2-enoic acid	Lipid	w/o MS2: (Z)-7-((butyl(methyl)ammonio)methyl)-2-(2,5-dimethoxybenzylidene)-3-oxo-2,3-dihydrobenzofuran-6-olate	Other-secondary-metabolite	w/o MS2: Pesticide2_Benfuracarb_C20H30N2O5S_Oncol	Other-secondary-metabolite	w/o MS2: O-Acetylsolasodine	Other
w/o MS2: (4E,6E)-2-(hydroxymethyl)-3-(3-methoxy-3-oxopropyl)deca-4,6-dienoic acid	Lipid	w/o MS2: 3,4',5,6,7-Pentamethoxyflavone	Other-secondary-metabolite	w/o MS2: NCGC00385640-01!5-hydroxy-7-[(2S,3R,4S,5S,6R)-3,4,5-trihydroxy-6-[[(2R,3R,4R,5R,6S)-3,4,5-trihydroxy-6-methyloxan-2-yl]oxymethyl]oxan-2-yl]oxy-2-(3,4,5-trimethoxyphenyl)chromen-4-one	Other-secondary-metabolite	w/o MS2: NCGC00385995-01!1-methyl-2-tridecylquinolin-4-one	Other
w/o MS2: (4,7,7-trimethyl-3-bicyclo[2.2.1]heptanyl) (E)-3-(4-hydroxy-3-methoxyphenyl)prop-2-enoate	Lipid	w/o MS2: 3,5,6,7,8,3',4'-Heptamethoxyflavone	Other-secondary-metabolite	w/o MS2: methyl 2-((4-methyl-2-oxo-2H-chromen-7-yl)oxy)propanoate	Other-secondary-metabolite	w/o MS2: NCGC00384969-01_C22H31NO4_(5R)-3-({(1S,2R,4aS,6R,8aR)-1,6-Dimethyl-2-[(1E)-1-propen-1-yl]-1,2,4a,5,6,7,8,8a-octahydro-1-naphthalenyl}carbonyl)-4-hydroxy-5-(hydroxymethyl)-1-methyl-1,5-dihydro-2H-pyrrol-2-one	Other
w/o MS2: (3S,10R,13R)-10,13-dimethyl-17-octyl-2,3,4,7,8,9,10,11,12,13,14,15,16,17-tetradecahydro-1H-cyclopenta[a]phenanthren-3-yl dodecanoate	Lipid	w/o MS2: 5,6,7-Trimethoxycoumarin	Other-secondary-metabolite	w/o MS2: Lycopene	Other-secondary-metabolite	w/o MS2: NCGC00384966-01_C14H22O4_3-Hydroxy-1a,5-bis(hydroxymethyl)-5,6b-dimethyloctahydrocyclopropa[e]inden-2(1H)-one	Other
w/o MS2: (3R)-4,4-dimethyl-3-[(2S,3R,4S,5S,6R)-3,4,5-trihydroxy-6-(hydroxymethyl)oxan-2-yl]oxyoxolan-2-one	Lipid	w/o MS2: CINNAMYL ALCOHOL	Other-secondary-metabolite	w/o MS2: licoflavanone	Other-secondary-metabolite	w/o MS2: NCGC00384803-01!2,4-dihydroxy-3-[(E)-4-hydroxy-3-methyl-5-(1,2,6-trimethyl-3-oxocyclohexyl)pent-2-enyl]-6-methylbenzaldehyde	Other
w/o MS2: (10R,13S,16R,17S)-17-acetyl-16-ethyl-10,13-dimethyl-2,3,4,7,8,9,10,11,12,13,14,15,16,17-tetradecahydro-1H-cyclopenta[a]phenanthren-3-yl acetate	Lipid	w/o MS2: Dihydropiplartine	Other-secondary-metabolite	w/o MS2: harringtonine	Other-secondary-metabolite	w/o MS2: NCGC00381156-01_C24H30O6_Methyl 3-[(1E,3E)-3,5-dimethyl-1,3-heptadien-1-yl]-8-hydroxy-6a,8-dimethyl-6-oxo-6a,8,9,9a-tetrahydro-6H-furo[2,3-h]isochromene-9-carboxylate	Other
LPC 18:2; PlaSMA ID-2754	Lipid	w/o MS2: ERGONOVINE MALEATE	Other-secondary-metabolite	w/o MS2: Flemiphilippinin A	Other-secondary-metabolite	w/o MS2: NCGC00179905-02!(E)-3-(4-methoxyphenyl)-1-[2,4,6-trimethoxy-3-(3-methylbut-2-enyl)phenyl]prop-2-en-1-one	Other
LPC 18:2; PlaSMA ID-2753	Lipid	w/o MS2: Eupalinilide B	Other-secondary-metabolite	w/o MS2: Colladine [M-H2O+H]+	Other-secondary-metabolite	w/o MS2: NCGC00169592-02_C29H46O4_3aH-Cyclopenta[a]chrysene-3a-carboxylic acid, 1-acetyleicosahydro-9-hydroxy-5a,5b,8,8,11a-pentamethyl-, (1R,3aS,5aR,5bR,9S,11aR)-	Other
LPC 18:1; PlaSMA ID-2760	Lipid	w/o MS2: Flemiphilippinin A	Other-secondary-metabolite	w/o MS2: 7-Hydroxymitragynine	Other-secondary-metabolite	w/o MS2: NCGC00169274-03_C22H26O7_6(2H)-Benzofuranone, 3,3a,4,5-tetrahydro-5,7-dimethoxy-2-(7-methoxy-1,3-benzodioxol-5-yl)-3-methyl-3a-(2-propen-1-yl)-, (2R,3R,3aR,5R)-	Other
LPC 18:1; PlaSMA ID-2759	Lipid	w/o MS2: Harmine	Other-secondary-metabolite	w/o MS2: 3,4',5,6,7-Pentamethoxyflavone	Other-secondary-metabolite	w/o MS2: N,N-Diethyl-4-methoxybenzamide; LC-ESI-QTOF; MS2; [M+H]+; CE	Other
Erucamide	Lipid	w/o MS2: harringtonine	Other-secondary-metabolite	w/o MS2: (Z)-2-(2-methoxybenzylidene)-9-(pyridin-3-yl)-8,9-dihydro-2H-furo[2,3-f]chromene-3,7-dione	Other-secondary-metabolite	w/o MS2: N,N-Diethyl-4-hydroxybenzamide; LC-ESI-QTOF; MS2; [M+H]+; CE	Other
2,3-dihydroxypropyl stearate	Lipid	w/o MS2: NCGC00386000-01!3-pentadecylbenzene-1,2-diol	Other-secondary-metabolite	w/o MS2: Cholestan-3-One	Steroid	w/o MS2: N,N'-((7S,7'S)-(hexane-1,6-diylbis(azanediyl))bis(1,2,3-trimethoxy-9-oxo-5,6,7,9-tetrahydrobenzo[a]heptalene-10,7-diyl))diacetamide	Other
w/o MS2: 8-acetamido-2-methyl-7-oxononanoic acid	Nucleic Acid	w/o MS2: Pesticide2_Benfuracarb_C20H30N2O5S_Oncol	Other-secondary-metabolite	w/o MS2: Campesterol	Steroid	w/o MS2: N-(3-Methoxybenzyl)palmitamide	Other
w/o MS2: veratramine	Other	w/o MS2: rel-Methylenedioxy-tetramethoxy-epoxylignan	Other-secondary-metabolite	w/o MS2: (3S,10R,13R,17R)-10,13-dimethyl-17-((R)-6-methylheptan-2-yl)-2,3,4,7,8,9,10,11,12,13,14,15,16,17-tetradecahydro-1H-cyclopenta[a]phenanthren-3-yl 2-((4-methyl-6-oxo-7,8,9,10-tetrahydro-6H-benzo[c]chromen-3-yl)oxy)acetate	Steroid	w/o MS2: N-(1-oxo-1-(3,5,6,7-tetrahydrospiro[imidazo[4,5-c]pyridine-4,4'-piperidin]-1'-yl)propan-2-yl)furan-2-carboxamide	Other
w/o MS2: Trifolirhizin	Other	Warfarin; LC-ESI-ITFT; MS2; CE	Other-secondary-metabolite	w/o MS2: Yunaconitine	Terpenoid	w/o MS2: Mycophenolate mofetil (CellCept)	Other
w/o MS2: tomatidine	Other	w/o MS2: "2,5,8,9-tetracetoxy-15-hydroxy-3-benzoyloxyacetoxy-7-isobutyroyloxy-14-oxojatropha-6(17),11E-diene"	Terpenoid	w/o MS2: Soyasapogenol A	Terpenoid	w/o MS2: MONENSIN SODIUM (monensin A is shown)	Other
w/o MS2: Tobramycin, N-propionyl derivative likely	Other	w/o MS2: (4aR,5R,6aS,6bR,10S,12aR)-10-[(2R,3R,4R,5S,6R)-3-acetamido-4,5-dihydroxy-6-(hydroxymethyl)oxan-2-yl]oxy-5-hydroxy-2,2,6a,6b,9,9,12a-heptamethyl-1,3,4,5,6,6a,7,8,8a,10,11,12,13,14b-tetradecahydropicene-4a-carboxylic acid	Terpenoid	w/o MS2: Scytophycin D	Terpenoid	w/o MS2: MMV688466	Other
w/o MS2: Thalsimine	Other	w/o MS2: 2-(2,3-dihydrobenzo[b][1,4]dioxin-6-yl)-3H-benzo[f]chromen-3-one	Terpenoid	w/o MS2: Praziquantel; LC-ESI-QTOF; MS2; [M+H]+; CE	Terpenoid	w/o MS2: MMV676588	Other
w/o MS2: Strychnine	Other	w/o MS2: 5-[[17-(5,6-dihydroxy-6-methylheptan-2-yl)-3,12-dihydroxy-4,4,10,13,14-pentamethyl-2,3,5,6,7,11,12,15,16,17-decahydro-1H-cyclopenta[a]phenanthren-2-yl]oxy]-3-hydroxy-3-methyl-5-oxopentanoic acid	Terpenoid	w/o MS2: potassium (1R,5aR)-5a,5b,8,8,11a-pentamethyl-9-oxo-1-(prop-1-en-2-yl)icosahydro-1H-cyclopenta[a]chrysene-3a-carboxylate	Terpenoid	w/o MS2: MMV407834	Other
w/o MS2: Spheroidenone; FAB-EBEB; MS2; m/z	Other	w/o MS2: 6-hydroxy-7-methyoxyscytophycin E	Terpenoid	w/o MS2: Oridonin	Terpenoid	w/o MS2: MMV023985	Other
w/o MS2: Sorbitol	Other	w/o MS2: 8'-Apozeaxanthinal; FAB-EBEB; MS2; m/z	Terpenoid	w/o MS2: NCGC00385411-01_C24H28O10_Spiro[furan-3(2H),1'(4'H)-naphthalene]-4'a,5'(5'H)-dicarboxylic acid, 6'-(acetyloxy)-5-(3-furanyl)-4,5,6',7',8',8'a-hexahydro-5'-hydroxy-2'-methyl-2-oxo-, dimethyl ester	Terpenoid	w/o MS2: MMV020120	Other
w/o MS2: Solasodine	Other	w/o MS2: Buxtamine	Terpenoid	w/o MS2: NCGC00385302-01_C42H68O14_(3beta,5xi,9xi)-3-{[2-O-(beta-D-Glucopyranosyl)-beta-D-glucopyranosyl]oxy}-23-hydroxyolean-12-en-28-oic acid	Terpenoid	w/o MS2: MMV020081	Other
w/o MS2: sodium (2R)-2-((2R,5S,6R)-6-((3E,5E)-6-((3aR,4S,7aS)-4-(1H-pyrrole-2-carbonyl)-2,3,3a,4,5,7a-hexahydro-1H-inden-5-yl)hexa-3,5-dien-3-yl)-5-methyltetrahydro-2H-pyran-2-yl)butanoate	Other	w/o MS2: Carnosol	Terpenoid	w/o MS2: NCGC00385056-01_C23H32O8_Propanoic acid, 2-methyl-, [(4S)-4-(acetyloxy)-5-[4-(acetyloxy)-1-methylbutyl]-2,3,3a,4,7,7a-hexahydro-3-methylene-2-oxo-6-benzofuranyl]methyl ester	Terpenoid	w/o MS2: Methyl Fexofenadine	Other
w/o MS2: Smyrindioloside	Other	w/o MS2: diacetylsongorine	Terpenoid	w/o MS2: NCGC00380699-01!	Terpenoid	w/o MS2: Lovastatin	Other
w/o MS2: Smenospongidine	Other	w/o MS2: Ganoderal A	Terpenoid	w/o MS2: NCGC00380576-01_C22H32O5_2-Pentenoic acid, 3-[(acetyloxy)methyl]-5-[(1S,4aR,8aR)-2-formyl-1,4,4a,5,6,7,8,8a-octahydro-5,5,8a-trimethyl-1-naphthalenyl]-, (2E)-	Terpenoid	w/o MS2: Linoleoyl Ethanolamide	Other
w/o MS2: Salmeterol; LC-ESI-QTOF; MS2; CE	Other	w/o MS2: NCGC00380160-01_C24H40O5_4-{[5-(7-Hydroxy-5,5,8a-trimethyl-2-methylenedecahydro-1-naphthalenyl)-3-methylpentyl]oxy}-4-oxobutanoic acid	Terpenoid	w/o MS2: NCGC00347557-02!4,4,10,13,14-pentamethyl-17-(1,5,6-trihydroxy-6-methylheptan-2-yl)-2,3,5,6,7,11,12,15,16,17-decahydro-1H-cyclopenta[a]phenanthrene-2,3,12-triol	Terpenoid	w/o MS2: ISOFEBRIFUGINE (B604866K055)	Other
w/o MS2: Rhynchophylline	Other	w/o MS2: NCGC00380576-01_C22H32O5_2-Pentenoic acid, 3-[(acetyloxy)methyl]-5-[(1S,4aR,8aR)-2-formyl-1,4,4a,5,6,7,8,8a-octahydro-5,5,8a-trimethyl-1-naphthalenyl]-, (2E)-	Terpenoid	w/o MS2: NCGC00180855-02_C23H36O4_2-Pentenoic acid, 3-[(acetyloxy)methyl]-5-[(1R,4aR,8aR)-decahydro-5,5,8a-trimethyl-2-methylene-1-naphthalenyl]-, methyl ester, (2Z)-	Terpenoid	w/o MS2: Germbudine	Other
w/o MS2: Prosulfocarb; LC-ESI-ITFT; MS2; CE	Other	w/o MS2: NCGC00380699-01!	Terpenoid	w/o MS2: MLS001074890-01!NU6027	Terpenoid	w/o MS2: Fexofenadine HCl	Other
w/o MS2: Pilocarpine	Other	w/o MS2: NCGC00385003-01!4-[3-methyl-5-(5,6,7-trihydroxy-1,2,4a,5-tetramethyl-3,4,6,7,8,8a-hexahydro-2H-naphthalen-1-yl)pentoxy]-4-oxobutanoic acid	Terpenoid	w/o MS2: karakoline	Terpenoid	w/o MS2: Fenpropimorph; LC-ESI-ITFT; MS2; CE	Other
w/o MS2: Phenyltetrazole	Other	w/o MS2: NCGC00385008-01!3-[4-[5-(acetyloxymethyl)-3,4-dihydroxyoxolan-2-yl]oxy-3-(2,5-dihydroxy-6-methylhept-6-en-2-yl)-6,9a,9b-trimethyl-7-prop-1-en-2-yl-1,2,3,3a,4,5,5a,7,8,9-decahydrocyclopenta[a]naphthalen-6-yl]propanoic acid	Terpenoid	w/o MS2: Karacoline	Terpenoid	w/o MS2: Dyclonine hydrochloride	Other
w/o MS2: Phenylacetaldehyde	Other	w/o MS2: NCGC00385056-01_C23H32O8_Propanoic acid, 2-methyl-, [(4S)-4-(acetyloxy)-5-[4-(acetyloxy)-1-methylbutyl]-2,3,3a,4,7,7a-hexahydro-3-methylene-2-oxo-6-benzofuranyl]methyl ester	Terpenoid	w/o MS2: Grayanotoxin I	Terpenoid	w/o MS2: Desferrioxamine B	Other
w/o MS2: PF-1052_130138	Other	w/o MS2: Neoandrographolide	Terpenoid	w/o MS2: euphodendroidin Q	Terpenoid	w/o MS2: Dendroamide C	Other
w/o MS2: Peucedanol	Other	w/o MS2: Oridonin	Terpenoid	w/o MS2: deltaline	Terpenoid	w/o MS2: Dehydro fucoxanthin acetate; FAB-EBEB; MS2; m/z	Other
w/o MS2: Pesticide5_Metribuzin_C8H14N4OS_4-Amino-6-(2-methyl-2-propanyl)-3-(methylsulfanyl)-1,2,4-triazin-5(4H)-one	Other	Amantadine	Other	w/o MS2: culantraramine	Terpenoid	w/o MS2: D617; LC-ESI-ITFT; MS2; CE	Other
w/o MS2: Pesticide1_Monocrotophos_C7H14NO5P_Dimethyl (2E)-4-(methylamino)-4-oxo-2-buten-2-yl phosphate	Other	Ceratodictyol	Other	w/o MS2: Arctiin	Terpenoid	w/o MS2: Chlormezanone (Trancopal)	Other
w/o MS2: Peimine	Other	Cerulenin	Other	w/o MS2: 9-(2,3-dihydroxypropoxy)-9-oxononanoic acid	Terpenoid	w/o MS2: Cafestol	Other
w/o MS2: Palmitoleoyl Ethanolamide	Other	DDAO; LC-ESI-ITFT; MS2; CE	Other	w/o MS2: 6-hydroxy-7-methyoxyscytophycin E	Terpenoid	w/o MS2: 5-[(Z)-14-(3,5-dihydroxyphenyl)tetradec-10-enyl]benzene-1,3-diol	Other
w/o MS2: O-Acetylsolasodine	Other	glycochenodeoxycholic acid	Other	w/o MS2: 4-[3,4,5-trihydroxy-6-(hydroxymethyl)oxan-2-yl]oxy-9-(3,4,5-trimethoxyphenyl)-5a,6,8a,9-tetrahydro-5H-[2]benzofuro[6,5-f][1,3]benzodioxol-8-one	Terpenoid	w/o MS2: 4-[(E)-3-hydroxy-8,10-dimethyl-2-(methylamino)dodec-6-enyl]phenol	Other
w/o MS2: Norharman	Other	w/o MS2: (1'S,2'S)-3',11'-dihydroxy-1',2',5'-trimethyl-8'-oxaspiro[oxirane-2,12'-tricyclo[7.2.1.0?,?]dodecan]-5'-en-4'-one	Other	w/o MS2: (4R)-5',6a,8a,9-tetramethyldocosahydrospiro[naphtho[2',1':4,5]indeno[2,1-b]furan-10,2'-pyran]-4-yl nonanoate	Terpenoid	w/o MS2: 3,8-di((E)-but-2-en-1-yl)-1-methyl-7,8-dihydro-1H-imidazo[2,1-f]purine-2,4(3H,6H)-dione	Other
w/o MS2: N-dodecanoyl-S-homoserine lactone	Other	w/o MS2: (8aR,12S,12aR)-12-hydroxy-4-methyl-4,5,6,7,8,8a,12,12a-octahydro-1H-3-benzoxecine-2,9-dione	Other	w/o MS2: (4aS,6aR,6bR,10S,12aR)-1,2,6b,9,9,12a-hexamethyl-10-[(2R,3R,4S,5S,6R)-3,4,5-trihydroxy-6-(hydroxymethyl)oxan-2-yl]oxy-2,3,4,5,6,6a,7,8,8a,10,11,12,13,14b-tetradecahydro-1H-picene-4a,6a-dicarboxylic acid	Terpenoid	w/o MS2: 2-hydroxy-4-(hydroxymethyl)-6-(1-hydroxy-3-methylbut-2-enyl)-3-[(E)-prop-1-enyl]-7-oxabicyclo[4.1.0]hept-3-en-5-one	Other
w/o MS2: NCGC00386007-01_C33H48O10_(2alpha,5alpha,9alpha,10beta,14beta)-2,5,9,10-Tetraacetoxytaxa-4(20),11-dien-14-yl 2-methylbutanoate	Other	w/o MS2: (E)-1-(3,4-dihydroxy-2,6-dimethoxyphenyl)-3-phenylprop-2-en-1-one	Other	w/o MS2: (2R,2aR,2'R,4R,5R,5'R,6aR,8aS,8bR,9S,11aS,12bS)-5',6a,8a,9-tetramethyldocosahydrospiro[naphtho[2',1':4,5]indeno[2,1-b]furan-10,2'-pyran]-2,2a,4,5-tetraol	Terpenoid	w/o MS2: 2-acetoxy-6-pentadecylbenzoic acid	Other
w/o MS2: NCGC00385670-01!N-(10-hydroxy-10-methylundecyl)acetamide	Other	w/o MS2: 2-(1-hydroxy-1-methoxy-3-methylbutyl)-6-methyl-5H-[1,3]dioxolo[4,5-c]pyridin-4-one	Other	w/o MS2: (1S,3R,6S,6aR,6bR,8S,9S,11R,11aR,12R,12aR,14R)-1-ethyl-6,8,11-trihydroxy-3-methyl-10-methylenetetradecahydro-3,6a,12-(epiethane[1,1,2]triyl)-9,11a-methanoazuleno[2,1-b]azocine 1-oxide	Terpenoid	w/o MS2: 2-[(2E)-3,7-dimethylocta-2,6-dienyl]-3-methoxy-5-(2-phenylethyl)phenol	Other
w/o MS2: NCGC00385352-01!7-methoxy-9,10-dihydrophenanthrene-2,5-diol	Other	w/o MS2: 2-[[5-[[2,12-dihydroxy-4,4,10,13,14-pentamethyl-17-(1,5,6-trihydroxy-6-methylheptan-2-yl)-2,3,5,6,7,11,12,15,16,17-decahydro-1H-cyclopenta[a]phenanthren-3-yl]oxy]-3-hydroxy-3-methyl-5-oxopentanoyl]amino]acetic acid	Other	NCGC00385669-01!(E)-3-(acetyloxymethyl)-5-(2-formyl-4-hydroxy-5,5,8a-trimethyl-1,4,4a,6,7,8-hexahydronaphthalen-1-yl)pent-2-enoic acid	Terpenoid	w/o MS2: 2-(2-hydroxybut-3-en-2-yl)-3a,6,6,9a-tetramethyl-2,4,5,5a,7,8,9,9b-octahydro-1H-benzo[e][1]benzofuran-4,5-diol	Other
w/o MS2: NCGC00385110-01_C20H38O2_(2R)-1-(5-Hydroxy-3-methylpentyl)-2,5,5,8a-tetramethyldecahydro-2-naphthalenol	Other	w/o MS2: 4,4'-Dimethoxydalbergione	Other	w/o MS2: vitamin K1	Vitamin	w/o MS2: 1-[4-hydroxy-3-(3-methylbut-2-enyl)phenyl]ethanone	Other
w/o MS2: NCGC00384765-01_C20H32O9_(1beta,2alpha,4xi,5xi,9xi,11alpha,12alpha,13xi,15beta)-1,2,4,11,12,14,15-Heptahydroxypicrasan-16-one	Other	w/o MS2: 5-hydroxy-7-(2-(4-(2-hydroxyethyl)piperazin-1-yl)-2-oxoethoxy)-2-phenyl-4H-chromen-4-one	Other	w/o MS2: NCGC00385362-01_C27H38O4_(2E,6E,10E)-13-[(2R)-6-Hydroxy-2,8-dimethyl-3,4-dihydro-2H-chromen-2-yl]-2,6,10-trimethyl-2,6,10-tridecatrienoic acid	Vitamin	w/o MS2: 1-(1-hydroxybutyl)-1,3,4,5,6,7-hexahydro-2-benzofuran-4,5,6,7-tetrol	Other
w/o MS2: NCGC00384680-01_C17H24O4_Bicyclo[7.2.0]undec-4-en-3-one, 11-[(acetyloxy)methyl]-4-(hydroxymethyl)-11-methyl-8-methylene-, (1R,4Z,9S)-	Other	w/o MS2: 9-methanesulfinylnonanoic acid; PlaSMA ID-672	Other	w/o MS2: alpha-TOCHOPHERYL ACETATE	Vitamin	w/o MS2: (E)-N-[2-[3-acetamido-4,5-dihydroxy-6-(hydroxymethyl)oxan-2-yl]oxy-6-[2-[5-(2,4-dioxopyrimidin-1-yl)-3,4-dihydroxyoxolan-2-yl]-2-hydroxyethyl]-4,5-dihydroxyoxan-3-yl]-13-methyltetradec-2-enamide	Other
w/o MS2: NCGC00381425-01!8-hydroxy-8-(3-octyloxiran-2-yl)octanoic acid	Other	w/o MS2: Bufalin	Other	w/o MS2: Valactamide D putative	Other	w/o MS2: (9Z,12Z)-N-(3-Methoxybenzyl)octadeca-9,12-dienamide	Other
w/o MS2: NCGC00381386-01!2-(7-hydroxy-6-methyloctyl)-2H-furan-5-one	Other	w/o MS2: Chrysanthemic Acid	Other	w/o MS2: Valactamide A putative	Other	w/o MS2: (3Z)-3-[[1,6-dimethyl-2-[(1E,3E)-penta-1,3-dienyl]-4a,5,6,7,8,8a-hexahydro-2H-naphthalen-1-yl]-hydroxymethylidene]-5-(1-hydroxyethyl)pyrrolidine-2,4-dione	Other
w/o MS2: NCGC00381317-01!(E)-1-[2-(hydroxymethyl)pyrrolidin-1-yl]-2-methyldec-8-ene-1,3-dione	Other	w/o MS2: Dereplicator Identification - (2R)-beta,beta-Caroten-2-ol	Other	w/o MS2: Utilin	Other	w/o MS2: (3aS,3a1S,10bR)-3a-ethyl-5-(methoxycarbonyl)-13-methyl-1,2,3,3a,3a1,4,6,11,12,13-decahydroindolizino[8,1-cd]carbazol-13-ium chloride	Other
w/o MS2: NCGC00381175-01!3-hydroxy-2-[[3-[3-(3-hydroxy-6-methylheptanoyl)oxy-6-methylheptanoyl]oxy-8-methylnonanoyl]amino]propanoic acid	Other	w/o MS2: Dereplicator Identification - triol_glucoside	Other	w/o MS2: ursodeoxycholic acid	Other	w/o MS2: (3aR,6R,6aR)-6-(hydroxymethyl)-2,2-dimethyldihydrofuro[3,4-d][1,3]dioxol-4(3aH)-one	Other
w/o MS2: NCGC00381156-01_C24H30O6_Methyl 3-[(1E,3E)-3,5-dimethyl-1,3-heptadien-1-yl]-8-hydroxy-6a,8-dimethyl-6-oxo-6a,8,9,9a-tetrahydro-6H-furo[2,3-h]isochromene-9-carboxylate	Other	w/o MS2: Ebselen	Other	w/o MS2: Uric acid; CE10; LEHOTFFKMJEONL-UHFFFAOYSA-N	Other	w/o MS2: (2E,4E,12Z)-N-(2-methylpropyl)octadeca-2,4,12-trienamide	Other
w/o MS2: NCGC00381145-01!(7,9b-dihydroxy-6,6,9a-trimethyl-3-oxo-1,5,5a,7,8,9-hexahydrobenzo[e][2]benzofuran-5-yl) hexanoate	Other	w/o MS2: Erythromycin A enol ether	Other	w/o MS2: Tyramine; PlaSMA ID-59	Other	w/o MS2: (1S,2R,9R,10S,12S)-12-hydroxy-7,15-diazatetracyclo[7.7.1.0^{2,7}.0^{10,15}]heptadecan-6-one	Other
w/o MS2: NCGC00380898-01!(2E,4E,14E)-13-hydroperoxy-1-piperidin-1-ylicosa-2,4,14-trien-1-one	Other	w/o MS2: ETHYL METHYL KETONE	Other	w/o MS2: SB 205607	Other	w/o MS2: (1r,5R,7S)-5,7-diethyl-2-(1-ethyl-2-methyl-1H-indol-3-yl)-1,3-diazaadamantan-6-one	Other
w/o MS2: NCGC00380799-01!5-[5-[5-(3,5-dihydroxydecanoyloxy)-3-hydroxydecanoyl]oxy-3-hydroxydecanoyl]oxy-3-hydroxydecanoic acid	Other	w/o MS2: Fluphenazine	Other	w/o MS2: Salidroside	Other	w/o MS2: (1-(5-Fluoropentyl)-1H-indol-3-yl)(2,2,3,3-tetramethylcyclopropyl)methanone	Other
w/o MS2: NCGC00380664-01!4-[(E)-3-hydroxy-8,10-dimethyl-2-(methylamino)dodec-6-enyl]phenol	Other	w/o MS2: Galangin	Other	w/o MS2: Phosphocholine; LC-ESI-QTOF; MS2; CE	Other	w/o MS2: "3_,7_,13_,17-O-tetracetoxy-15_-hydroxy-5_-O-methylbutyroyloxy-14-oxopremyrsinol "	Other
w/o MS2: NCGC00380117-01_C27H41NO4_(7E)-3-Isobutyl-4,5,8,12,12-pentamethyl-3,3a,4,6a,9,10,10a,13a,14,15-decahydro-1H-[1,3]dioxolo[7,8]cycloundeca[1,2-d]isoindole-1,16(2H)-dione	Other	w/o MS2: glycoursodeoxycholic acid	Other	w/o MS2: Pemetrexed	Other	Tris(1-chloro-2-propyl)phosphate	Other
w/o MS2: NCGC00380102-01!3-hexadecyl-4-methoxy-5-methyloxolan-2-one	Other	w/o MS2: Hexaethylene glycol; CE10; IIRDTKBZINWQAW-UHFFFAOYSA-N	Other	w/o MS2: pachymic acid	Other	Palmitoleoyl Ethanolamide	Other
w/o MS2: NCGC00179905-02!(E)-3-(4-methoxyphenyl)-1-[2,4,6-trimethoxy-3-(3-methylbut-2-enyl)phenyl]prop-2-en-1-one	Other	w/o MS2: isoabienol	Other	w/o MS2: O-geranylconiferyl alcohol	Other	w/o MS2: Uvarigrin	Other-secondary-metabolite
w/o MS2: NCGC00169592-02_C29H46O4_3aH-Cyclopenta[a]chrysene-3a-carboxylic acid, 1-acetyleicosahydro-9-hydroxy-5a,5b,8,8,11a-pentamethyl-, (1R,3aS,5aR,5bR,9S,11aR)-	Other	w/o MS2: Lucidenic acid B	Other	w/o MS2: NCGC00385919-01_C20H34O_2-Penten-1-ol, 5-[(1S,4aS,8aS)-decahydro-5,5,8a-trimethyl-2-methylene-1-naphthalenyl]-3-methyl-, (2E)-	Other	w/o MS2: Urushiol II	Other-secondary-metabolite
w/o MS2: NCGC00160344-01!4N-butyl-ajmalinium	Other	w/o MS2: Melophlin D/H/I/J	Other	w/o MS2: NCGC00385528-01_C29H40O10_7aH,13aH-Cyclopenta[7,8]phenanthro[2,3-b]pyrano[3,2-e][1,4]dioxin-13a-carboxaldehyde, 1-(2,5-dihydro-5-oxo-3-furanyl)eicosahydro-1,3a,11,11a-tetrahydroxy-9,15a-dimethyl-, (1S,3aS,3bR,6aR,9R,11R,11aS,12aR,13aR,15aS)-	Other	w/o MS2: Riboflavin	Other-secondary-metabolite
w/o MS2: NCGC00160284-01!6-HYDROXYIMINO-IMPERIALINE	Other	w/o MS2: Melophlin M	Other	w/o MS2: NCGC00385006-01_C25H36O2_Dicyclopenta[a,d]cycloocten-3(3aH)-one, 7-[(2Z)-1,5-dimethyl-2,4-hexadien-1-yl]-6,6a,7,8,9,9a,10,10a-octahydro-4-(hydroxymethyl)-1,9a-dimethyl-, (4E,6aS,7R,9aR,10aS)-	Other	w/o MS2: Oxysophocarpine	Other-secondary-metabolite
w/o MS2: Nafadotride	Other	w/o MS2: Methoxetamine	Other	w/o MS2: Myxalamid B	Other	w/o MS2: Nordihydrocapsaicin	Other-secondary-metabolite
w/o MS2: N-[5-[[4-[4-[acetyl(hydroxy)amino]butylamino]-4-oxobutanoyl]-hydroxyamino]pentyl]-N'-(5-aminopentyl)-N'-hydroxybutanediamide	Other	w/o MS2: Metolachlor morpholinone; LC-ESI-ITFT; MS2; CE	Other	w/o MS2: MLS002154187-01!Benoxinate hydrochloride5987-82-6	Other	w/o MS2: Neohesperidin Dihydrochalcone	Other-secondary-metabolite
w/o MS2: N-(3-Methoxybenzyl)palmitamide	Other	w/o MS2: Microcolin A	Other	w/o MS2: MLS001333730-01!	Other	w/o MS2: NCGC00386000-01!3-pentadecylbenzene-1,2-diol	Other-secondary-metabolite
w/o MS2: N-(3-Methoxybenzyl)oleamide	Other	w/o MS2: Microcolin G	Other	w/o MS2: MLS001148641-01!(+)-BUTACLAMOL HYDROCHLORIDE	Other	w/o MS2: NCGC00385862-01_C15H26O2_(1S,4R)-7-Isopropyl-1,4-dimethyl-1,2,3,3a,4,5,6,8a-octahydro-1,4-azulenediol	Other-secondary-metabolite
w/o MS2: MMV688466	Other	w/o MS2: MLS000069476-01!1-(2-PYRIMIDYL)PIPERAZINE DIHYDROCHLORIDE	Other	w/o MS2: MLS001148124-01!	Other	w/o MS2: NCGC00385243-01_C12H18O4_{(1R,2R)-2-[(2Z)-5-Hydroxy-2-penten-1-yl]-3-oxocyclopentyl}acetic acid	Other-secondary-metabolite
w/o MS2: MMV688270	Other	w/o MS2: MLS001141084-01!N-[(2S)-3-methyl-1-[(4-methylphenyl)methylamino]-1-oxobutan-2-yl]-1-[(2S)-pyrrolidine-2-carbonyl]piperidine-4-carboxamide	Other	w/o MS2: MLS001142727-01!	Other	w/o MS2: NCGC00179986-02!2-[[4-[2-[(2S,3R,4S,5S,6R)-3-acetyloxy-4,5-dihydroxy-6-(hydroxymethyl)oxan-2-yl]oxy-4-(2-hydroxy-4-methoxy-6-methylbenzoyl)oxy-6-methylbenzoyl]oxy-2-hydroxy-6-methylbenzoyl]amino]propanoic acid	Other-secondary-metabolite
w/o MS2: MMV407834	Other	w/o MS2: MLS001142727-01!	Other	w/o MS2: Microcolin A	Other	w/o MS2: Methyl 3,4,5-trimethoxycinnamate	Other-secondary-metabolite
w/o MS2: MMV020670	Other	w/o MS2: MLS001148124-01!	Other	w/o MS2: Methoxy-MCA-Albicidin	Other	w/o MS2: Matrine	Other-secondary-metabolite
w/o MS2: MMV020081	Other	w/o MS2: MLS001157745-01!(2S)-1-[(2S)-2-[(5-methoxy-1-methylindole-2-carbonyl)amino]-3-methylbutanoyl]pyrrolidine-2-carboxylic acid	Other	w/o MS2: Methadone; LC-ESI-ITFT; MS2; CE	Other	w/o MS2: isopsoralidin	Other-secondary-metabolite
w/o MS2: MLS002222329-01!26305-03-3	Other	w/o MS2: MLS001333730-01!	Other	w/o MS2: MENTHOL(-)	Other	w/o MS2: Isocurcumenol	Other-secondary-metabolite
w/o MS2: MLS002172460-01!MG 62477257-42-2	Other	w/o MS2: MLS002154187-01!Benoxinate hydrochloride5987-82-6	Other	w/o MS2: Macamide B	Other	w/o MS2: geniposide	Other-secondary-metabolite
w/o MS2: MLS001056761-01!	Other	w/o MS2: MLS002207232-01!HEXETIDINE141-94-6	Other	w/o MS2: Lauryl diethanolamide	Other	w/o MS2: galanthamine	Other-secondary-metabolite
w/o MS2: Metolachlor; LC-ESI-ITFT; MS2; CE	Other	w/o MS2: MMV688313	Other	w/o MS2: lapidin	Other	w/o MS2: Eupalinilide B	Other-secondary-metabolite
w/o MS2: METHYL OCTADECANOATE	Other	w/o MS2: Naringenin-7-O-beta-D-glucoside	Other	w/o MS2: Kirenol	Other	w/o MS2: Dihydroergotamine; LC-ESI-QTOF; MS2; CE	Other-secondary-metabolite
w/o MS2: Methyl Fexofenadine	Other	w/o MS2: NCGC00380283-01!4-[5-[[4-[5-[acetyl(hydroxy)amino]pentylamino]-4-oxobutanoyl]-hydroxyamino]pentylamino]-4-oxobutanoic acid	Other	w/o MS2: glycodeoxycholic acid	Other	w/o MS2: Cyclopamine	Other-secondary-metabolite
w/o MS2: methyl 5,6-diacetyloxy-10-hydroxy-2,4b,7,7,10a,12a-hexamethyl-12-methylidene-1,4,8-trioxo-4a,5,6,6a,9,10,10b,11-octahydronaphtho[1,2-h]isochromene-2-carboxylate	Other	w/o MS2: NCGC00380796-01_C28H39NO_2-Naphthalenol, decahydro-5-(1H-indol-3-ylmethyl)-1,4a-dimethyl-6-methylene-1-(4-methyl-3-penten-1-yl)-, (1S,2S,4aR,5R,8aR)-	Other	w/o MS2: GLYCEROL	Other	w/o MS2: Conessine	Other-secondary-metabolite
w/o MS2: Methyl 3,4,5-trimethoxycinnamate	Other	w/o MS2: NCGC00384783-01_C17H25NO3_Azepino[3,2,1-hi]furo[3,2-e]indole-2,10-dione, 8-ethyldodecahydro-11-methyl-, (7aR,8R,8aS,11S,11aS,11bR,11cR)-	Other	w/o MS2: Ginkgolic Acid C13-0	Other	w/o MS2: austadiol	Other-secondary-metabolite
w/o MS2: methyl 3-(6-((4-formylpiperazin-1-yl)methyl)-3-hydroxy-4-oxo-4H-pyran-2-yl)-3-(4-((1-methyl-1H-imidazol-2-yl)methoxy)phenyl)propanoate	Other	w/o MS2: NCGC00384951-01!2-(6-hydroxy-6-methylheptyl)-2H-furan-5-one	Other	w/o MS2: Feruloyl putrescine (isomer of 1178); PlaSMA ID-1173	Other	w/o MS2: Arenobufagin	Other-secondary-metabolite
w/o MS2: Lycopene-5,6-diol; FAB-EBEB; MS2; m/z	Other	w/o MS2: NPE_325.1547_12.8	Other	w/o MS2: Ergosterol Acetate	Other	w/o MS2: 7-[(6-hydroxy-5,5,8a-trimethyl-2-methylidene-3,4,4a,6,7,8-hexahydro-1H-naphthalen-1-yl)methoxy]chromen-2-one	Other-secondary-metabolite
w/o MS2: Linoleoyl Ethanolamide	Other	w/o MS2: Peimisine	Other	w/o MS2: ERGONOVINE MALEATE	Other	w/o MS2: 6-Shogaol	Other-secondary-metabolite
w/o MS2: linoleic acid	Other	w/o MS2: Piperazine	Other	w/o MS2: EP_M451	Other	w/o MS2: 5-O-methylvisammioside	Other-secondary-metabolite
w/o MS2: L-beta-homotyrosine-HCl	Other	w/o MS2: Sarsasapogenin	Other	w/o MS2: Dibucaine (Cinchocaine) HCl	Other	w/o MS2: 2'-O-methyl-Kurarinone	Other-secondary-metabolite
w/o MS2: Isoferulic Acid	Other	w/o MS2: Scopoletin	Other	w/o MS2: Dehydroepiandrosterone	Other	w/o MS2: 2'-Methoxyformonetin	Other-secondary-metabolite
w/o MS2: Irbesartan; LC-ESI-ITFT; MS2; CE	Other	w/o MS2: Sibiromycin-494 hemiaminal	Other	w/o MS2: Darutigenol	Other	w/o MS2: 2-(5-methoxy-4,8,8-trimethyl-2-oxo-2,8,9,10-tetrahydropyrano[2,3-f]chromen-3-yl)-N-(pyridin-2-yl)acetamide	Other-secondary-metabolite
w/o MS2: iodinated analogue of makaluvone	Other	w/o MS2: Talatisamine	Other	w/o MS2: Ceridimine	Other	w/o MS2: (Z)-9-(1-isopropyl-1H-pyrazol-5-yl)-2-(3,4,5-trimethoxybenzylidene)-8,9-dihydro-2H-furo[2,3-f]chromene-3,7-dione	Other-secondary-metabolite
w/o MS2: Ifenprodil	Other	w/o MS2: Terbutaline; LC-ESI-QTOF; MS2; CE	Other	w/o MS2: Capsaicin	Other	w/o MS2: (Z)-2-((2,3-dihydrobenzo[b][1,4]dioxin-6-yl)methylene)-9-(5-phenylfuran-2-yl)-8,9-dihydro-2H-furo[2,3-f]chromene-3,7-dione	Other-secondary-metabolite
w/o MS2: hexadecanedioic acid	Other	w/o MS2: Umbelliferone	Other	w/o MS2: C9H8O2; PlaSMA ID-95	Other	w/o MS2: (4,7,7-trimethyl-3-bicyclo[2.2.1]heptanyl) (E)-3-(4-hydroxy-3-methoxyphenyl)prop-2-enoate	Other-secondary-metabolite
w/o MS2: Germbudine	Other	w/o MS2: ursodeoxycholic acid	Other	w/o MS2: Bryodulcosigenin	Other	w/o MS2: (3,6,9-trimethylidene-2-oxo-3a,4,5,6a,7,8,9a,9b-octahydroazuleno[4,5-b]furan-8-yl) acetate	Other-secondary-metabolite
w/o MS2: galanthamine	Other			w/o MS2: Bipleiophylline	Other	w/o MS2: (1R,6R,10S,11R,13S,15R)-1,6-dihydroxy-8-(hydroxymethyl)-4,12,12,15-tetramethyl-5-oxotetracyclo[8.5.0.0?,?.0??,??]pentadeca-3,8-dien-13-yl hexadecanoate	Other-secondary-metabolite
w/o MS2: Fucoxanthin	Other			w/o MS2: bilobol	Other	w/o MS2: (+-)-Jasmonic acid	Other-secondary-metabolite
w/o MS2: Erythromycin; LC-ESI-QTOF; MS2; CE	Other			w/o MS2: BENZALDEHYDE	Other	NCGC00385811-01!6-[3-[(3,4-dimethoxyphenyl)methyl]-4-methoxy-2-(methoxymethyl)butyl]-4-methoxy-1,3-benzodioxole	Other-secondary-metabolite
w/o MS2: Drofenine; LC-ESI-QTOF; MS2; CE	Other			w/o MS2: Arjungenin	Other	w/o MS2: Syringomycin E	Peptides
w/o MS2: Desferrioxamine B	Other			w/o MS2: ADENINE	Other	w/o MS2: NCGC00380598-01_C30H49N5O9_3-(3-sec-Butyl-6-isopropyl-5,8,9-trimethyl-1,4,7,10,14,17-hexaoxoicosahydropyrrolo[1,2-d][1,4,7,10,13,16]oxapentaazacyclononadecin-16-yl)-2-methylpropanoic acid	Peptides
w/o MS2: Deoxymyxol 2'-(2,4-di-O-methyl-fucoside); FAB-EBEB; MS2; m/z	Other			w/o MS2: 9-stearolic acid	Other	w/o MS2: Leupeptin; LC-ESI-QTOF; MS2; CE	Peptides
w/o MS2: Dendrobine	Other			w/o MS2: 3,7-Epoxycaryophyllan-6-One	Other	w/o MS2: D-Ala-D-ala	Peptides
w/o MS2: Dendroamide C	Other			w/o MS2: 3-(benzo[d][1,3]dioxol-5-yl)-6-ethyl-2-methyl-4-oxo-4H-chromen-7-yl acetate	Other	w/o MS2: Beauverolide I	Peptides
w/o MS2: Dehydrosalsolidine	Other			w/o MS2: 11,12-dihydroxy-13-methoxy-4,5,8-trimethyl-3-(2-methylpropyl)-1H,2H,3H,4H,6aH,9H,10H,11H,12H,13H,14H,15H,15bH-cycloundeca[e]isoindole-1,15-dione	Other	w/o MS2: 7-benzyl-11,14,20-trimethyl-16-(2-methylpropyl)-10,13-di(propan-2-yl)-17-oxa-1,5,8,11,14-pentazabicyclo[17.3.0]docosane-2,6,9,12,15,18-hexone	Peptides
w/o MS2: dehydrocurvularin	Other			w/o MS2: (5S)-17-hydroxy-10,13-dimethyltetradecahydro-1H-cyclopenta[a]phenanthren-3(2H)-one	Other	w/o MS2: Ergosterol Peroxide_120246	Steroid
w/o MS2: Dehydro fucoxanthin acetate; FAB-EBEB; MS2; m/z	Other			w/o MS2: (2E,4E,8E)-7,13-dihydroxy-4,8,12-trimethyltetradeca-2,4,8-trienoic acid	Other	w/o MS2: Coprostanone; LC-APPI-QQ; MS2; CE	Steroid
w/o MS2: Chrysanthemyl Alcohol	Other			w/o MS2: (+)Catechin	Other	w/o MS2: CHOLESTANE	Steroid
w/o MS2: Buprenorphine; LC-ESI-QTOF; MS2; CE	Other			w/o MS2: "25-Acetoxy-3b-hydroxy-20(S),24(R)-epoxydammarane"	Other	w/o MS2: 5-beta-Androstane-3-alpha,17-beta-diol; LC-APPI-QQ; MS2; CE	Steroid
w/o MS2: Bullatine G	Other			?-Gentiobiose	Other	w/o MS2: 5Alpha-Cholestanol	Steroid
w/o MS2: BRUCINE	Other					w/o MS2: (9S,14S)-10,13-dimethyl-17-(6-methylheptan-2-yl)-2,3,4,7,8,9,10,11,12,13,14,15,16,17-tetradecahydro-1H-cyclopenta[a]phenanthren-3-ol	Steroid
w/o MS2: AZELAIC ACID	Other					w/o MS2: (1S,2R,5R,6R,10R,13S,15S)-5-[(2R,3E,5R)-5,6-dimethylhept-3-en-2-yl]-6,10-dimethyl-16,17-dioxapentacyclo[13.2.2.0?,?.0?,?.0??,??]nonadec-18-en-13-ol	Steroid
w/o MS2: austadiol	Other					w/o MS2: (10R,13S)-17-((Z)-5,5-diphenylpenta-2,4-dien-2-yl)-10,13-dimethyl-2,3,4,7,8,9,10,11,12,13,14,15,16,17-tetradecahydro-1H-cyclopenta[a]phenanthren-3-ol	Steroid
w/o MS2: Amantadine; LC-ESI-QTOF; MS2; CE	Other					w/o MS2: Smenospongiarine	Terpenoid
w/o MS2: Alpha Cyperone	Other					w/o MS2: Scytophycin C	Terpenoid
w/o MS2: ALIZARIN	Other					w/o MS2: Saikosaponin A	Terpenoid
w/o MS2: Aleuretic Acid	Other					w/o MS2: pseudolaric acid B	Terpenoid
w/o MS2: Albuterol; LC-ESI-QTOF; MS2; CE	Other					w/o MS2: Ophiopogonoside A	Terpenoid
w/o MS2: 8-hydroxy-6,7-dimethoxy-2H-chromen-2-one	Other					w/o MS2: NCGC00385008-01!3-[4-[5-(acetyloxymethyl)-3,4-dihydroxyoxolan-2-yl]oxy-3-(2,5-dihydroxy-6-methylhept-6-en-2-yl)-6,9a,9b-trimethyl-7-prop-1-en-2-yl-1,2,3,3a,4,5,5a,7,8,9-decahydrocyclopenta[a]naphthalen-6-yl]propanoic acid	Terpenoid
w/o MS2: 7-methoxy-2-methyl-3-phenyl-4H-chromen-4-one	Other					w/o MS2: NCGC00385003-01!4-[3-methyl-5-(5,6,7-trihydroxy-1,2,4a,5-tetramethyl-3,4,6,7,8,8a-hexahydro-2H-naphthalen-1-yl)pentoxy]-4-oxobutanoic acid	Terpenoid
w/o MS2: 6-[[5-(hydroxymethyl)-2,5,8a-trimethyl-1,4,4a,6,7,8-hexahydronaphthalen-1-yl]methyl]-3-methylidene-7-oxabicyclo[4.1.0]heptane-2,4,5-triol	Other					w/o MS2: NCGC00384680-01_C17H24O4_Bicyclo[7.2.0]undec-4-en-3-one, 11-[(acetyloxy)methyl]-4-(hydroxymethyl)-11-methyl-8-methylene-, (1R,4Z,9S)-	Terpenoid
w/o MS2: 6-[(3E,6E)-2,5-dihydroxy-4,6-dimethyl-7-(1,2,4-trimethyl-3,6-dioxabicyclo[3.1.0]hexan-4-yl)hepta-3,6-dien-2-yl]-4-methoxy-3,5-dimethylpyran-2-one	Other					w/o MS2: NCGC00380846-01![5-hydroxy-3-(hydroxymethyl)-2-oxo-6-propan-2-ylcyclohex-3-en-1-yl] 3-methylbutanoate	Terpenoid
w/o MS2: 6,7-dimethoxy-1-phenyl-8H-benzo[c]indolo[3,2,1-ij][1,5]naphthyridin-8-one	Other					w/o MS2: NCGC00380693-01_C25H35NO6_3-[4-({2-[(2E)-2-Buten-2-yl]-6,8-dimethyl-1,2,4a,5,6,7,8,8a-octahydro-1-naphthalenyl}carbonyl)-3-hydroxy-5-oxo-2,5-dihydro-1H-pyrrol-2-yl]-2-hydroxy-2-methylpropanoic acid	Terpenoid
w/o MS2: 6,7-Dihydroxycoumarin;esculetin	Other					w/o MS2: NCGC00380444-01_C16H20O3_2-Naphthaleneacetic acid, 1,2,3,7,8,8a-hexahydro-8,8a-dimethyl-alpha-methylene-7-oxo-, methyl ester, (2R,8R,8aR)-	Terpenoid
w/o MS2: 6-(4-(2,3-dihydrobenzo[b][1,4]dioxin-6-yl)-3-methyl-1H-pyrazol-5-yl)-2,3-dihydrobenzo[b][1,4]dioxin-5-ol	Other					w/o MS2: NCGC00179704-04_C15H24O3_2-Naphthaleneacetic acid, decahydro-8-hydroxy-4a,8-dimethyl-alpha-methylene-	Terpenoid
w/o MS2: 5-[(Z)-14-(3,5-dihydroxyphenyl)tetradec-10-enyl]benzene-1,3-diol	Other					w/o MS2: Muurolladie-3-One	Terpenoid
w/o MS2: 5,10-dimethoxy-2,2-dimethylpyrano[3,2-g]chromen-8-one	Other					w/o MS2: methyl 10-acetyloxy-4,5,9-trihydroxy-1,4a-dimethyl-7-propan-2-yl-2,3,4,9,10,10a-hexahydrophenanthrene-1-carboxylate	Terpenoid
w/o MS2: 4-Hydroxy-6-methyl-2-pyrone	Other					w/o MS2: Jatrophane ester JE-C1	Terpenoid
w/o MS2: 4-hydroxy-1'-methylspiro[benzo[e][1,3]oxazine-2,3'-indolin]-2'-one	Other					w/o MS2: Isotalatizidine	Terpenoid
w/o MS2: 4-Coumaroylcholine; LC-ESI-QTOF; MS2; CE	Other					w/o MS2: hetisine	Terpenoid
w/o MS2: 4-((methylamino)methyl)quinolin-2(1H)-one	Other					w/o MS2: Geranylgeranyl 1,4-hydroquinone	Terpenoid
w/o MS2: 3,4-dimethyl-9-phenyl-7H-furo[2,3-f]chromen-7-one	Other					w/o MS2: Enoxolone	Terpenoid
w/o MS2: 3-(3,5-dimethyl-7-oxo-7H-furo[3,2-g]chromen-6-yl)-N-(2-fluorophenyl)propanamide	Other					w/o MS2: diacetylsongorine	Terpenoid
w/o MS2: 2-acetoxy-6-pentadecylbenzoic acid	Other					w/o MS2: Denudatine	Terpenoid
w/o MS2: 2-[(2E)-3,7-dimethylocta-2,6-dienyl]-3-methoxy-5-(2-phenylethyl)phenol	Other					w/o MS2: Dehydroabietamide	Terpenoid
w/o MS2: 2,3-dihydroxypropyl palmitate	Other					w/o MS2: Cyclopyrroxanthin; FAB-EBEB; MS2; m/z	Terpenoid
w/o MS2: 2-((2H-pyrazolo[3,4-d]pyrimidin-4-yl)amino)ethanol	Other					w/o MS2: Carnosol	Terpenoid
w/o MS2: 1-isopropyl-1,2,3,4,-tetrahydro-beta-carboline-3-carboxylic acid	Other					w/o MS2: Capsorubin; FAB-EBEB; MS2; m/z	Terpenoid
w/o MS2: 10-(2-(2-(2,3-dihydrobenzofuran-5-yl)ethoxy)phenyl)-3-(3,4-dimethoxyphenyl)-5-hydroxy-9,10-dihydropyrano[2,3-f]chromene-4,8-dione	Other					w/o MS2: Bullatine B	Terpenoid
w/o MS2: 1-[4-hydroxy-3-(3-methylbut-2-enyl)phenyl]ethanone	Other					w/o MS2: Buddlejasaponin IVb	Terpenoid
w/o MS2: 1,7,7-trimethylbicyclo[2.2.1]hept-2-yl acetate	Other					w/o MS2: Alpha-Boswellic acid	Terpenoid
w/o MS2: [2-[2-(2-methylpropanoyloxy)propan-2-yl]-7-oxo-2,3-dihydrofuro[3,2-g]chromen-3-yl] 2-methylpropanoate	Other					w/o MS2: 7-(2-hydroxypropan-2-yl)-1,4a-dimethyl-2,3,4,5,6,7,8,8a-octahydronaphthalen-1-ol	Terpenoid
w/o MS2: (S)-3-amino-4-(((S)-1-methoxy-1-oxo-3-phenylpropan-2-yl)amino)-4-oxobutanoic acid	Other					w/o MS2: 15-formyl-16-hydroxy-1,2,14,17,17-pentamethyl-8-(prop-1-en-2-yl)pentacyclo[11.7.0.0?,??.0?,?.0??,??]icosane-5-carboxylic acid	Terpenoid
w/o MS2: (E)-N-[2-[3-acetamido-4,5-dihydroxy-6-(hydroxymethyl)oxan-2-yl]oxy-6-[2-[5-(2,4-dioxopyrimidin-1-yl)-3,4-dihydroxyoxolan-2-yl]-2-hydroxyethyl]-4,5-dihydroxyoxan-3-yl]-13-methyltetradec-2-enamide	Other					w/o MS2: 14-(hydroxymethyl)-5,9-dimethyltetracyclo[11.2.1.0?,??.0?,?]hexadecan-5-ol	Terpenoid
w/o MS2: (E)-10,10-dimethyl-10a-(3-(pentyloxy)styryl)-3,4,10,10a-tetrahydropyrimido[1,2-a]indol-2-ol	Other					w/o MS2: 12'-Apoastaxanthinal; FAB-EBEB; MS2; m/z	Terpenoid
w/o MS2: (9Z,12Z)-N-(3-Methoxybenzyl)octadeca-9,12-dienamide	Other					w/o MS2: 11-hydroxy-9-(hydroxymethyl)-2-methoxycarbonyl-2,6a,6b,9,12a-pentamethyl-10-(3,4,5-trihydroxyoxan-2-yl)oxy-1,3,4,5,6,6a,7,8,8a,10,11,12,13,14b-tetradecahydropicene-4a-carboxylic acid	Terpenoid
w/o MS2: (4S,5Z,6S)-4-(2-methoxy-2-oxoethyl)-5-[2-[(E)-3-phenylprop-2-enoyl]oxyethylidene]-6-[(2S,3R,4S,5S,6R)-3,4,5-trihydroxy-6-(hydroxymethyl)oxan-2-yl]oxy-4H-pyran-3-carboxylic acid	Other					w/o MS2: 10-[3-acetamido-4,5-dihydroxy-6-(hydroxymethyl)oxan-2-yl]oxy-5-hydroxy-2,2,6a,6b,9,9,12a-heptamethyl-1,3,4,5,6,6a,7,8,8a,10,11,12,13,14b-tetradecahydropicene-4a-carboxylic acid	Terpenoid
w/o MS2: (2R,3S,4S,9R,12R,13R,14S,15R,16R,17S)-3,4,12,13,15,16-hexahydroxy-2,6,14,17-tetramethyl-10-oxatetracyclo[7.7.1.0?,?.0??,??]heptadec-6-en-11-one	Other					w/o MS2: 1,7,7-trimethylbicyclo[2.2.1]hept-2-yl acetate	Terpenoid
w/o MS2: (2E,4E,12Z)-N-(2-methylpropyl)octadeca-2,4,12-trienamide	Other					w/o MS2: [12-hydroxy-6-(hydroxymethyl)-10-methyl-2-(4-methylpent-3-enyl)dodeca-2,6,10-trienyl] acetate	Terpenoid
w/o MS2: (2E,4E)-N-(2-methylpropyl)dodeca-2,4-dienamide	Other					w/o MS2: [(1S,3aR,5R,5aR,8aR,9S,9aR)-1,5,8a-trimethyl-2,8-dioxo-3a,4,5,5a,9,9a-hexahydro-1H-azuleno[6,5-b]furan-9-yl] 2-methylpropanoate	Terpenoid
w/o MS2: (2E,4E)-1-[(2R,6S,14S,22S,25R)-25-(3,3-dimethyloxiran-2-yl)-15-methyl-1,3,13,15-tetraazaheptacyclo[18.4.1.0?,?.0?,??.0?,??.0??,??.0??,??]pentacosa-7,9,11,16(21),17,19-hexaen-3-yl]hexa-2,4-dien-1-one	Other					w/o MS2: [(1R,5R,9S,13S)-5,9,13-trimethyltetracyclo[11.2.1.0?,??.0?,?]hexadec-14-en-5-yl]methanol	Terpenoid
w/o MS2: (1S,2S,5R,7R,10S,11S,14R,16R,19S,20S,23R,25R)-5,14-diethyl-2,11,20,23-tetramethyl-4,13,22,28,29,30-hexaoxatetracyclo[23.2.1.1?,??.1??,??]triacontane-3,12,21-trione	Other					w/o MS2: (E)-4-[(1R,2S,3S,4R,8aS)-2,3,4-trihydroxy-2,5,5,8a-tetramethyl-3,4,4a,6,7,8-hexahydro-1H-naphthalen-1-yl]but-3-en-2-one	Terpenoid
w/o MS2: "(2R,3S)-5-[3-(tert-butylamino)-2-hydroxypropoxy]-1,2,3,4-tetrahydronaphthalene-2,3-diol"	Other					w/o MS2: (5aR,5bR)-3a,5a,5b,8,8,11a-hexamethyl-1-(prop-1-en-2-yl)icosahydro-1H-cyclopenta[a]chrysen-9-ol	Terpenoid
Tris(1-chloro-2-propyl)phosphate	Other					w/o MS2: (4aR,5S,6S,8R,8aS)-6-hydroxy-3,8-dimethyl-5-propan-2-yl-4a,5,6,7,8,8a-hexahydro-1H-naphthalen-2-one	Terpenoid
Phenylbenzimidazolesulfonic acid; LC-ESI-ITFT; MS2; CE	Other					w/o MS2: (3S,6S,6aR,7R,7aR,8S,9R,10S,11aR,12R,13S,14R)-1-ethyl-3-(hydroxymethyl)-6,8,10,13-tetramethoxytetradecahydro-1H-3,6a,12-(epiethane[1,1,2]triyl)-7,9-methanonaphtho[2,3-b]azocine-11a,12-diol	Terpenoid
2-acetoxy-4-pentadecylbenzoic acid	Other					w/o MS2: (1S,4S,5R,10S,13S,17S,19S,20R)-10-hydroxy-4,5,9,9,13,19,20-heptamethyl-24-oxahexacyclo[15.5.2.0?,??.0?,??.0?,??.0?,??]tetracos-15-en-23-one	Terpenoid
w/o MS2: zeta-Carotene; FAB-EBEB; MS2; m/z	Other-secondary-metabolite					w/o MS2: (1R,4aS,5R,8aS)-5-(5-hydroxy-3-methylpentyl)-1,4a-dimethyl-6-methylidene-3,4,5,7,8,8a-hexahydro-2H-naphthalene-1-carboxylic acid	Terpenoid
w/o MS2: Uvarigrin	Other-secondary-metabolite					NCGC00385123-01_C22H30O6_7b,9-Dihydroxy-3-(hydroxymethyl)-1,1,6,8-tetramethyl-5-oxo-1,1a,1b,4,4a,5,7a,7b,8,9-decahydro-9aH-cyclopropa[3,4]benzo[1,2-e]azulen-9a-yl acetate	Terpenoid
w/o MS2: trans-Zeatin	Other-secondary-metabolite					(2S,4aS,6aS,6bR,12aS,14bR)-2,4a,6a,6b,9,9,12a-heptamethyl-10,13-dioxo-1,2,3,4,4a,5,6,6a,6b,7,8,8a,9,10,11,12,12a,12b,13,14b-icosahydropicene-2-carboxylic acid	Terpenoid
w/o MS2: Thymol	Other-secondary-metabolite					w/o MS2: vitamine a acetate	Vitamin
w/o MS2: Tanshinone I	Other-secondary-metabolite					w/o MS2: SMZ-PtO	Other
w/o MS2: Strychnopentamine	Other-secondary-metabolite					w/o MS2: NPE_325.1547_12.8	Other
w/o MS2: Riboflavin	Other-secondary-metabolite					w/o MS2: NCGC00381398-01_C17H26O4_6-[(2E,4E)-4,6-Dimethyl-2,4-octadienoyl]-2,3-dihydroxy-2-methylcyclohexanone	Other
w/o MS2: Quinidine	Other-secondary-metabolite					w/o MS2: NCGC00380989-01_C21H22O7_3H-Furo[4,3,2-de]indeno[4,5-h]-2-benzopyran-3,6,9-trione, 1,6b,7,8,9a,10,11,11b-octahydro-11-hydroxy-1-(methoxymethyl)-9a,11b-dimethyl-, (1S,6bR,9aS,11R,11bR)-	Other
w/o MS2: PYROCATECHUIC ACID	Other-secondary-metabolite					w/o MS2: Nakijiquinone D	Other
w/o MS2: PSEUDO-ANISATIN	Other-secondary-metabolite					w/o MS2: monoolein	Other
w/o MS2: Ormetroprim	Other-secondary-metabolite					w/o MS2: MMV687703	Other
w/o MS2: NCGC00385817-01!(2E,4E)-N-(2-methylpropyl)deca-2,4-dienamide	Other-secondary-metabolite					w/o MS2: MLS002207232-01!HEXETIDINE141-94-6	Other
w/o MS2: NCGC00385752-01!methyl (1R,4aS,8S,8aS)-3-methoxy-1-methyl-8-[(2S,3R,4S,5S,6R)-3,4,5-trihydroxy-6-(hydroxymethyl)oxan-2-yl]oxy-1,3,4,4a,8,8a-hexahydropyrano[3,4-c]pyran-5-carboxylate	Other-secondary-metabolite					w/o MS2: MLS001306441-01!	Other
w/o MS2: NCGC00380405-01_C24H35NO5_1H-Cycloundec[d]isoindole-1,12,15-trione, 2,3,3a,4,6a,9,10,11,13,14-decahydro-11,13-dihydroxy-4,5,8-trimethyl-3-(2-methylpropyl)-, (7E)-	Other-secondary-metabolite					w/o MS2: MLS001140929-01!	Other
w/o MS2: N,N-Diethyl-4-methoxybenzamide; LC-ESI-QTOF; MS2; [M+H]+; CE	Other-secondary-metabolite					w/o MS2: MLS001056761-01!	Other
w/o MS2: methyl 2-(8-methyl-3a,4,5,6-tetrahydro-1H-pyrazino[3,2,1-jk]carbazol-3(2H)-yl)acetate	Other-secondary-metabolite					w/o MS2: Melophlin D/H/I/J	Other
w/o MS2: Luteolin 7-glucuronide	Other-secondary-metabolite					w/o MS2: Melophlin B/C/L/N/O	Other
w/o MS2: licoflavanone	Other-secondary-metabolite					w/o MS2: Lauric isopropanolamide	Other
w/o MS2: hyperin	Other-secondary-metabolite					w/o MS2: Eicosanoids_18-HEPE_C20H30O3	Other
w/o MS2: Homoharringtonine	Other-secondary-metabolite					w/o MS2: Di-dihydrocaffeoyl spermidine; PlaSMA ID-2573	Other
w/o MS2: glutamate conjugated chenodeoxycholic acid	Other-secondary-metabolite					w/o MS2: Dereplicator Identification - (2R)-beta,beta-Caroten-2-ol	Other
w/o MS2: Forsythoside E	Other-secondary-metabolite					w/o MS2: deoxycommendamide (putative) or in source fragment -H2O observed in AGP sample	Other
w/o MS2: Evoxine	Other-secondary-metabolite					w/o MS2: CUDA* (internal standard)	Other
w/o MS2: Eudesmin	Other-secondary-metabolite					w/o MS2: Atalaphylline	Other
w/o MS2: Ergocristine; LC-ESI-QTOF; MS2; CE	Other-secondary-metabolite					w/o MS2: angoletin	Other
w/o MS2: Emetine	Other-secondary-metabolite					w/o MS2: 9-methanesulfinylnonanoic acid; PlaSMA ID-672	Other
w/o MS2: Dihydrokawain	Other-secondary-metabolite					w/o MS2: 4-hydroxy-3-[(2E)-4-hydroxy-3,7-dimethylocta-2,6-dienyl]-5-[(E)-4-hydroxy-3-methylbut-2-enyl]benzoic acid	Other
w/o MS2: Dihydrojasmone; LC-ESI-QTOF; MS2; [M+H]+; CE	Other-secondary-metabolite					w/o MS2: 3-Deshydroxysappanol Trimethyl Ether	Other
w/o MS2: Dihydroergotamine; LC-ESI-QTOF; MS2; CE	Other-secondary-metabolite					w/o MS2: 2-(1-hydroxy-1-methoxy-3-methylbutyl)-6-methyl-5H-[1,3]dioxolo[4,5-c]pyridin-4-one	Other
w/o MS2: Dihydrocapsaicin	Other-secondary-metabolite					w/o MS2: [(2R)-1-[(2S)-6-oxo-2,3-dihydropyran-2-yl]propan-2-yl] 3-(3,4-dihydroxyphenyl)propanoate	Other
w/o MS2: Cyclopamine	Other-secondary-metabolite					w/o MS2: (2R,3S,4aS,7R,8R,8aS)-2,3,4'-trihydroxy-4,4,7,8a-tetramethylspiro[2,3,4a,5,6,7-hexahydro-1H-naphthalene-8,2'-7,8-dihydro-3H-furo[2,3-e]isoindole]-6'-one	Other
w/o MS2: Cucurbitacin E	Other-secondary-metabolite					w/o MS2: (1'S,2'S)-3',11'-dihydroxy-1',2',5'-trimethyl-8'-oxaspiro[oxirane-2,12'-tricyclo[7.2.1.0?,?]dodecan]-5'-en-4'-one	Other
w/o MS2: Conessine	Other-secondary-metabolite					w/o MS2: "MLS001032152-01!5-[2-(4-hydroxypiperidin-1-yl)-2-oxoethoxy]-3,4,8,8-tetramethyl-9,10-dihydropyrano[2,3-h]chromen-2-one"	Other
w/o MS2: Colladine [M-H2O+H]+	Other-secondary-metabolite					Glycocholic Acid	Other
w/o MS2: Chrysin	Other-secondary-metabolite					Ceratodictyol	Other
w/o MS2: C17-Sphinganine	Other-secondary-metabolite
w/o MS2: Bufotalin	Other-secondary-metabolite
w/o MS2: Arenobufagin	Other-secondary-metabolite
w/o MS2: 7-Hydroxymitragynine	Other-secondary-metabolite
w/o MS2: 7-[(6-hydroxy-5,5,8a-trimethyl-2-methylidene-3,4,4a,6,7,8-hexahydro-1H-naphthalen-1-yl)methoxy]chromen-2-one	Other-secondary-metabolite
w/o MS2: 5-O-methylvisammioside	Other-secondary-metabolite
w/o MS2: 2'-O-methyl-Kurarinone	Other-secondary-metabolite
w/o MS2: 2-[(6,7-dimethoxy-1,2,3,4-tetrahydroisoquinolin-1-yl)methyl]-3-ethyl-9,10-dimethoxy-5-oxido-2,3,4,6,7,11b-hexahydro-1H-benzo[a]quinolizin-5-ium	Other-secondary-metabolite
w/o MS2: 2-(5-methoxy-4,8,8-trimethyl-2-oxo-2,8,9,10-tetrahydropyrano[2,3-f]chromen-3-yl)-N-(pyridin-2-yl)acetamide	Other-secondary-metabolite
w/o MS2: 2-((4R)-4-((3R,5S,7R,8R,9S,12S,14S,17R)-3,7,12-trihydroxy-10,13-dimethylhexadecahydro-1H-cyclopenta[a]phenanthren-17-yl)pentanamido)acetic acid hydrate	Other-secondary-metabolite
w/o MS2: 14-(hydroxymethyl)-5,9-dimethyltetracyclo[11.2.1.0?,??.0?,?]hexadecan-5-ol	Other-secondary-metabolite
w/o MS2: (Z)-9-(1-isopropyl-1H-pyrazol-5-yl)-2-(3,4,5-trimethoxybenzylidene)-8,9-dihydro-2H-furo[2,3-f]chromene-3,7-dione	Other-secondary-metabolite
w/o MS2: (Z)-2-(2-methoxybenzylidene)-9-(pyridin-3-yl)-8,9-dihydro-2H-furo[2,3-f]chromene-3,7-dione	Other-secondary-metabolite
w/o MS2: (9Z)-9-octadecenoic acid	Other-secondary-metabolite
w/o MS2: (8Z,8'Z)-8,8'-bis(((2,5-dimethoxyphenyl)amino)methylene)-1,1',6,6'-tetrahydroxy-5,5'-diisopropyl-3,3'-dimethyl-[2,2'-binaphthalene]-7,7'(8H,8'H)-dione	Other-secondary-metabolite
w/o MS2: "12b-O-[non-2Z,4E-dienoyl]-13_-isobutyroyloxy-7-oxo-5-ene-4b-phorbol"	Other-secondary-metabolite
NCGC00385811-01!6-[3-[(3,4-dimethoxyphenyl)methyl]-4-methoxy-2-(methoxymethyl)butyl]-4-methoxy-1,3-benzodioxole	Other-secondary-metabolite
Melibiose	Other-secondary-metabolite
5-O-methylvisammioside	Other-secondary-metabolite
w/o MS2: Syringomycin E	Peptides
w/o MS2: Roseotoxin A	Peptides
w/o MS2: Leupeptin; LC-ESI-QTOF; MS2; CE	Peptides
w/o MS2: Dibutyl phthalate	Peptides
w/o MS2: Cotoin	Peptides
w/o MS2: NCGC00180497-02!	Steroid
w/o MS2: hydroquinidine	Steroid
w/o MS2: Ergosterol Peroxide_120246	Steroid
w/o MS2: Coprostanone; LC-APPI-QQ; MS2; CE	Steroid
w/o MS2: CHOLESTANE	Steroid
w/o MS2: Cholestan-3-One	Steroid
w/o MS2: Campesterol	Steroid
w/o MS2: 5Alpha-Cholestanol	Steroid
w/o MS2: 4-Cholesten-3-one	Steroid
w/o MS2: (10R,13S)-17-((Z)-5,5-diphenylpenta-2,4-dien-2-yl)-10,13-dimethyl-2,3,4,7,8,9,10,11,12,13,14,15,16,17-tetradecahydro-1H-cyclopenta[a]phenanthren-3-ol	Steroid
w/o MS2: Ziyuglycoside II	Terpenoid
w/o MS2: Ursonic acid	Terpenoid
w/o MS2: Tolytoxin	Terpenoid
w/o MS2: stearic acid	Terpenoid
w/o MS2: Soyasapogenol A	Terpenoid
w/o MS2: Smenospongiarine	Terpenoid
w/o MS2: Scytophycin D	Terpenoid
w/o MS2: Scalarin	Terpenoid
w/o MS2: Sarcinaxanthin; FAB-EBEB; MS2; m/z	Terpenoid
w/o MS2: Salinomycin, Sodium	Terpenoid
w/o MS2: Saikosaponin A	Terpenoid
w/o MS2: pseudolaric acid B	Terpenoid
w/o MS2: potassium (1R,5aR)-5a,5b,8,8,11a-pentamethyl-9-oxo-1-(prop-1-en-2-yl)icosahydro-1H-cyclopenta[a]chrysene-3a-carboxylate	Terpenoid
w/o MS2: Ophiopogonoside A	Terpenoid
w/o MS2: Nordihydrocapsaicin	Terpenoid
w/o MS2: Neoruscogenin	Terpenoid
w/o MS2: NCGC00385411-01_C24H28O10_Spiro[furan-3(2H),1'(4'H)-naphthalene]-4'a,5'(5'H)-dicarboxylic acid, 6'-(acetyloxy)-5-(3-furanyl)-4,5,6',7',8',8'a-hexahydro-5'-hydroxy-2'-methyl-2-oxo-, dimethyl ester	Terpenoid
w/o MS2: NCGC00385302-01_C42H68O14_(3beta,5xi,9xi)-3-{[2-O-(beta-D-Glucopyranosyl)-beta-D-glucopyranosyl]oxy}-23-hydroxyolean-12-en-28-oic acid	Terpenoid
w/o MS2: NCGC00385123-01_C22H30O6_7b,9-Dihydroxy-3-(hydroxymethyl)-1,1,6,8-tetramethyl-5-oxo-1,1a,1b,4,4a,5,7a,7b,8,9-decahydro-9aH-cyclopropa[3,4]benzo[1,2-e]azulen-9a-yl acetate	Terpenoid
w/o MS2: NCGC00380846-01![5-hydroxy-3-(hydroxymethyl)-2-oxo-6-propan-2-ylcyclohex-3-en-1-yl] 3-methylbutanoate	Terpenoid
w/o MS2: NCGC00380138-01!	Terpenoid
w/o MS2: NCGC00347557-02!4,4,10,13,14-pentamethyl-17-(1,5,6-trihydroxy-6-methylheptan-2-yl)-2,3,5,6,7,11,12,15,16,17-decahydro-1H-cyclopenta[a]phenanthrene-2,3,12-triol	Terpenoid
w/o MS2: NCGC00180855-02_C23H36O4_2-Pentenoic acid, 3-[(acetyloxy)methyl]-5-[(1R,4aR,8aR)-decahydro-5,5,8a-trimethyl-2-methylene-1-naphthalenyl]-, methyl ester, (2Z)-	Terpenoid
w/o MS2: NCGC00179770-02!	Terpenoid
w/o MS2: NCGC00169456-02_C21H38O10_(1R,2R,4aS,5S,8S,8aR)-5,8-Dihydroxy-4a-(hydroxymethyl)-2-(2-hydroxy-2-propanyl)-8-methyldecahydro-1-naphthalenyl beta-D-glucopyranoside	Terpenoid
w/o MS2: NCGC00160225-01!SONGORINE N-OXIDE	Terpenoid
w/o MS2: N-(1-oxo-1-(3,5,6,7-tetrahydrospiro[imidazo[4,5-c]pyridine-4,4'-piperidin]-1'-yl)propan-2-yl)furan-2-carboxamide	Terpenoid
w/o MS2: monoolein	Terpenoid
w/o MS2: Karacoline	Terpenoid
w/o MS2: Grayanotoxin I	Terpenoid
w/o MS2: glycyrrhetic acid	Terpenoid
w/o MS2: Gigantol	Terpenoid
w/o MS2: Ganoderic acid I	Terpenoid
w/o MS2: Ganoderic Acid F	Terpenoid
w/o MS2: euphodendroidin Q	Terpenoid
w/o MS2: Denudatine	Terpenoid
w/o MS2: Dehydropachymic acid	Terpenoid
w/o MS2: Bullatine B	Terpenoid
w/o MS2: Beta-Caryophyllene Alcohol	Terpenoid
w/o MS2: Arctiin	Terpenoid
w/o MS2: alpha-santonin	Terpenoid
w/o MS2: Alisol B Acetate	Terpenoid
w/o MS2: Ainidiol	Terpenoid
w/o MS2: Agelasine (Stereochemistry Of Diterpene Unknown)	Terpenoid
w/o MS2: Aconine	Terpenoid
w/o MS2: 9,13-epoxy-3,15,16,18-labdanetetrol	Terpenoid
w/o MS2: 9-(2,3-dihydroxypropoxy)-9-oxononanoic acid	Terpenoid
w/o MS2: 7,8-Didehydroastaxanthin; FAB-EBEB; MS2; m/z	Terpenoid
w/o MS2: 5-[1,2,4a-trimethyl-5-(3-methylbutanoyloxymethyl)-2,3,4,7,8,8a-hexahydronaphthalen-1-yl]-3-methylpentanoic acid	Terpenoid
w/o MS2: 4-Ketoalloxanthin; FAB-EBEB; MS2; m/z	Terpenoid
w/o MS2: 15-formyl-16-hydroxy-1,2,14,17,17-pentamethyl-8-(prop-1-en-2-yl)pentacyclo[11.7.0.0?,??.0?,?.0??,??]icosane-5-carboxylic acid	Terpenoid
w/o MS2: 12'-Apoastaxanthinal; FAB-EBEB; MS2; m/z	Terpenoid
w/o MS2: 11-hydroxy-9-(hydroxymethyl)-2-methoxycarbonyl-2,6a,6b,9,12a-pentamethyl-10-(3,4,5-trihydroxyoxan-2-yl)oxy-1,3,4,5,6,6a,7,8,8a,10,11,12,13,14b-tetradecahydropicene-4a-carboxylic acid	Terpenoid
w/o MS2: 10-[3-acetamido-4,5-dihydroxy-6-(hydroxymethyl)oxan-2-yl]oxy-5-hydroxy-2,2,6a,6b,9,9,12a-heptamethyl-1,3,4,5,6,6a,7,8,8a,10,11,12,13,14b-tetradecahydropicene-4a-carboxylic acid	Terpenoid
w/o MS2: 1-(4-methoxyphenyl)ethanone	Terpenoid
w/o MS2: [(2E,6Z,10Z)-7,11-bis(acetyloxymethyl)-3,15-dimethylhexadeca-2,6,10,14-tetraenyl] acetate	Terpenoid
w/o MS2: (S)-3-(4-(2-(2-(hydroxymethyl)pyrrolidin-1-yl)-2-oxoethoxy)phenyl)-8-methoxy-2H-chromen-2-one	Terpenoid
w/o MS2: (5aR,5bR)-3a,5a,5b,8,8,11a-hexamethyl-1-(prop-1-en-2-yl)icosahydro-1H-cyclopenta[a]chrysen-9-ol	Terpenoid
w/o MS2: (4R,6aS,8aS)-5',6a,8a,9-tetramethyldocosahydrospiro[naphtho[2',1':4,5]indeno[2,1-b]furan-10,2'-pyran]-4-yl butyrate	Terpenoid
w/o MS2: (4R)-5',6a,8a,9-tetramethyldocosahydrospiro[naphtho[2',1':4,5]indeno[2,1-b]furan-10,2'-pyran]-4-yl nonanoate	Terpenoid
w/o MS2: (3S,6S,6aR,7R,7aR,8S,9R,10S,11aR,12R,13S,14R)-1-ethyl-3-(hydroxymethyl)-6,8,10,13-tetramethoxytetradecahydro-1H-3,6a,12-(epiethane[1,1,2]triyl)-7,9-methanonaphtho[2,3-b]azocine-11a,12-diol	Terpenoid
w/o MS2: (3aS,3a1S,10bR)-3a-ethyl-5-(methoxycarbonyl)-13-methyl-1,2,3,3a,3a1,4,6,11,12,13-decahydroindolizino[8,1-cd]carbazol-13-ium chloride	Terpenoid
w/o MS2: (1S,4S,5R,9S,10R,13R,14R)-14-hydroxy-5,9-dimethyl-14-{[(3-methylbutanoyl)oxy]methyl}tetracyclo[11.2.1.0?,??.0?,?]hexadecane-5-carboxylic acid	Terpenoid
w/o MS2: (1S,4S,5R,10S,13S,17S,19S,20R)-10-hydroxy-4,5,9,9,13,19,20-heptamethyl-24-oxahexacyclo[15.5.2.0?,??.0?,??.0?,??.0?,??]tetracos-15-en-23-one	Terpenoid
w/o MS2: (1S,3R,6S,6aR,6bR,8S,9S,11R,11aR,12R,12aR,14R)-1-ethyl-6,8,11-trihydroxy-3-methyl-10-methylenetetradecahydro-3,6a,12-(epiethane[1,1,2]triyl)-9,11a-methanoazuleno[2,1-b]azocine 1-oxide	Terpenoid
w/o MS2: "Cycloart-23-ene-3_, 25 diol"	Terpenoid
NCGC00385669-01!(E)-3-(acetyloxymethyl)-5-(2-formyl-4-hydroxy-5,5,8a-trimethyl-1,4,4a,6,7,8-hexahydronaphthalen-1-yl)pent-2-enoic acid	Terpenoid
NCGC00385123-01_C22H30O6_7b,9-Dihydroxy-3-(hydroxymethyl)-1,1,6,8-tetramethyl-5-oxo-1,1a,1b,4,4a,5,7a,7b,8,9-decahydro-9aH-cyclopropa[3,4]benzo[1,2-e]azulen-9a-yl acetate	Terpenoid
NCGC00180384-03_C22H32O6_(1S,2R,4aR,8aR)-1-Acetoxy-7-isopropylidene-1,4a-dimethyl-6-oxodecahydro-2-naphthalenyl 2,3-dimethyl-2-oxiranecarboxylate	Terpenoid
w/o MS2: vitamin K1	Vitamin
w/o MS2: gamma-Tocotrienol; LC-ESI-QTOF; MS2; CE	Vitamin
w/o MS2: Venlafaxine; LC-ESI-ITFT; MS2; CE	Other
w/o MS2: Valactamide A putative	Other
w/o MS2: Urushiol II	Other
w/o MS2: Uric acid; CE10; LEHOTFFKMJEONL-UHFFFAOYSA-N	Other
w/o MS2: trimethyl(2-{[3-[octadeca-9,12-dienoyloxy]-2-(octadecanoyloxy)propyl phosphonato]oxy}ethyl)azanium	Other
w/o MS2: Thermopsine	Other
w/o MS2: SMZ-PtO	Other
w/o MS2: Sibutramine	Other
w/o MS2: Scopularide F	Other
w/o MS2: Salidroside	Other
w/o MS2: Rimcazole	Other
w/o MS2: Pesticide9_Desmedipham_C16H16N2O4_3-[(Ethoxycarbonyl)amino]phenyl phenylcarbamate	Other
w/o MS2: Pesticide4_Cymoxanil_C7H10N4O3_(2E)-2-Cyano-N-(ethylcarbamoyl)-2-(methoxyimino)acetamide	Other
w/o MS2: Pesticide3_Propoxur_C11H15NO3_Baygon	Other
w/o MS2: Pelletierine Hydrochloride	Other
w/o MS2: PAF (Platelet Activating Factor)	Other
w/o MS2: Oxysophocarpine	Other
w/o MS2: ormosanine	Other
w/o MS2: Octadecanedioic acid	Other
w/o MS2: norambreinolide	Other
w/o MS2: N-Methylparoxetine	Other
w/o MS2: Nerylacetate	Other
w/o MS2: NCGC00385862-01_C15H26O2_(1S,4R)-7-Isopropyl-1,4-dimethyl-1,2,3,3a,4,5,6,8a-octahydro-1,4-azulenediol	Other
w/o MS2: NCGC00385006-01_C25H36O2_Dicyclopenta[a,d]cycloocten-3(3aH)-one, 7-[(2Z)-1,5-dimethyl-2,4-hexadien-1-yl]-6,6a,7,8,9,9a,10,10a-octahydro-4-(hydroxymethyl)-1,9a-dimethyl-, (4E,6aS,7R,9aR,10aS)-	Other
w/o MS2: NCGC00384966-01_C14H22O4_3-Hydroxy-1a,5-bis(hydroxymethyl)-5,6b-dimethyloctahydrocyclopropa[e]inden-2(1H)-one	Other
w/o MS2: NCGC00380331-01!methyl 11-hydroxy-10-methyl-4-oxododecanoate	Other
w/o MS2: NCGC00380262-01!2,3,5,7-tetramethoxy-9,10-dihydrophenanthrene	Other
w/o MS2: NCGC00186665-03!2,3-dihydroxypropyl hexadecanoate	Other
w/o MS2: NCGC00179704-04_C15H24O3_2-Naphthaleneacetic acid, decahydro-8-hydroxy-4a,8-dimethyl-alpha-methylene-	Other
w/o MS2: NCGC00179704-03!2-(8-hydroxy-4a,8-dimethyl-1,2,3,4,5,6,7,8a-octahydronaphthalen-2-yl)prop-2-enoic acid	Other
w/o MS2: NCGC00160280-01!N-methyl-metacryloyl-lupinine	Other
w/o MS2: Nakijiquinone O	Other
w/o MS2: Nakijiquinone D	Other
w/o MS2: N1-Acetylspermine	Other
w/o MS2: N,O-Didesmethylvenlafaxine; LC-ESI-ITFT; MS2; CE	Other
w/o MS2: N,N-Dimethyldodecylamine N-oxide	Other
w/o MS2: N,N-Diethyl-2,4-dimethoxybenzamide; LC-ESI-QTOF; MS2; [M+H]+; CE	Other
w/o MS2: N-(9-oxodecyl)acetamide	Other
w/o MS2: MMV676588	Other
w/o MS2: MMV054312	Other
w/o MS2: MMV024397	Other
w/o MS2: MLS001148641-01!(+)-BUTACLAMOL HYDROCHLORIDE	Other
w/o MS2: MLS001140929-01!	Other
w/o MS2: MLS001076298-01!	Other
w/o MS2: MLS000860001-01!(+/-)-PPHT hydrochloride	Other
w/o MS2: Microcolin H	Other
w/o MS2: Microcolin E	Other
w/o MS2: MEX_222.1488_17.1	Other
w/o MS2: methyl 3-(3,4-dihydroxyphenyl)-2-[[4-hydroxy-3-(3-methylbut-2-enyl)phenyl]methyl]-4-methoxy-5-oxofuran-2-carboxylate	Other
w/o MS2: Methadone; LC-ESI-ITFT; MS2; CE	Other
w/o MS2: Methadone	Other
w/o MS2: Matrine	Other
w/o MS2: Lovastatin hydroxy acid observed in lovastatin standard	Other
w/o MS2: LID_251.1754_11.0	Other
w/o MS2: Lauryl diethanolamide	Other
w/o MS2: Lauric isopropanolamide	Other
w/o MS2: Lagochilin	Other
w/o MS2: Kirenol	Other
w/o MS2: ISOFEBRIFUGINE (B604866K055)	Other
w/o MS2: hyocholic acid	Other
w/o MS2: hetisine	Other
w/o MS2: Heptadecanoic acid	Other
w/o MS2: galbulin	Other
w/o MS2: Etamiphylline; LC-ESI-QTOF; MS2; CE	Other
w/o MS2: eserine	Other
w/o MS2: Ergosterol Acetate	Other
w/o MS2: EP_M451	Other
w/o MS2: Eicosanoids_18-HEPE_C20H30O3	Other
w/o MS2: D-Sorbitol; LC-ESI-QTOF; MS2; CE	Other
w/o MS2: Dihydrosphingosine	Other
w/o MS2: Di-dihydrocaffeoyl spermidine; PlaSMA ID-2573	Other
w/o MS2: deoxycommendamide (putative) or in source fragment -H2O observed in AGP sample	Other
w/o MS2: Dehydrophytosphingosine (not validated, isomer of 1679); PlaSMA ID-1677	Other
w/o MS2: D617; LC-ESI-ITFT; MS2; CE	Other
w/o MS2: CUDA* (internal standard)	Other
w/o MS2: Chlormezanone (Trancopal)	Other
w/o MS2: Ceridimine	Other
w/o MS2: Carveol	Other
w/o MS2: Capsaicin	Other
w/o MS2: Cafestol	Other
w/o MS2: C18H37NO4; PlaSMA ID-1812	Other
w/o MS2: brevicarine	Other
w/o MS2: Atalaphylline	Other
w/o MS2: Argininosuccinic acid; CE0; KDZOASGQNOPSCU-WDSKDSINSA-N	Other
w/o MS2: angoletin	Other
w/o MS2: anabasamine	Other
w/o MS2: Ambiguine_C_isonitrile	Other
w/o MS2: 9-stearolic acid	Other
w/o MS2: 8-[(2R,3S)-5,7-dihydroxy-2-(4-hydroxyphenyl)-4-oxo-2,3-dihydrochromen-3-yl]-5,7-dihydroxy-2-(4-hydroxyphenyl)chromen-4-one	Other
w/o MS2: 7-hydroxy-coumarin	Other
w/o MS2: 7-benzyl-11,14,20-trimethyl-16-(2-methylpropyl)-10,13-di(propan-2-yl)-17-oxa-1,5,8,11,14-pentazabicyclo[17.3.0]docosane-2,6,9,12,15,18-hexone	Other
w/o MS2: 7-(2-hydroxypropan-2-yl)-1,4a-dimethyl-2,3,4,5,6,7,8,8a-octahydronaphthalen-1-ol	Other
w/o MS2: 5-[5-(acetyloxymethyl)-1,2,4a-trimethyl-7-oxo-3,4,8,8a-tetrahydro-2H-naphthalen-1-yl]-3-methylpentanoic acid	Other
w/o MS2: 4-hydroxy-3-[(2E)-4-hydroxy-3,7-dimethylocta-2,6-dienyl]-5-[(E)-4-hydroxy-3-methylbut-2-enyl]benzoic acid	Other
w/o MS2: 3-Amino-Beta-Pinene	Other
w/o MS2: 3-(2-amino-2-oxoethyl)-5-methyl-hexanoic acid	Other
w/o MS2: 2-Myristoylglycerol	Other
w/o MS2: 2-decyl-3-hydroxypentanedioic acid	Other
w/o MS2: 2-[(2R,4aS,8S,8aS)-8-[2-[(4aS,7R,8aR)-7-(1-carboxyethenyl)-1-hydroxy-4a-methyl-2-oxo-6,7,8,8a-tetrahydro-5H-naphthalen-1-yl]ethyl]-4a-methyl-7-oxo-1,2,3,4,8,8a-hexahydronaphthalen-2-yl]prop-2-enoic acid	Other
w/o MS2: 2,3-dihydroxypropyl stearate	Other
w/o MS2: 2,3-dihydromicrocolin D	Other
w/o MS2: 1-Monomyristin	Other
w/o MS2: 1-(1-hydroxybutyl)-1,3,4,5,6,7-hexahydro-2-benzofuran-4,5,6,7-tetrol	Other
w/o MS2: [1-hexadecanoyloxy-3-phosphonooxypropan-2-yl]octadec-9-enoate	Other
w/o MS2: [(1R,5R,9S,13S)-5,9,13-trimethyltetracyclo[11.2.1.0?,??.0?,?]hexadec-14-en-5-yl]methanol	Other
w/o MS2: (S)-4-methyl-2-(1H-pyrrol-1-yl)pentanoic acid	Other
w/o MS2: (E)-5-(4-methoxy-5-methyl-6-oxopyran-2-yl)-3-methylhex-4-enoic acid	Other
w/o MS2: (6E)-2,6,10-trimethyldodeca-6,11-diene-2,3,10-triol	Other
w/o MS2: (5S)-17-hydroxy-10,13-dimethyltetradecahydro-1H-cyclopenta[a]phenanthren-3(2H)-one	Other
w/o MS2: (4aR,5S,6S,8R,8aS)-6-hydroxy-3,8-dimethyl-5-propan-2-yl-4a,5,6,7,8,8a-hexahydro-1H-naphthalen-2-one	Other
w/o MS2: (3S,6S)-3,6-di-sec-butylpiperazine-2,5-dione	Other
w/o MS2: (3R,5S,17R)-3-hydroxy-10,13-dimethylhexadecahydro-1H-cyclopenta[a]phenanthren-17-aminium chloride	Other
w/o MS2: (3,6,9-trimethylidene-2-oxo-3a,4,5,6a,7,8,9a,9b-octahydroazuleno[4,5-b]furan-8-yl) acetate	Other
w/o MS2: (2R,3S,4aS,7R,8R,8aS)-2,3,4'-trihydroxy-4,4,7,8a-tetramethylspiro[2,3,4a,5,6,7-hexahydro-1H-naphthalene-8,2'-7,8-dihydro-3H-furo[2,3-e]isoindole]-6'-one	Other
w/o MS2: (1S,2R,9R,10S,12S)-12-hydroxy-7,15-diazatetracyclo[7.7.1.0^{2,7}.0^{10,15}]heptadecan-6-one	Other
w/o MS2: (1r,5R,7S)-2-(1H-indol-4-yl)-5,7-dimethyl-1,3-diazaadamantan-6-one	Other
w/o MS2: (1R,4aS,5R,8aS)-5-(5-hydroxy-3-methylpentyl)-1,4a-dimethyl-6-methylidene-3,4,5,7,8,8a-hexahydro-2H-naphthalene-1-carboxylic acid	Other
w/o MS2: "MLS001032152-01!5-[2-(4-hydroxypiperidin-1-yl)-2-oxoethoxy]-3,4,8,8-tetramethyl-9,10-dihydropyrano[2,3-h]chromen-2-one"	Other
w/o MS2: "8-chloro-1-methyl-6-phenyl-4H-[1,2,4]triazolo[4,3-a][1,4]benzodiazepine"	Other
w/o MS2: "25-Acetoxy-3b-hydroxy-20(S),24(R)-epoxydammarane"	Other
NCGC00186665-03!2,3-dihydroxypropyl hexadecanoate	Other
Glycocholic Acid	Other
?-Gentiobiose	Other

## Sheet: Reversal
Up-regulated metabolites during aging	Reversal	Down-regulated metabolites during aging	Reversal
(2S,4aS,6aS,6bR,12aS,14bR)-2,4a,6a,6b,9,9,12a-heptamethyl-10,13-dioxo-1,2,3,4,4a,5,6,6a,6b,7,8,8a,9,10,11,12,12a,12b,13,14b-icosahydropicene-2-carboxylic acid	w/o MS2: Polanrazine B_120170	Cerulenin	w/o MS2: Pyroglutamic acid
Amantadine	w/o MS2: Dihydrosphingosine	glycochenodeoxycholic acid	w/o MS2: MEX_180.1383_11.9
Ceratodictyol	w/o MS2: 4-amino-5-(5-hydroxy-2',6-dimethyl-5'-prop-1-en-2-ylspiro[7-oxabicyclo[4.1.0]heptane-3,1'-cyclopentane]-2-yl)oxy-5-oxopentanoic acid	Palmitoleoyl Ethanolamide	w/o MS2: NCGC00385079-01_C19H34O7_4-(4-Hydroxy-2,6,6-trimethyl-1-cyclohexen-1-yl)-2-butanyl beta-D-glucopyranoside
Choline; LC-ESI-QQ; MS2; CE	w/o MS2: (2S,3R)-2-(((S)-7-acetamido-1,2,3-trimethoxy-9-oxo-5,6,7,9-tetrahydrobenzo[a]heptalen-10-yl)amino)-N-(7-methoxyquinolin-3-yl)-3-methylpentanamide	w/o MS2: (1'S,2'S)-3',11'-dihydroxy-1',2',5'-trimethyl-8'-oxaspiro[oxirane-2,12'-tricyclo[7.2.1.0?,?]dodecan]-5'-en-4'-one	w/o MS2: NCGC00095546-02!2,4-dihydroxyheptadec-16-enyl acetate
DDAO; LC-ESI-ITFT; MS2; CE	w/o MS2: Sorbitol	w/o MS2: (2R,2aR,2'R,4R,5R,5'R,6aR,8aS,8bR,9S,11aS,12bS)-5',6a,8a,9-tetramethyldocosahydrospiro[naphtho[2',1':4,5]indeno[2,1-b]furan-10,2'-pyran]-2,2a,4,5-tetraol	w/o MS2: MMV024829
LPC 18:1; PlaSMA ID-2759	w/o MS2: Orcinol gentiobioside	w/o MS2: (E)-6-((7-acetamido-1,2,3-trimethoxy-9-oxo-5,6,7,9-tetrahydrobenzo[a]heptalen-10-yl)amino)-N-(3,4,5,6-tetrahydro-2H-cyclopenta[d]thiazol-2-ylidene)hexanamide	w/o MS2: 4-[5-[[4-[5-[acetyl(hydroxy)amino]pentylamino]-4-oxobutanoyl]-hydroxyamino]pentylamino]-4-oxobutanoic acid
NCGC00385123-01_C22H30O6_7b,9-Dihydroxy-3-(hydroxymethyl)-1,1,6,8-tetramethyl-5-oxo-1,1a,1b,4,4a,5,7a,7b,8,9-decahydro-9aH-cyclopropa[3,4]benzo[1,2-e]azulen-9a-yl acetate	w/o MS2: NCGC00385642-01!1,4-dihydroxyheptadec-16-en-2-yl acetate	w/o MS2: (Z)-7-((butyl(methyl)ammonio)methyl)-2-(2,5-dimethoxybenzylidene)-3-oxo-2,3-dihydrobenzofuran-6-olate	w/o MS2: (E)-6-((7-acetamido-1,2,3-trimethoxy-9-oxo-5,6,7,9-tetrahydrobenzo[a]heptalen-10-yl)amino)-N-(3,4,5,6-tetrahydro-2H-cyclopenta[d]thiazol-2-ylidene)hexanamide
Phenylbenzimidazolesulfonic acid; LC-ESI-ITFT; MS2; CE	w/o MS2: NCGC00384699-01!(2E,6E,10E)-3,7,11,15,19,23,27,31,35-nonamethylhexatriaconta-2,6,10,34-tetraene-1,15,19,23,27,31-hexol	w/o MS2: [1-(3,5-dihydroxyphenyl)-12-hydroxytridecan-2-yl] acetate	w/o MS2: 3,4',5,6,7-Pentamethoxyflavone
Tris(1-chloro-2-propyl)phosphate	w/o MS2: NCGC00381425-01!8-hydroxy-8-(3-octyloxiran-2-yl)octanoic acid	w/o MS2: 1-(2-methylpropylidene)-4-(propan-2-yl)-1H,2H,3H,4H,6H-piperazino[2,1-b]quinazoline-3,6-dione	w/o MS2: Praziquantel; LC-ESI-QTOF; MS2; [M+H]+; CE
Tryptophan	w/o MS2: NCGC00186665-03!2,3-dihydroxypropyl hexadecanoate	w/o MS2: 1-(9-hydroxy-2-isobutyl-10-(3-(pyridin-3-ylmethoxy)phenyl)pyrrolo[3',4':6,7]azepino[4,3,2-cd]indol-8(2H,7H,10H)-yl)ethanone	w/o MS2: NCGC00385056-01_C23H32O8_Propanoic acid, 2-methyl-, [(4S)-4-(acetyloxy)-5-[4-(acetyloxy)-1-methylbutyl]-2,3,3a,4,7,7a-hexahydro-3-methylene-2-oxo-6-benzofuranyl]methyl ester
w/o MS2: "(2R,3S)-5-[3-(tert-butylamino)-2-hydroxypropoxy]-1,2,3,4-tetrahydronaphthalene-2,3-diol"	w/o MS2: LPE 16:0; PlaSMA ID-2476	w/o MS2: 2-[[5-[[2,12-dihydroxy-4,4,10,13,14-pentamethyl-17-(1,5,6-trihydroxy-6-methylheptan-2-yl)-2,3,5,6,7,11,12,15,16,17-decahydro-1H-cyclopenta[a]phenanthren-3-yl]oxy]-3-hydroxy-3-methyl-5-oxopentanoyl]amino]acetic acid	w/o MS2: (2R,2aR,2'R,4R,5R,5'R,6aR,8aS,8bR,9S,11aS,12bS)-5',6a,8a,9-tetramethyldocosahydrospiro[naphtho[2',1':4,5]indeno[2,1-b]furan-10,2'-pyran]-2,2a,4,5-tetraol
w/o MS2: "12b-O-[non-2Z,4E-dienoyl]-13_-isobutyroyloxy-7-oxo-5-ene-4b-phorbol"	w/o MS2: Glycerol tritetradecanoate	w/o MS2: 2-methyl-2-(3-pentadecylphenoxy)propanoic acid	w/o MS2: NCGC00385362-01_C27H38O4_(2E,6E,10E)-13-[(2R)-6-Hydroxy-2,8-dimethyl-3,4-dihydro-2H-chromen-2-yl]-2,6,10-trimethyl-2,6,10-tridecatrienoic acid
w/o MS2: "3_,7_,13_,17-O-tetracetoxy-15_-hydroxy-5_-O-methylbutyroyloxy-14-oxopremyrsinol "	w/o MS2: Deoxycholic acid	w/o MS2: 3,4',5,6,7-Pentamethoxyflavone	w/o MS2: ursodeoxycholic acid
w/o MS2: "Cycloart-23-ene-3_, 25 diol"	w/o MS2: Dehydrophytosphingosine (not validated) - 2H; PlaSMA ID-1666	w/o MS2: 3,5,6,7,8,3',4'-Heptamethoxyflavone	w/o MS2: Microcolin A
w/o MS2: (+)Catechin	w/o MS2: Chaulmoogric Acid	w/o MS2: 3,8-di((E)-but-2-en-1-yl)-1-methyl-7,8-dihydro-1H-imidazo[2,1-f]purine-2,4(3H,6H)-dione	w/o MS2: Macamide B
w/o MS2: (+-)-Jasmonic acid	w/o MS2: 2-Myristoylglycerol	w/o MS2: 4-[5-[[4-[5-[acetyl(hydroxy)amino]pentylamino]-4-oxobutanoyl]-hydroxyamino]pentylamino]-4-oxobutanoic acid	w/o MS2: ERGONOVINE MALEATE
w/o MS2: (1-(5-Fluoropentyl)-1H-indol-3-yl)(2,2,3,3-tetramethylcyclopropyl)methanone	w/o MS2: 2,3-dihydroxypropyl palmitate	w/o MS2: 4-oxo-4-(3-oxodecan-2-ylamino)butanoic acid	w/o MS2: BENZALDEHYDE
w/o MS2: (10R,13S)-17-((Z)-5,5-diphenylpenta-2,4-dien-2-yl)-10,13-dimethyl-2,3,4,7,8,9,10,11,12,13,14,15,16,17-tetradecahydro-1H-cyclopenta[a]phenanthren-3-ol	w/o MS2: (4E,6E)-2-(hydroxymethyl)-3-(3-methoxy-3-oxopropyl)deca-4,6-dienoic acid	w/o MS2: 5-acetamido-2-(acetoxymethyl)-6-((4-cyclopentyl-5-((p-tolyloxy)methyl)-4H-1,2,4-triazol-3-yl)thio)tetrahydro-2H-pyran-3,4-diyl diacetate
w/o MS2: (10R,13S,16R,17S)-17-acetyl-16-ethyl-10,13-dimethyl-2,3,4,7,8,9,10,11,12,13,14,15,16,17-tetradecahydro-1H-cyclopenta[a]phenanthren-3-yl acetate	w/o MS2: (10R,13S,16R,17S)-17-acetyl-16-ethyl-10,13-dimethyl-2,3,4,7,8,9,10,11,12,13,14,15,16,17-tetradecahydro-1H-cyclopenta[a]phenanthren-3-yl acetate	w/o MS2: 5-Fluro-2-pyrimidone
w/o MS2: (1R,2R,5S,8R,14R,15R,16S)-16-hydroxy-1,2,14,17,17-pentamethyl-8-(prop-1-en-2-yl)pentacyclo[11.7.0.0?,??.0?,?.0??,??]icosane-5,15-dicarboxylic acid	LPC 18:1; PlaSMA ID-2759	w/o MS2: 8'-Apozeaxanthinal; FAB-EBEB; MS2; m/z
w/o MS2: (1R,4aS,5R,8aS)-5-(5-hydroxy-3-methylpentyl)-1,4a-dimethyl-6-methylidene-3,4,5,7,8,8a-hexahydro-2H-naphthalene-1-carboxylic acid	w/o MS2: Trifolirhizin	w/o MS2: ACTINONIN
w/o MS2: (1r,5R,7S)-5,7-diethyl-2-(1-ethyl-2-methyl-1H-indol-3-yl)-1,3-diazaadamantan-6-one	w/o MS2: Sufentanil; LC-ESI-QTOF; MS2; CE	w/o MS2: alpha-lobeline
w/o MS2: (1S,2R,5R,6R,10R,13S,15S)-5-[(2R,3E,5R)-5,6-dimethylhept-3-en-2-yl]-6,10-dimethyl-16,17-dioxapentacyclo[13.2.2.0?,?.0?,?.0??,??]nonadec-18-en-13-ol	w/o MS2: Royal jelly acid	w/o MS2: BENZALDEHYDE
w/o MS2: (1S,4S,5R,9S,10R,13R,14R)-14-hydroxy-5,9-dimethyl-14-{[(3-methylbutanoyl)oxy]methyl}tetracyclo[11.2.1.0?,??.0?,?]hexadecane-5-carboxylic acid	w/o MS2: Rimcazole	w/o MS2: Bufalin
w/o MS2: (2E,4E)-N-(2-methylpropyl)dodeca-2,4-dienamide	w/o MS2: Phthalic anhydride; LC-ESI-QTOF; MS2; [M+H]+; CE	w/o MS2: Carnosol
w/o MS2: (2R,3S,4S,5R,6S)-2-(hydroxymethyl)-6-[4-[[(3S,4S)-4-(hydroxymethyl)-5-[3-methoxy-4-[(2S,3R,4S,5S,6R)-3,4,5-trihydroxy-6-(hydroxymethyl)oxan-2-yl]oxyphenyl]oxolan-3-yl]methyl]-2-methoxyphenoxy]oxane-3,4,5-triol	w/o MS2: phenylethylamide 359	w/o MS2: delta-tocopherol
w/o MS2: (2S,3R)-2-(((S)-7-acetamido-1,2,3-trimethoxy-9-oxo-5,6,7,9-tetrahydrobenzo[a]heptalen-10-yl)amino)-N-(7-methoxyquinolin-3-yl)-3-methylpentanamide	w/o MS2: Pesticide4_Piperonyl butoxide_C19H30O5_Butacide	w/o MS2: Dereplicator Identification - (2R)-beta,beta-Caroten-2-ol
w/o MS2: (3aR,6R,6aR)-6-(hydroxymethyl)-2,2-dimethyldihydrofuro[3,4-d][1,3]dioxol-4(3aH)-one	w/o MS2: NCGC00385995-01!1-methyl-2-tridecylquinolin-4-one	w/o MS2: DErySphingosine; LC-ESI-ITFT; MS2; CE 10 eV; [M+H]+
w/o MS2: (3aS,5R,5aS,8aS,9aR)-5,8a-dimethyl-1-methylidene-3a,4,5,5a,6,7,9,9a-octahydroazuleno[6,7-b]furan-2,8-dione	w/o MS2: NCGC00384969-01_C22H31NO4_(5R)-3-({(1S,2R,4aS,6R,8aR)-1,6-Dimethyl-2-[(1E)-1-propen-1-yl]-1,2,4a,5,6,7,8,8a-octahydro-1-naphthalenyl}carbonyl)-4-hydroxy-5-(hydroxymethyl)-1-methyl-1,5-dihydro-2H-pyrrol-2-one	w/o MS2: Diacetylpyxinol
w/o MS2: (3R)-4,4-dimethyl-3-[(2S,3R,4S,5S,6R)-3,4,5-trihydroxy-6-(hydroxymethyl)oxan-2-yl]oxyoxolan-2-one	w/o MS2: NCGC00179905-02!(E)-3-(4-methoxyphenyl)-1-[2,4,6-trimethoxy-3-(3-methylbut-2-enyl)phenyl]prop-2-en-1-one	w/o MS2: Dyclonine hydrochloride
w/o MS2: (3S,10R,13R)-10,13-dimethyl-17-octyl-2,3,4,7,8,9,10,11,12,13,14,15,16,17-tetradecahydro-1H-cyclopenta[a]phenanthren-3-yl dodecanoate	w/o MS2: NCGC00169274-03_C22H26O7_6(2H)-Benzofuranone, 3,3a,4,5-tetrahydro-5,7-dimethoxy-2-(7-methoxy-1,3-benzodioxol-5-yl)-3-methyl-3a-(2-propen-1-yl)-, (2R,3R,3aR,5R)-	w/o MS2: ERGONOVINE MALEATE
w/o MS2: (3Z)-3-[[1,6-dimethyl-2-[(1E,3E)-penta-1,3-dienyl]-4a,5,6,7,8,8a-hexahydro-2H-naphthalen-1-yl]-hydroxymethylidene]-5-(1-hydroxyethyl)pyrrolidine-2,4-dione	w/o MS2: N,N-Diethyl-4-methoxybenzamide; LC-ESI-QTOF; MS2; [M+H]+; CE	w/o MS2: Erythromycin A enol ether
w/o MS2: (4E,6E)-2-(hydroxymethyl)-3-(3-methoxy-3-oxopropyl)deca-4,6-dienoic acid	w/o MS2: N,N-Diethyl-4-hydroxybenzamide; LC-ESI-QTOF; MS2; [M+H]+; CE	w/o MS2: Eupalinilide B
w/o MS2: (4S,5Z,6S)-4-(2-methoxy-2-oxoethyl)-5-[2-[(E)-3-phenylprop-2-enoyl]oxyethylidene]-6-[(2S,3R,4S,5S,6R)-3,4,5-trihydroxy-6-(hydroxymethyl)oxan-2-yl]oxy-4H-pyran-3-carboxylic acid	w/o MS2: Mycophenolate mofetil (CellCept)	w/o MS2: Galangin
w/o MS2: (5aR,5bR)-3a,5a,5b,8,8,11a-hexamethyl-1-(prop-1-en-2-yl)icosahydro-1H-cyclopenta[a]chrysen-9-ol	w/o MS2: MONENSIN SODIUM (monensin A is shown)	w/o MS2: Ginkgolic Acid C17-1
w/o MS2: (5R)-trans-1,7-diphenyl-5-hydroxy-6-hepten-3-one	w/o MS2: MMV023985	w/o MS2: Harmine
w/o MS2: (8aR,12S,12aR)-12-hydroxy-4-methyl-4,5,6,7,8,8a,12,12a-octahydro-1H-3-benzoxecine-2,9-dione	w/o MS2: MMV020120	w/o MS2: Hupehenine
w/o MS2: (9S,14S)-10,13-dimethyl-17-(6-methylheptan-2-yl)-2,3,4,7,8,9,10,11,12,13,14,15,16,17-tetradecahydro-1H-cyclopenta[a]phenanthren-3-ol	w/o MS2: MMV020081	w/o MS2: IRGANOX 1098; MALDI-TOFTOF; MS2; CE
w/o MS2: (9Z)-9-octadecenoic acid	w/o MS2: Methyl Fexofenadine	w/o MS2: Irgarol; LC-ESI-ITFT; MS2; CE
w/o MS2: (9Z,12Z)-N-(3-Methoxybenzyl)octadeca-9,12-dienamide	w/o MS2: Lovastatin	w/o MS2: isoabienol
w/o MS2: (E)-1-(3,4-dihydroxy-2,6-dimethoxyphenyl)-3-phenylprop-2-en-1-one	w/o MS2: Germbudine	w/o MS2: Lucidenic acid B
w/o MS2: (E)-4-[(1R,2S,3S,4R,8aS)-2,3,4-trihydroxy-2,5,5,8a-tetramethyl-3,4,4a,6,7,8-hexahydro-1H-naphthalen-1-yl]but-3-en-2-one	w/o MS2: Fexofenadine HCl	w/o MS2: Macamide B
w/o MS2: (E)-5-[(1S,8aS)-5,5,8a-trimethyl-2-methylidene-3,4,4a,6,7,8-hexahydro-1H-naphthalen-1-yl]-3-(hydroxymethyl)-2-oxopent-3-enoic acid	w/o MS2: Desferrioxamine B	w/o MS2: MEX_180.1383_11.9
w/o MS2: (S)-4-methyl-2-(1H-pyrrol-1-yl)pentanoic acid	w/o MS2: D617; LC-ESI-ITFT; MS2; CE	w/o MS2: Microcolin A
w/o MS2: (Z)-9-(1-isopropyl-1H-pyrazol-5-yl)-2-(3,4,5-trimethoxybenzylidene)-8,9-dihydro-2H-furo[2,3-f]chromene-3,7-dione	w/o MS2: 5-[(Z)-14-(3,5-dihydroxyphenyl)tetradec-10-enyl]benzene-1,3-diol	w/o MS2: MLS000069476-01!1-(2-PYRIMIDYL)PIPERAZINE DIHYDROCHLORIDE
w/o MS2: (Z)-9,12,13-trihydroxyoctadec-15-enoic acid	w/o MS2: 4-[(E)-3-hydroxy-8,10-dimethyl-2-(methylamino)dodec-6-enyl]phenol	w/o MS2: MLS001141084-01!N-[(2S)-3-methyl-1-[(4-methylphenyl)methylamino]-1-oxobutan-2-yl]-1-[(2S)-pyrrolidine-2-carbonyl]piperidine-4-carboxamide
w/o MS2: [(1R,5R,9S,13S)-5,9,13-trimethyltetracyclo[11.2.1.0?,??.0?,?]hexadec-14-en-5-yl]methanol	w/o MS2: 2-hydroxy-4-(hydroxymethyl)-6-(1-hydroxy-3-methylbut-2-enyl)-3-[(E)-prop-1-enyl]-7-oxabicyclo[4.1.0]hept-3-en-5-one	w/o MS2: MMV024829
w/o MS2: [(1S,3aR,5R,5aR,8aR,9S,9aR)-1,5,8a-trimethyl-2,8-dioxo-3a,4,5,5a,9,9a-hexahydro-1H-azuleno[6,5-b]furan-9-yl] 2-methylpropanoate	w/o MS2: 2-acetoxy-6-pentadecylbenzoic acid	w/o MS2: NCGC00095546-02!2,4-dihydroxyheptadec-16-enyl acetate
w/o MS2: [(2E,6Z,10Z)-7,11-bis(acetyloxymethyl)-3,15-dimethylhexadeca-2,6,10,14-tetraenyl] acetate	w/o MS2: 1-[4-hydroxy-3-(3-methylbut-2-enyl)phenyl]ethanone	w/o MS2: NCGC00380160-01_C24H40O5_4-{[5-(7-Hydroxy-5,5,8a-trimethyl-2-methylenedecahydro-1-naphthalenyl)-3-methylpentyl]oxy}-4-oxobutanoic acid
w/o MS2: [(2R)-1-[(2S)-6-oxo-2,3-dihydropyran-2-yl]propan-2-yl] 3-(3,4-dihydroxyphenyl)propanoate	w/o MS2: (9Z,12Z)-N-(3-Methoxybenzyl)octadeca-9,12-dienamide	w/o MS2: NCGC00380425-01!1-(3,5-dihydroxyphenyl)-12-hydroxytridecan-2-one
w/o MS2: [1-hexadecanoyloxy-3-phosphonooxypropan-2-yl]octadec-9-enoate	w/o MS2: (3Z)-3-[[1,6-dimethyl-2-[(1E,3E)-penta-1,3-dienyl]-4a,5,6,7,8,8a-hexahydro-2H-naphthalen-1-yl]-hydroxymethylidene]-5-(1-hydroxyethyl)pyrrolidine-2,4-dione	w/o MS2: NCGC00380796-01_C28H39NO_2-Naphthalenol, decahydro-5-(1H-indol-3-ylmethyl)-1,4a-dimethyl-6-methylene-1-(4-methyl-3-penten-1-yl)-, (1S,2S,4aR,5R,8aR)-
w/o MS2: 1-(4-methoxyphenyl)ethanone	w/o MS2: (3aR,6R,6aR)-6-(hydroxymethyl)-2,2-dimethyldihydrofuro[3,4-d][1,3]dioxol-4(3aH)-one	w/o MS2: NCGC00384811-01_C35H56O9_(1S,3S,9S,12R,14S,17R,19R,21R,22S)-2-Hydroxy-22-(2-hydroxy-2-propanyl)-3,8,8,17,19-pentamethyl-23,24-dioxaheptacyclo[19.2.1.0~1,18~.0~3,17~.0~4,14~.0~7,12~.0~12,14~]tetracos-9-yl beta-L-xylopyranoside
w/o MS2: 1,5-Anhydrosorbitol	w/o MS2: (1r,5R,7S)-5,7-diethyl-2-(1-ethyl-2-methyl-1H-indol-3-yl)-1,3-diazaadamantan-6-one	w/o MS2: NCGC00384951-01!2-(6-hydroxy-6-methylheptyl)-2H-furan-5-one
w/o MS2: 1,7,7-trimethylbicyclo[2.2.1]hept-2-yl acetate	w/o MS2: (1-(5-Fluoropentyl)-1H-indol-3-yl)(2,2,3,3-tetramethylcyclopropyl)methanone	w/o MS2: NCGC00385003-01!4-[3-methyl-5-(5,6,7-trihydroxy-1,2,4a,5-tetramethyl-3,4,6,7,8,8a-hexahydro-2H-naphthalen-1-yl)pentoxy]-4-oxobutanoic acid
w/o MS2: 1-[4-hydroxy-3-(3-methylbut-2-enyl)phenyl]ethanone	w/o MS2: "3_,7_,13_,17-O-tetracetoxy-15_-hydroxy-5_-O-methylbutyroyloxy-14-oxopremyrsinol "	w/o MS2: NCGC00385056-01_C23H32O8_Propanoic acid, 2-methyl-, [(4S)-4-(acetyloxy)-5-[4-(acetyloxy)-1-methylbutyl]-2,3,3a,4,7,7a-hexahydro-3-methylene-2-oxo-6-benzofuranyl]methyl ester
w/o MS2: 10-[3-acetamido-4,5-dihydroxy-6-(hydroxymethyl)oxan-2-yl]oxy-5-hydroxy-2,2,6a,6b,9,9,12a-heptamethyl-1,3,4,5,6,6a,7,8,8a,10,11,12,13,14b-tetradecahydropicene-4a-carboxylic acid	Tris(1-chloro-2-propyl)phosphate	w/o MS2: NCGC00385079-01_C19H34O7_4-(4-Hydroxy-2,6,6-trimethyl-1-cyclohexen-1-yl)-2-butanyl beta-D-glucopyranoside
w/o MS2: 18:1(2S-OH) Ceramide	w/o MS2: Uvarigrin	w/o MS2: NCGC00385362-01_C27H38O4_(2E,6E,10E)-13-[(2R)-6-Hydroxy-2,8-dimethyl-3,4-dihydro-2H-chromen-2-yl]-2,6,10-trimethyl-2,6,10-tridecatrienoic acid
w/o MS2: 1-Monomyristin	w/o MS2: Urushiol II	w/o MS2: n-methyl-2,4-dihydroxy-3-phenylquinoline
w/o MS2: 1-Monostearin	w/o MS2: Nordihydrocapsaicin	w/o MS2: NPE_325.1547_12.8
w/o MS2: 2-((4-ethyl-8,8-dimethyl-2-oxo-2,8,9,10-tetrahydropyrano[2,3-f]chromen-5-yl)oxy)-N-isopropylacetamide	w/o MS2: Neohesperidin Dihydrochalcone	w/o MS2: Piperazine
w/o MS2: 2-((4R)-4-((3R,5S,7R,8R,9S,12S,14S,17R)-3,7,12-trihydroxy-10,13-dimethylhexadecahydro-1H-cyclopenta[a]phenanthren-17-yl)pentanamido)acetic acid hydrate	w/o MS2: NCGC00385243-01_C12H18O4_{(1R,2R)-2-[(2Z)-5-Hydroxy-2-penten-1-yl]-3-oxocyclopentyl}acetic acid	w/o MS2: Piperidine
w/o MS2: 2-(1-hydroxy-1-methoxy-3-methylbutyl)-6-methyl-5H-[1,3]dioxolo[4,5-c]pyridin-4-one	w/o MS2: NCGC00179986-02!2-[[4-[2-[(2S,3R,4S,5S,6R)-3-acetyloxy-4,5-dihydroxy-6-(hydroxymethyl)oxan-2-yl]oxy-4-(2-hydroxy-4-methoxy-6-methylbenzoyl)oxy-6-methylbenzoyl]oxy-2-hydroxy-6-methylbenzoyl]amino]propanoic acid	w/o MS2: Praziquantel; LC-ESI-QTOF; MS2; [M+H]+; CE
w/o MS2: 2-(5-methoxy-4,8,8-trimethyl-2-oxo-2,8,9,10-tetrahydropyrano[2,3-f]chromen-3-yl)-N-(pyridin-2-yl)acetamide	w/o MS2: Methyl 3,4,5-trimethoxycinnamate	w/o MS2: Pyroglutamic acid
w/o MS2: 2,3-Diaminopropionate	w/o MS2: isopsoralidin	w/o MS2: Sibiromycin-494 hemiaminal
w/o MS2: 2,3-dihydroxypropyl palmitate	w/o MS2: Isocurcumenol	w/o MS2: Sodium Tetradecyl Sulfate
w/o MS2: 2-[(2R,4aS,8S,8aS)-8-[2-[(4aS,7R,8aR)-7-(1-carboxyethenyl)-1-hydroxy-4a-methyl-2-oxo-6,7,8,8a-tetrahydro-5H-naphthalen-1-yl]ethyl]-4a-methyl-7-oxo-1,2,3,4,8,8a-hexahydronaphthalen-2-yl]prop-2-enoic acid	w/o MS2: 7-[(6-hydroxy-5,5,8a-trimethyl-2-methylidene-3,4,4a,6,7,8-hexahydro-1H-naphthalen-1-yl)methoxy]chromen-2-one	w/o MS2: Tetrahydrozoline HCl
w/o MS2: 2-acetoxy-6-pentadecylbenzoic acid	w/o MS2: 6-Shogaol	w/o MS2: Umbelliferone
w/o MS2: 2-hydroxy-4-(hydroxymethyl)-6-(1-hydroxy-3-methylbut-2-enyl)-3-[(E)-prop-1-enyl]-7-oxabicyclo[4.1.0]hept-3-en-5-one	w/o MS2: 2'-Methoxyformonetin	w/o MS2: ursodeoxycholic acid
w/o MS2: 2-hydroxy-4-methoxy-3,5-bis(3-methylbut-2-enyl)-6-(2-phenylethyl)benzoic acid	w/o MS2: 2-(5-methoxy-4,8,8-trimethyl-2-oxo-2,8,9,10-tetrahydropyrano[2,3-f]chromen-3-yl)-N-(pyridin-2-yl)acetamide
w/o MS2: 2'-Methoxyformonetin	w/o MS2: (Z)-9-(1-isopropyl-1H-pyrazol-5-yl)-2-(3,4,5-trimethoxybenzylidene)-8,9-dihydro-2H-furo[2,3-f]chromene-3,7-dione
w/o MS2: 2-Myristoylglycerol	w/o MS2: (+-)-Jasmonic acid
w/o MS2: 2-Phenylethyl b-D-glucopyranoside	w/o MS2: Syringomycin E
w/o MS2: 3-(2-amino-2-oxoethyl)-5-methyl-hexanoic acid	w/o MS2: NCGC00380598-01_C30H49N5O9_3-(3-sec-Butyl-6-isopropyl-5,8,9-trimethyl-1,4,7,10,14,17-hexaoxoicosahydropyrrolo[1,2-d][1,4,7,10,13,16]oxapentaazacyclononadecin-16-yl)-2-methylpropanoic acid
w/o MS2: 3,4-dihydro-papaveraldine	w/o MS2: Leupeptin; LC-ESI-QTOF; MS2; CE
w/o MS2: 3,4-dimethyl-9-phenyl-7H-furo[2,3-f]chromen-7-one	w/o MS2: D-Ala-D-ala
w/o MS2: 3-Amino-Beta-Pinene	w/o MS2: Ergosterol Peroxide_120246
w/o MS2: 3-Deshydroxysappanol Trimethyl Ether	w/o MS2: (9S,14S)-10,13-dimethyl-17-(6-methylheptan-2-yl)-2,3,4,7,8,9,10,11,12,13,14,15,16,17-tetradecahydro-1H-cyclopenta[a]phenanthren-3-ol
w/o MS2: 4,4'-Dimethoxydalbergione	w/o MS2: (1S,2R,5R,6R,10R,13S,15S)-5-[(2R,3E,5R)-5,6-dimethylhept-3-en-2-yl]-6,10-dimethyl-16,17-dioxapentacyclo[13.2.2.0?,?.0?,?.0??,??]nonadec-18-en-13-ol
w/o MS2: 4-[(E)-3-hydroxy-8,10-dimethyl-2-(methylamino)dodec-6-enyl]phenol	w/o MS2: (10R,13S)-17-((Z)-5,5-diphenylpenta-2,4-dien-2-yl)-10,13-dimethyl-2,3,4,7,8,9,10,11,12,13,14,15,16,17-tetradecahydro-1H-cyclopenta[a]phenanthren-3-ol
w/o MS2: 4-amino-5-(5-hydroxy-2',6-dimethyl-5'-prop-1-en-2-ylspiro[7-oxabicyclo[4.1.0]heptane-3,1'-cyclopentane]-2-yl)oxy-5-oxopentanoic acid	w/o MS2: Scytophycin C
w/o MS2: 4-Cholesten-3-one	w/o MS2: pseudolaric acid B
w/o MS2: 4-Coumaroylcholine; LC-ESI-QTOF; MS2; CE	w/o MS2: NCGC00384680-01_C17H24O4_Bicyclo[7.2.0]undec-4-en-3-one, 11-[(acetyloxy)methyl]-4-(hydroxymethyl)-11-methyl-8-methylene-, (1R,4Z,9S)-
w/o MS2: 4-hydroxy-3-[(2E)-4-hydroxy-3,7-dimethylocta-2,6-dienyl]-5-[(E)-4-hydroxy-3-methylbut-2-enyl]benzoic acid	w/o MS2: NCGC00380846-01![5-hydroxy-3-(hydroxymethyl)-2-oxo-6-propan-2-ylcyclohex-3-en-1-yl] 3-methylbutanoate
w/o MS2: 4-hydroxycoumarin	w/o MS2: NCGC00380693-01_C25H35NO6_3-[4-({2-[(2E)-2-Buten-2-yl]-6,8-dimethyl-1,2,4a,5,6,7,8,8a-octahydro-1-naphthalenyl}carbonyl)-3-hydroxy-5-oxo-2,5-dihydro-1H-pyrrol-2-yl]-2-hydroxy-2-methylpropanoic acid
w/o MS2: 4-methylumbelliferyl acetate	w/o MS2: methyl 10-acetyloxy-4,5,9-trihydroxy-1,4a-dimethyl-7-propan-2-yl-2,3,4,9,10,10a-hexahydrophenanthrene-1-carboxylate
w/o MS2: 5-(4-acetyloxy-3-hydroxy-2,5,5,8a-tetramethyl-3,4,4a,6,7,8-hexahydronaphthalen-1-yl)-3-methylpentanoic acid	w/o MS2: Jatrophane ester JE-C1
w/o MS2: 5-[(Z)-14-(3,5-dihydroxyphenyl)tetradec-10-enyl]benzene-1,3-diol	w/o MS2: Isotalatizidine
w/o MS2: 5-[5-(acetyloxymethyl)-1,2,4a-trimethyl-7-oxo-3,4,8,8a-tetrahydro-2H-naphthalen-1-yl]-3-methylpentanoic acid	w/o MS2: hetisine
w/o MS2: 6-(4-(2,3-dihydrobenzo[b][1,4]dioxin-6-yl)-3-methyl-1H-pyrazol-5-yl)-2,3-dihydrobenzo[b][1,4]dioxin-5-ol	w/o MS2: Geranylgeranyl 1,4-hydroquinone
w/o MS2: 6,7-dimethoxy-1-phenyl-8H-benzo[c]indolo[3,2,1-ij][1,5]naphthyridin-8-one	w/o MS2: diacetylsongorine
w/o MS2: 6-Shogaol	w/o MS2: Denudatine
w/o MS2: 7-(2-hydroxypropan-2-yl)-1,4a-dimethyl-2,3,4,5,6,7,8,8a-octahydronaphthalen-1-ol	w/o MS2: Cyclopyrroxanthin; FAB-EBEB; MS2; m/z
w/o MS2: 7-[(6-hydroxy-5,5,8a-trimethyl-2-methylidene-3,4,4a,6,7,8-hexahydro-1H-naphthalen-1-yl)methoxy]chromen-2-one	w/o MS2: Capsorubin; FAB-EBEB; MS2; m/z
w/o MS2: 7-methoxy-2-methyl-3-phenyl-4H-chromen-4-one	w/o MS2: Bullatine B
w/o MS2: 7-methoxy-6-(1,2,3-trihydroxy-3-methylbutyl)chromen-2-one	w/o MS2: Alpha-Boswellic acid
w/o MS2: 7-Oxocholesterol	w/o MS2: 7-(2-hydroxypropan-2-yl)-1,4a-dimethyl-2,3,4,5,6,7,8,8a-octahydronaphthalen-1-ol
w/o MS2: 8-[(2R,3S)-5,7-dihydroxy-2-(4-hydroxyphenyl)-4-oxo-2,3-dihydrochromen-3-yl]-5,7-dihydroxy-2-(4-hydroxyphenyl)chromen-4-one	w/o MS2: 10-[3-acetamido-4,5-dihydroxy-6-(hydroxymethyl)oxan-2-yl]oxy-5-hydroxy-2,2,6a,6b,9,9,12a-heptamethyl-1,3,4,5,6,6a,7,8,8a,10,11,12,13,14b-tetradecahydropicene-4a-carboxylic acid
w/o MS2: 8-acetamido-2-methyl-7-oxononanoic acid	w/o MS2: 1,7,7-trimethylbicyclo[2.2.1]hept-2-yl acetate
w/o MS2: 9-(2,3-dihydroxypropoxy)-9-oxononanoic acid	w/o MS2: [(1S,3aR,5R,5aR,8aR,9S,9aR)-1,5,8a-trimethyl-2,8-dioxo-3a,4,5,5a,9,9a-hexahydro-1H-azuleno[6,5-b]furan-9-yl] 2-methylpropanoate
w/o MS2: 9,10-alpha-Epoxy-eremanthin	w/o MS2: [(1R,5R,9S,13S)-5,9,13-trimethyltetracyclo[11.2.1.0?,??.0?,?]hexadec-14-en-5-yl]methanol
w/o MS2: 9,13-epoxy-3,15,16,18-labdanetetrol	w/o MS2: (E)-4-[(1R,2S,3S,4R,8aS)-2,3,4-trihydroxy-2,5,5,8a-tetramethyl-3,4,4a,6,7,8-hexahydro-1H-naphthalen-1-yl]but-3-en-2-one
w/o MS2: 9-methanesulfinylnonanoic acid; PlaSMA ID-672	w/o MS2: (5aR,5bR)-3a,5a,5b,8,8,11a-hexamethyl-1-(prop-1-en-2-yl)icosahydro-1H-cyclopenta[a]chrysen-9-ol
w/o MS2: Aconine	w/o MS2: (1R,4aS,5R,8aS)-5-(5-hydroxy-3-methylpentyl)-1,4a-dimethyl-6-methylidene-3,4,5,7,8,8a-hexahydro-2H-naphthalene-1-carboxylic acid
w/o MS2: ADENINE	NCGC00385123-01_C22H30O6_7b,9-Dihydroxy-3-(hydroxymethyl)-1,1,6,8-tetramethyl-5-oxo-1,1a,1b,4,4a,5,7a,7b,8,9-decahydro-9aH-cyclopropa[3,4]benzo[1,2-e]azulen-9a-yl acetate
w/o MS2: Agelasine (Stereochemistry Of Diterpene Unknown)	(2S,4aS,6aS,6bR,12aS,14bR)-2,4a,6a,6b,9,9,12a-heptamethyl-10,13-dioxo-1,2,3,4,4a,5,6,6a,6b,7,8,8a,9,10,11,12,12a,12b,13,14b-icosahydropicene-2-carboxylic acid
w/o MS2: Alanine	w/o MS2: NCGC00381398-01_C17H26O4_6-[(2E,4E)-4,6-Dimethyl-2,4-octadienoyl]-2,3-dihydroxy-2-methylcyclohexanone
w/o MS2: Albuterol; LC-ESI-QTOF; MS2; CE	w/o MS2: NCGC00380989-01_C21H22O7_3H-Furo[4,3,2-de]indeno[4,5-h]-2-benzopyran-3,6,9-trione, 1,6b,7,8,9a,10,11,11b-octahydro-11-hydroxy-1-(methoxymethyl)-9a,11b-dimethyl-, (1S,6bR,9aS,11R,11bR)-
w/o MS2: Alpha-Boswellic acid	w/o MS2: Nakijiquinone D
w/o MS2: alpha-santonin	w/o MS2: monoolein
w/o MS2: andrographolide	w/o MS2: MMV687703
w/o MS2: Argininosuccinic acid; CE0; KDZOASGQNOPSCU-WDSKDSINSA-N	w/o MS2: MLS002207232-01!HEXETIDINE141-94-6
w/o MS2: Atrazine-2-hydroxy; LC-ESI-ITFT; MS2; CE	w/o MS2: Melophlin B/C/L/N/O
w/o MS2: Bufotalin	w/o MS2: Di-dihydrocaffeoyl spermidine; PlaSMA ID-2573
w/o MS2: Bullatine B	w/o MS2: deoxycommendamide (putative) or in source fragment -H2O observed in AGP sample
w/o MS2: Buprenorphine; LC-ESI-QTOF; MS2; CE	w/o MS2: 9-methanesulfinylnonanoic acid; PlaSMA ID-672
w/o MS2: C27H40O3; PlaSMA ID-2246	w/o MS2: 4-hydroxy-3-[(2E)-4-hydroxy-3,7-dimethylocta-2,6-dienyl]-5-[(E)-4-hydroxy-3-methylbut-2-enyl]benzoic acid
w/o MS2: Capsorubin; FAB-EBEB; MS2; m/z	w/o MS2: 3-Deshydroxysappanol Trimethyl Ether
w/o MS2: Chaulmoogric Acid	w/o MS2: 2-(1-hydroxy-1-methoxy-3-methylbutyl)-6-methyl-5H-[1,3]dioxolo[4,5-c]pyridin-4-one
w/o MS2: Cholestan-3-One	w/o MS2: [(2R)-1-[(2S)-6-oxo-2,3-dihydropyran-2-yl]propan-2-yl] 3-(3,4-dihydroxyphenyl)propanoate
w/o MS2: Corynoxeine	Ceratodictyol
w/o MS2: Cyclopyrroxanthin; FAB-EBEB; MS2; m/z
w/o MS2: D617; LC-ESI-ITFT; MS2; CE
w/o MS2: D-Ala-D-ala
w/o MS2: dehydrocurvularin
w/o MS2: Dehydropachymic acid
w/o MS2: Dehydrophytosphingosine (not validated) - 2H; PlaSMA ID-1666
w/o MS2: Dendrobine
w/o MS2: Denudatine
w/o MS2: Deoxycholic acid
w/o MS2: deoxycommendamide (putative) or in source fragment -H2O observed in AGP sample
w/o MS2: Desferrioxamine B
w/o MS2: diacetylsongorine
w/o MS2: Dibutyl phthalate
w/o MS2: Di-dihydrocaffeoyl spermidine; PlaSMA ID-2573
w/o MS2: Dihydrocapsaicin
w/o MS2: Dihydropiplartine
w/o MS2: Dihydrosphingosine
w/o MS2: DL-Dihydrozeatin
w/o MS2: Dodemorph
w/o MS2: Emetine
w/o MS2: Ergosterol Peroxide_120246
w/o MS2: eserine
w/o MS2: ethyl 2-((4-methyl-2-oxo-2H-chromen-7-yl)oxy)propanoate
w/o MS2: ethyl 3-(2,3-dihydrobenzo[b][1,4]dioxin-6-yl)-7-hydroxy-4-oxo-4H-chromene-2-carboxylate
w/o MS2: ETHYL METHYL KETONE
w/o MS2: Eudesmin
w/o MS2: FA 18:3+1O; PlaSMA ID-1318
w/o MS2: Fexofenadine HCl
w/o MS2: Forsythoside E
w/o MS2: Ganoderic Acid F
w/o MS2: Ganoderic acid I
w/o MS2: Gaultherin
w/o MS2: Geranylgeranyl 1,4-hydroquinone
w/o MS2: Germbudine
w/o MS2: Ginkgolide B
w/o MS2: Glycerol tritetradecanoate
w/o MS2: Gomisin H
w/o MS2: hetisine
w/o MS2: Hexaethylene glycol; CE10; IIRDTKBZINWQAW-UHFFFAOYSA-N
w/o MS2: Indoline
w/o MS2: Irbesartan; LC-ESI-ITFT; MS2; CE
w/o MS2: Isocurcumenol
w/o MS2: isopsoralidin
w/o MS2: Isosakuranin
w/o MS2: Isotalatizidine
w/o MS2: Jatrophane ester JE-C1
w/o MS2: karakoline
w/o MS2: lapidin
w/o MS2: L-beta-homotyrosine-HCl
w/o MS2: Leupeptin; LC-ESI-QTOF; MS2; CE
w/o MS2: linolenic acid
w/o MS2: lithocholic acid
w/o MS2: Lovastatin
w/o MS2: Lovastatin hydroxy acid observed in lovastatin standard
w/o MS2: LPE 16:0; PlaSMA ID-2476
w/o MS2: Luteolin 7-glucuronide
w/o MS2: Melophlin B/C/L/N/O
w/o MS2: Metamitron; LC-ESI-ITFT; MS2; CE
w/o MS2: Methoxetamine
w/o MS2: methyl 10-acetyloxy-4,5,9-trihydroxy-1,4a-dimethyl-7-propan-2-yl-2,3,4,9,10,10a-hexahydrophenanthrene-1-carboxylate
w/o MS2: methyl 3-(3,4-dihydroxyphenyl)-2-[[4-hydroxy-3-(3-methylbut-2-enyl)phenyl]methyl]-4-methoxy-5-oxofuran-2-carboxylate
w/o MS2: Methyl 3,4,5-trimethoxycinnamate
w/o MS2: Methyl Fexofenadine
w/o MS2: METHYL OCTADECANOATE
w/o MS2: Metolachlor; LC-ESI-ITFT; MS2; CE
w/o MS2: Microcolin F
w/o MS2: MLS000766260-01!Oxotremorine
w/o MS2: MLS000860001-01!(+/-)-PPHT hydrochloride
w/o MS2: MLS001142660-01!1-[1-[(2S)-3-methyl-2-[(4-methylphenyl)sulfonylamino]pentanoyl]piperidine-4-carbonyl]piperidine-4-carboxamide
w/o MS2: MLS001148641-01!(+)-BUTACLAMOL HYDROCHLORIDE
w/o MS2: MLS001157745-01!(2S)-1-[(2S)-2-[(5-methoxy-1-methylindole-2-carbonyl)amino]-3-methylbutanoyl]pyrrolidine-2-carboxylic acid
w/o MS2: MLS002154120-01!Penbutolol sulfate38363-32-5
w/o MS2: MLS002207232-01!HEXETIDINE141-94-6
w/o MS2: MMV002816
w/o MS2: MMV020081
w/o MS2: MMV020120
w/o MS2: MMV023985
w/o MS2: MMV054312
w/o MS2: MMV687703
w/o MS2: MMV688313
w/o MS2: MONENSIN SODIUM (monensin A is shown)
w/o MS2: monoolein
w/o MS2: Mycophenolate mofetil (CellCept)
w/o MS2: N-(2-(((1S,9aR)-octahydro-1H-quinolizin-1-yl)methyl)-3-oxo-1,2,3,4-tetrahydrobenzo[4,5]imidazo[1,2-a]pyrazin-8-yl)propionamide
w/o MS2: N,N-Diethyl-4-hydroxybenzamide; LC-ESI-QTOF; MS2; [M+H]+; CE
w/o MS2: N,N-Diethyl-4-methoxybenzamide; LC-ESI-QTOF; MS2; [M+H]+; CE
w/o MS2: N,O-Didesmethylvenlafaxine; LC-ESI-ITFT; MS2; CE
w/o MS2: Nakijiquinone D
w/o MS2: NCGC00160280-01!N-methyl-metacryloyl-lupinine
w/o MS2: NCGC00169274-03_C22H26O7_6(2H)-Benzofuranone, 3,3a,4,5-tetrahydro-5,7-dimethoxy-2-(7-methoxy-1,3-benzodioxol-5-yl)-3-methyl-3a-(2-propen-1-yl)-, (2R,3R,3aR,5R)-
w/o MS2: NCGC00169456-02_C21H38O10_(1R,2R,4aS,5S,8S,8aR)-5,8-Dihydroxy-4a-(hydroxymethyl)-2-(2-hydroxy-2-propanyl)-8-methyldecahydro-1-naphthalenyl beta-D-glucopyranoside
w/o MS2: NCGC00179704-03!2-(8-hydroxy-4a,8-dimethyl-1,2,3,4,5,6,7,8a-octahydronaphthalen-2-yl)prop-2-enoic acid
w/o MS2: NCGC00179770-02!
w/o MS2: NCGC00179905-02!(E)-3-(4-methoxyphenyl)-1-[2,4,6-trimethoxy-3-(3-methylbut-2-enyl)phenyl]prop-2-en-1-one
w/o MS2: NCGC00179986-02!2-[[4-[2-[(2S,3R,4S,5S,6R)-3-acetyloxy-4,5-dihydroxy-6-(hydroxymethyl)oxan-2-yl]oxy-4-(2-hydroxy-4-methoxy-6-methylbenzoyl)oxy-6-methylbenzoyl]oxy-2-hydroxy-6-methylbenzoyl]amino]propanoic acid
w/o MS2: NCGC00180497-02!
w/o MS2: NCGC00180855-02_C23H36O4_2-Pentenoic acid, 3-[(acetyloxy)methyl]-5-[(1R,4aR,8aR)-decahydro-5,5,8a-trimethyl-2-methylene-1-naphthalenyl]-, methyl ester, (2Z)-
w/o MS2: NCGC00186665-03!2,3-dihydroxypropyl hexadecanoate
w/o MS2: NCGC00380138-01!
w/o MS2: NCGC00380598-01_C30H49N5O9_3-(3-sec-Butyl-6-isopropyl-5,8,9-trimethyl-1,4,7,10,14,17-hexaoxoicosahydropyrrolo[1,2-d][1,4,7,10,13,16]oxapentaazacyclononadecin-16-yl)-2-methylpropanoic acid
w/o MS2: NCGC00380693-01_C25H35NO6_3-[4-({2-[(2E)-2-Buten-2-yl]-6,8-dimethyl-1,2,4a,5,6,7,8,8a-octahydro-1-naphthalenyl}carbonyl)-3-hydroxy-5-oxo-2,5-dihydro-1H-pyrrol-2-yl]-2-hydroxy-2-methylpropanoic acid
w/o MS2: NCGC00380823-01!2-(14-methylpentadecanoylamino)-3-phenylpropanoic acid
w/o MS2: NCGC00380846-01![5-hydroxy-3-(hydroxymethyl)-2-oxo-6-propan-2-ylcyclohex-3-en-1-yl] 3-methylbutanoate
w/o MS2: NCGC00380949-01_C28H42O5_3,5,9,23-Tetrahydroxy-18,22-cycloergosta-6,8(14)-dien-11-one
w/o MS2: NCGC00380989-01_C21H22O7_3H-Furo[4,3,2-de]indeno[4,5-h]-2-benzopyran-3,6,9-trione, 1,6b,7,8,9a,10,11,11b-octahydro-11-hydroxy-1-(methoxymethyl)-9a,11b-dimethyl-, (1S,6bR,9aS,11R,11bR)-
w/o MS2: NCGC00381145-01!(7,9b-dihydroxy-6,6,9a-trimethyl-3-oxo-1,5,5a,7,8,9-hexahydrobenzo[e][2]benzofuran-5-yl) hexanoate
w/o MS2: NCGC00381146-01!2-[5-[2-[2-[5-(2-oxopropyl)oxolan-2-yl]propanoyloxy]butyl]oxolan-2-yl]propanoic acid
w/o MS2: NCGC00381375-01!(6E)-heptadeca-6,16-diene-1,2,4-triol
w/o MS2: NCGC00381386-01!2-(7-hydroxy-6-methyloctyl)-2H-furan-5-one
w/o MS2: NCGC00381398-01_C17H26O4_6-[(2E,4E)-4,6-Dimethyl-2,4-octadienoyl]-2,3-dihydroxy-2-methylcyclohexanone
w/o MS2: NCGC00381425-01!8-hydroxy-8-(3-octyloxiran-2-yl)octanoic acid
w/o MS2: NCGC00384680-01_C17H24O4_Bicyclo[7.2.0]undec-4-en-3-one, 11-[(acetyloxy)methyl]-4-(hydroxymethyl)-11-methyl-8-methylene-, (1R,4Z,9S)-
w/o MS2: NCGC00384699-01!(2E,6E,10E)-3,7,11,15,19,23,27,31,35-nonamethylhexatriaconta-2,6,10,34-tetraene-1,15,19,23,27,31-hexol
w/o MS2: NCGC00384969-01_C22H31NO4_(5R)-3-({(1S,2R,4aS,6R,8aR)-1,6-Dimethyl-2-[(1E)-1-propen-1-yl]-1,2,4a,5,6,7,8,8a-octahydro-1-naphthalenyl}carbonyl)-4-hydroxy-5-(hydroxymethyl)-1-methyl-1,5-dihydro-2H-pyrrol-2-one
w/o MS2: NCGC00385238-01_C25H36O4_
w/o MS2: NCGC00385243-01_C12H18O4_{(1R,2R)-2-[(2Z)-5-Hydroxy-2-penten-1-yl]-3-oxocyclopentyl}acetic acid
w/o MS2: NCGC00385352-01!7-methoxy-9,10-dihydrophenanthrene-2,5-diol
w/o MS2: NCGC00385486-01_C25H34O5_2-Butenoic acid, 2-methyl-, (2R,3R,5R)-2,6,6,9-tetramethyl-11-oxotricyclo[5.4.0.0~2,8~]undec-9-ene-3,5-diyl ester, (2Z,2'Z)-
w/o MS2: NCGC00385642-01!1,4-dihydroxyheptadec-16-en-2-yl acetate
w/o MS2: NCGC00385670-01!N-(10-hydroxy-10-methylundecyl)acetamide
w/o MS2: NCGC00385995-01!1-methyl-2-tridecylquinolin-4-one
w/o MS2: N-dodecanoyl-S-homoserine lactone
w/o MS2: Neohesperidin Dihydrochalcone
w/o MS2: Neoruscogenin
w/o MS2: Nervonic Acid
w/o MS2: norambreinolide
w/o MS2: Nordihydrocapsaicin
w/o MS2: Oleandrin
w/o MS2: Orcinol gentiobioside
w/o MS2: Orlistat
w/o MS2: ormosanine
w/o MS2: PAF (Platelet Activating Factor)
w/o MS2: Palonosetron HCl
w/o MS2: Peimine
w/o MS2: Pesticide3_Propoxur_C11H15NO3_Baygon
w/o MS2: Pesticide4_Piperonyl butoxide_C19H30O5_Butacide
w/o MS2: Pesticide5_Metribuzin_C8H14N4OS_4-Amino-6-(2-methyl-2-propanyl)-3-(methylsulfanyl)-1,2,4-triazin-5(4H)-one
w/o MS2: phenylethylamide 359
w/o MS2: Phenylpropanolamine
w/o MS2: phosphatidylethanolamine (14:0/15:0)
w/o MS2: Phthalic anhydride; LC-ESI-QTOF; MS2; [M+H]+; CE
w/o MS2: Pilocarpine
w/o MS2: Polanrazine B_120170
w/o MS2: Polyporenic acid C
w/o MS2: Protostemonine
w/o MS2: PSEUDO-ANISATIN
w/o MS2: pseudolaric acid B
w/o MS2: Rimcazole
w/o MS2: Rosin
w/o MS2: Royal jelly acid
w/o MS2: Sarcinaxanthin; FAB-EBEB; MS2; m/z
w/o MS2: Sarsasapogenin
w/o MS2: Scalarin
w/o MS2: Scopoletin
w/o MS2: Scytophycin C
w/o MS2: Smenospongidine
w/o MS2: Smyrindioloside
w/o MS2: sodium (2R)-2-((2R,5S,6R)-6-((3E,5E)-6-((3aR,4S,7aS)-4-(1H-pyrrole-2-carbonyl)-2,3,3a,4,5,7a-hexahydro-1H-inden-5-yl)hexa-3,5-dien-3-yl)-5-methyltetrahydro-2H-pyran-2-yl)butanoate
w/o MS2: Sorbitol
w/o MS2: Strychnine
w/o MS2: Sufentanil; LC-ESI-QTOF; MS2; CE
w/o MS2: Syringomycin E
w/o MS2: Tanshinone I
w/o MS2: Tanshinone IIA
w/o MS2: taurohyocholic acid
w/o MS2: Terbumeton; LC-ESI-ITFT; MS2; CE
w/o MS2: Terbutaline; LC-ESI-QTOF; MS2; CE
w/o MS2: Terbutylazine-2-hydroxy; LC-ESI-ITFT; MS2; CE
w/o MS2: Tobramycin, N-propionyl derivative likely
w/o MS2: Tolytoxin
w/o MS2: Triacetin
w/o MS2: Trifolirhizin
w/o MS2: Ursonic acid
w/o MS2: Urushiol II
w/o MS2: Uvarigrin
w/o MS2: Vardenafil
w/o MS2: Varenicline tartrate
w/o MS2: Vedelianin

## Sheet: WGCNA Module
Yellow	turquoise	grey	brown	blue
Cerulenin	LPC 18:1; PlaSMA ID-2759	(2S,3R)-2-(((S)-7-acetamido-1,2,3-trimethoxy-9-oxo-5,6,7,9-tetrahydrobenzo[a]heptalen-10-yl)amino)-N-(7-methoxyquinolin-3-yl)-3-methylpentanamide	w/o MS2: "25-Acetoxy-3b-hydroxy-20(S),24(R)-epoxydammarane"	Amantadine
Palmitoleoyl Ethanolamide	LPC 18:1; PlaSMA ID-2760	(2S,3S,4S,5R,6R)-6-[[(3S,4S,6aR,6bS,8aR,9R,12aS,14bR)-9-hydroxy-4-(hydroxymethyl)-4,6a,6b,8a,11,11,14b-heptamethyl-1,2,3,4a,5,6,7,8,9,10,12,12a,14,14a-tetradecahydropicen-3-yl]oxy]-5-[(2S,3R,4S,5R,6R)-4,5-dihydroxy-6-(hydroxymethyl)-3-[(2S,3R,4R,5R,6S)-3,4,5-trihydroxy-6-methyloxan-2-yl]oxyoxan-2-yl]oxy-3,4-dihydroxyoxane-2-carboxylic acid	w/o MS2: ((5aR,5bR,11aR)-5a,5b,8,8,11a-pentamethyl-9-oxo-1-(prop-1-en-2-yl)icosahydro-1H-cyclopenta[a]chrysen-3a-yl)methyl acetate	Ceratodictyol
w/o MS2: (1'S,2'S)-3',11'-dihydroxy-1',2',5'-trimethyl-8'-oxaspiro[oxirane-2,12'-tricyclo[7.2.1.0?,?]dodecan]-5'-en-4'-one	LPC 18:2; PlaSMA ID-2753	(2S,4aS,6aS,6bR,12aS,14bR)-2,4a,6a,6b,9,9,12a-heptamethyl-10,13-dioxo-1,2,3,4,4a,5,6,6a,6b,7,8,8a,9,10,11,12,12a,12b,13,14b-icosahydropicene-2-carboxylic acid	w/o MS2: (2E,4E,8E)-7,13-dihydroxy-4,8,12-trimethyltetradeca-2,4,8-trienoic acid	Triethylphosphate
w/o MS2: (2S,3R,4R,5R,6S)-2-{[(2R,3R,4S,5S,6R)-4,5-dihydroxy-6-(hydroxymethyl)-2-{5',7,9,13-tetramethyl-5-oxaspiro[pentacyclo[10.8.0.0?,?.0?,?.0??,??]icosane-6,2'-piperidine]-3-oloxy}oxan-3-yl]oxy}-6-methyloxane-3,4,5-triol	LPC 18:2; PlaSMA ID-2754	?-Gentiobiose	w/o MS2: (2R,3S,4S,5R,6R)-2-(hydroxymethyl)-6-[4-(4-hydroxy-2,6,6-trimethylcyclohexen-1-yl)butan-2-yloxy]oxane-3,4,5-triol	w/o MS2: (1-(5-Fluoropentyl)-1H-indol-3-yl)(2,2,3,3-tetramethylcyclopropyl)methanone
w/o MS2: (2S,3R,4S,5S,6R)-2-[4-(3-hydroxybutyl)phenoxy]-6-(hydroxymethyl)oxane-3,4,5-triol	NCGC00180384-03_C22H32O6_(1S,2R,4aR,8aR)-1-Acetoxy-7-isopropylidene-1,4a-dimethyl-6-oxodecahydro-2-naphthalenyl 2,3-dimethyl-2-oxiranecarboxylate	2,3-dihydroxypropyl stearate	w/o MS2: (3aS,5R,5aS,8aS,9aR)-5,8a-dimethyl-1-methylidene-3a,4,5,5a,6,7,9,9a-octahydroazuleno[6,7-b]furan-2,8-dione	w/o MS2: (1R,4aS,5R,8aS)-5-(5-hydroxy-3-methylpentyl)-1,4a-dimethyl-6-methylidene-3,4,5,7,8,8a-hexahydro-2H-naphthalene-1-carboxylic acid
w/o MS2: (4aR,5R,6aS,6bR,10S,12aR)-10-[(2R,3R,4R,5S,6R)-3-acetamido-4,5-dihydroxy-6-(hydroxymethyl)oxan-2-yl]oxy-5-hydroxy-2,2,6a,6b,9,9,12a-heptamethyl-1,3,4,5,6,6a,7,8,8a,10,11,12,13,14b-tetradecahydropicene-4a-carboxylic acid	w/o MS2: "(2R,3S)-5-[3-(tert-butylamino)-2-hydroxypropoxy]-1,2,3,4-tetrahydronaphthalene-2,3-diol"	2-acetoxy-4-pentadecylbenzoic acid	w/o MS2: (5S)-17-hydroxy-10,13-dimethyltetradecahydro-1H-cyclopenta[a]phenanthren-3(2H)-one	w/o MS2: (1r,5R,7S)-5,7-diethyl-2-(1-ethyl-2-methyl-1H-indol-3-yl)-1,3-diazaadamantan-6-one
w/o MS2: (E)-6-((7-acetamido-1,2,3-trimethoxy-9-oxo-5,6,7,9-tetrahydrobenzo[a]heptalen-10-yl)amino)-N-(3,4,5,6-tetrahydro-2H-cyclopenta[d]thiazol-2-ylidene)hexanamide	w/o MS2: (+)Catechin	5-O-methylvisammioside	w/o MS2: (9Z,12Z)-N-Benzyloctadeca-9,12-dienamide	w/o MS2: (1S,4S,5R,10S,13S,17S,19S,20R)-10-hydroxy-4,5,9,9,13,19,20-heptamethyl-24-oxahexacyclo[15.5.2.0?,??.0?,??.0?,??.0?,??]tetracos-15-en-23-one
w/o MS2: (Z)-7-((butyl(methyl)ammonio)methyl)-2-(2,5-dimethoxybenzylidene)-3-oxo-2,3-dihydrobenzofuran-6-olate	w/o MS2: (1R,6R,10S,11R,13S,15R)-1,6-dihydroxy-8-(hydroxymethyl)-4,12,12,15-tetramethyl-5-oxotetracyclo[8.5.0.0?,?.0??,??]pentadeca-3,8-dien-13-yl hexadecanoate	Choline; LC-ESI-QQ; MS2; CE	w/o MS2: 25S-Inokosterone	w/o MS2: (2E,4E,12Z)-N-(2-methylpropyl)octadeca-2,4,12-trienamide
w/o MS2: 1-(2-methylpropylidene)-4-(propan-2-yl)-1H,2H,3H,4H,6H-piperazino[2,1-b]quinazoline-3,6-dione	w/o MS2: (1S,2R,9R,10S,12S)-12-hydroxy-7,15-diazatetracyclo[7.7.1.0^{2,7}.0^{10,15}]heptadecan-6-one	Cimiracemoside D	w/o MS2: 3-(2-amino-2-oxoethyl)-5-methyl-hexanoic acid	w/o MS2: (2R,3S,4aS,7R,8R,8aS)-2,3,4'-trihydroxy-4,4,7,8a-tetramethylspiro[2,3,4a,5,6,7-hexahydro-1H-naphthalene-8,2'-7,8-dihydro-3H-furo[2,3-e]isoindole]-6'-one
w/o MS2: 1-(9-hydroxy-2-isobutyl-10-(3-(pyridin-3-ylmethoxy)phenyl)pyrrolo[3',4':6,7]azepino[4,3,2-cd]indol-8(2H,7H,10H)-yl)ethanone	w/o MS2: (1S,2S,5R,7R,10S,11S,14R,16R,19S,20S,23R,25R)-5,14-diethyl-2,11,20,23-tetramethyl-4,13,22,28,29,30-hexaoxatetracyclo[23.2.1.1?,??.1??,??]triacontane-3,12,21-trione	DDAO; LC-ESI-ITFT; MS2; CE	w/o MS2: 3-Amino-Beta-Pinene	w/o MS2: (2S,3S,4S,5R,6R)-6-[[(3S,4S,6aR,6bS,8aR,9R,12aS,14bR)-9-hydroxy-4-(hydroxymethyl)-4,6a,6b,8a,11,11,14b-heptamethyl-1,2,3,4a,5,6,7,8,9,10,12,12a,14,14a-tetradecahydropicen-3-yl]oxy]-5-[(2S,3R,4S,5R,6R)-4,5-dihydroxy-6-(hydroxymethyl)-3-[(2S,3R,4R,5R,6S)-3,4,5-trihydroxy-6-methyloxan-2-yl]oxyoxan-2-yl]oxy-3,4-dihydroxyoxane-2-carboxylic acid
w/o MS2: 2-[[5-[[2,12-dihydroxy-4,4,10,13,14-pentamethyl-17-(1,5,6-trihydroxy-6-methylheptan-2-yl)-2,3,5,6,7,11,12,15,16,17-decahydro-1H-cyclopenta[a]phenanthren-3-yl]oxy]-3-hydroxy-3-methyl-5-oxopentanoyl]amino]acetic acid	w/o MS2: (2E,4E)-1-[(2R,6S,14S,22S,25R)-25-(3,3-dimethyloxiran-2-yl)-15-methyl-1,3,13,15-tetraazaheptacyclo[18.4.1.0?,?.0?,??.0?,??.0??,??.0??,??]pentacosa-7,9,11,16(21),17,19-hexaen-3-yl]hexa-2,4-dien-1-one	Di(2-ethylhexyl)phthalate (DEHP)	w/o MS2: 4-(3,14-dihydroxy-10,13-dimethylhexadecahydro-1H-cyclopenta[a]phenanthren-17-yl)furan-2(5H)-one	w/o MS2: (3Z)-3-[[1,6-dimethyl-2-[(1E,3E)-penta-1,3-dienyl]-4a,5,6,7,8,8a-hexahydro-2H-naphthalen-1-yl]-hydroxymethylidene]-5-(1-hydroxyethyl)pyrrolidine-2,4-dione
w/o MS2: 3,5,6,7,8,3',4'-Heptamethoxyflavone	w/o MS2: (2R,3S,4S,5R,6S)-2-(hydroxymethyl)-6-[4-[[(3S,4S)-4-(hydroxymethyl)-5-[3-methoxy-4-[(2S,3R,4S,5S,6R)-3,4,5-trihydroxy-6-(hydroxymethyl)oxan-2-yl]oxyphenyl]oxolan-3-yl]methyl]-2-methoxyphenoxy]oxane-3,4,5-triol	Erucamide	w/o MS2: 6-[[5-(hydroxymethyl)-2,5,8a-trimethyl-1,4,4a,6,7,8-hexahydronaphthalen-1-yl]methyl]-3-methylidene-7-oxabicyclo[4.1.0]heptane-2,4,5-triol	w/o MS2: (5R)-trans-1,7-diphenyl-5-hydroxy-6-hepten-3-one
w/o MS2: 3-[(1R,3R,5R,8R,10S,13R,14S,17R)-1,14-dihydroxy-3-[(2S,3S,4R,5S,6R)-3-hydroxy-4-methoxy-6-methyl-5-[(2S,3R,4S,5S,6R)-3,4,5-trihydroxy-6-(hydroxymethyl)oxan-2-yl]oxyoxan-2-yl]oxy-10,13-dimethyl-1,2,3,4,5,6,7,8,9,11,12,15,16,17-tetradecahydrocyclopenta[a]phenanthren-17-yl]-2H-furan-5-one	w/o MS2: (3S,6S)-3,6-di-sec-butylpiperazine-2,5-dione	glycochenodeoxycholic acid	w/o MS2: 8'-Apozeaxanthinal; FAB-EBEB; MS2; m/z	w/o MS2: (6E)-2,6,10-trimethyldodeca-6,11-diene-2,3,10-triol
w/o MS2: 4-[5-[[4-[5-[acetyl(hydroxy)amino]pentylamino]-4-oxobutanoyl]-hydroxyamino]pentylamino]-4-oxobutanoic acid	w/o MS2: (3S,6S,6aR,7R,7aR,8S,9R,10S,11aR,12R,13S,14R)-1-ethyl-3-(hydroxymethyl)-6,8,10,13-tetramethoxytetradecahydro-1H-3,6a,12-(epiethane[1,1,2]triyl)-7,9-methanonaphtho[2,3-b]azocine-11a,12-diol	Glycocholic Acid	w/o MS2: 9,13-epoxy-3,15,16,18-labdanetetrol	w/o MS2: (8aR,12S,12aR)-12-hydroxy-4-methyl-4,5,6,7,8,8a,12,12a-octahydro-1H-3-benzoxecine-2,9-dione
w/o MS2: 4-oxo-4-(3-oxodecan-2-ylamino)butanoic acid	w/o MS2: (4S,5Z,6S)-4-(2-methoxy-2-oxoethyl)-5-[2-[(E)-3-phenylprop-2-enoyl]oxyethylidene]-6-[(2S,3R,4S,5S,6R)-3,4,5-trihydroxy-6-(hydroxymethyl)oxan-2-yl]oxy-4H-pyran-3-carboxylic acid	Melibiose	w/o MS2: 9-stearolic acid	w/o MS2: (S)-4-methyl-2-(1H-pyrrol-1-yl)pentanoic acid
w/o MS2: 5-acetamido-2-(acetoxymethyl)-6-((4-cyclopentyl-5-((p-tolyloxy)methyl)-4H-1,2,4-triazol-3-yl)thio)tetrahydro-2H-pyran-3,4-diyl diacetate	w/o MS2: (8Z,8'Z)-8,8'-bis(((2,5-dimethoxyphenyl)amino)methylene)-1,1',6,6'-tetrahydroxy-5,5'-diisopropyl-3,3'-dimethyl-[2,2'-binaphthalene]-7,7'(8H,8'H)-dione	NCGC00186665-03!2,3-dihydroxypropyl hexadecanoate	w/o MS2: ADENINE	w/o MS2: (Z)-2-((2,3-dihydrobenzo[b][1,4]dioxin-6-yl)methylene)-9-(5-phenylfuran-2-yl)-8,9-dihydro-2H-furo[2,3-f]chromene-3,7-dione
w/o MS2: ACTINONIN	w/o MS2: (9Z)-9-octadecenoic acid	NCGC00385123-01_C22H30O6_7b,9-Dihydroxy-3-(hydroxymethyl)-1,1,6,8-tetramethyl-5-oxo-1,1a,1b,4,4a,5,7a,7b,8,9-decahydro-9aH-cyclopropa[3,4]benzo[1,2-e]azulen-9a-yl acetate	w/o MS2: Ainidiol	w/o MS2: [(1S,3aR,5R,5aR,8aR,9S,9aR)-1,5,8a-trimethyl-2,8-dioxo-3a,4,5,5a,9,9a-hexahydro-1H-azuleno[6,5-b]furan-9-yl] 2-methylpropanoate
w/o MS2: alpha-lobeline	w/o MS2: (E)-10,10-dimethyl-10a-(3-(pentyloxy)styryl)-3,4,10,10a-tetrahydropyrimido[1,2-a]indol-2-ol	NCGC00385669-01!(E)-3-(acetyloxymethyl)-5-(2-formyl-4-hydroxy-5,5,8a-trimethyl-1,4,4a,6,7,8-hexahydronaphthalen-1-yl)pent-2-enoic acid	w/o MS2: Aleuretic Acid	w/o MS2: [(2R)-1-[(2S)-6-oxo-2,3-dihydropyran-2-yl]propan-2-yl] 3-(3,4-dihydroxyphenyl)propanoate
w/o MS2: Bufalin	w/o MS2: (E)-3-(4-acetyloxy-2,3-dihydroxy-2,5,5,8a-tetramethyl-3,4,4a,6,7,8-hexahydro-1H-naphthalen-1-yl)prop-2-enoic acid	NCGC00385811-01!6-[3-[(3,4-dimethoxyphenyl)methyl]-4-methoxy-2-(methoxymethyl)butyl]-4-methoxy-1,3-benzodioxole	w/o MS2: alpha-TOCHOPHERYL ACETATE	w/o MS2: 1,5-Anhydrosorbitol
w/o MS2: Carnosol	w/o MS2: (E)-4-[(1R,2S,3S,4R,8aS)-2,3,4-trihydroxy-2,5,5,8a-tetramethyl-3,4,4a,6,7,8-hexahydro-1H-naphthalen-1-yl]but-3-en-2-one	Phenylalanine	w/o MS2: Amantadine; LC-ESI-QTOF; MS2; CE	w/o MS2: 1-[4-hydroxy-3-(3-methylbut-2-enyl)phenyl]ethanone
w/o MS2: DErySphingosine; LC-ESI-ITFT; MS2; CE 10 eV; [M+H]+	w/o MS2: (E)-5-hydroxy-3-isobutyl-6-(3-methylbenzylidene)-1,6-dihydropyrazin-2(3H)-one	Phenylbenzimidazolesulfonic acid; LC-ESI-ITFT; MS2; CE	w/o MS2: Arjungenin	w/o MS2: 12'-Apoastaxanthinal; FAB-EBEB; MS2; m/z
w/o MS2: ERGONOVINE MALEATE	w/o MS2: [(1R,5R,9S,13S)-5,9,13-trimethyltetracyclo[11.2.1.0?,??.0?,?]hexadec-14-en-5-yl]methanol	Tris(1-chloro-2-propyl)phosphate	w/o MS2: brevicarine	w/o MS2: 15-formyl-16-hydroxy-1,2,14,17,17-pentamethyl-8-(prop-1-en-2-yl)pentacyclo[11.7.0.0?,??.0?,?.0??,??]icosane-5-carboxylic acid
w/o MS2: Erythromycin A enol ether	w/o MS2: [(2E,6Z,10Z)-7,11-bis(acetyloxymethyl)-3,15-dimethylhexadeca-2,6,10,14-tetraenyl] acetate	Tryptophan	w/o MS2: Bryodulcosigenin	w/o MS2: 1-indanol
w/o MS2: Galangin	w/o MS2: [12-hydroxy-6-(hydroxymethyl)-10-methyl-2-(4-methylpent-3-enyl)dodeca-2,6,10-trienyl] acetate	w/o MS2: "12b-O-[non-2E,4Z-dienoyl]-13_-methylbutyroyloxy-4b-phorbol "	w/o MS2: Calycanthine	w/o MS2: 1-Monomyristin
w/o MS2: Ginkgolic Acid C17-1	w/o MS2: [4-[4,5-dihydroxy-6-methyl-3-(3,4,5-trihydroxyoxan-2-yl)oxyoxan-2-yl]oxy-6-[2-(3,4-dihydroxyphenyl)ethoxy]-5-hydroxy-2-(hydroxymethyl)oxan-3-yl] (E)-3-(3,4-dihydroxyphenyl)prop-2-enoate	w/o MS2: "12b-O-[non-2Z,4E-dienoyl]-13_-isobutyroyloxy-7-oxo-5-ene-4b-phorbol"	w/o MS2: culantraramine	w/o MS2: 1-Monostearin
w/o MS2: Harmine	w/o MS2: [6-acetyloxy-4-butanoyloxy-3,3a-dihydroxy-3,6,9-trimethyl-8-[(E)-2-methylbut-2-enoyl]oxy-2-oxo-4,5,6a,7,8,9b-hexahydroazuleno[4,5-b]furan-7-yl] octanoate	w/o MS2: "2,5,8,9-tetracetoxy-15-hydroxy-3-benzoyloxyacetoxy-7-isobutyroyloxy-14-oxojatropha-6(17),11E-diene"	w/o MS2: Dehydropachymic acid	w/o MS2: 2-((4-ethyl-8,8-dimethyl-2-oxo-2,8,9,10-tetrahydropyrano[2,3-f]chromen-5-yl)oxy)-N-isopropylacetamide
w/o MS2: IRGANOX 1098; MALDI-TOFTOF; MS2; CE	w/o MS2: 11,12-dihydroxy-13-methoxy-4,5,8-trimethyl-3-(2-methylpropyl)-1H,2H,3H,4H,6aH,9H,10H,11H,12H,13H,14H,15H,15bH-cycloundeca[e]isoindole-1,15-dione	w/o MS2: "3_,7_,13_,17-O-tetracetoxy-15_-hydroxy-5_-O-methylbutyroyloxy-14-oxopremyrsinol "	w/o MS2: Ergosterol Acetate	w/o MS2: 2-(1-hydroxy-1-methoxy-3-methylbutyl)-6-methyl-5H-[1,3]dioxolo[4,5-c]pyridin-4-one
w/o MS2: isoabienol	w/o MS2: 11-hydroxy-9-(hydroxymethyl)-2-methoxycarbonyl-2,6a,6b,9,12a-pentamethyl-10-(3,4,5-trihydroxyoxan-2-yl)oxy-1,3,4,5,6,6a,7,8,8a,10,11,12,13,14b-tetradecahydropicene-4a-carboxylic acid	w/o MS2: "8-chloro-1-methyl-6-phenyl-4H-[1,2,4]triazolo[4,3-a][1,4]benzodiazepine"	w/o MS2: Feruloyl putrescine (isomer of 1178); PlaSMA ID-1173	w/o MS2: 2,3-Diaminopropionate
w/o MS2: Lucidenic acid B	w/o MS2: 2-(5-methoxy-4,8,8-trimethyl-2-oxo-2,8,9,10-tetrahydropyrano[2,3-f]chromen-3-yl)-N-(pyridin-2-yl)acetamide	w/o MS2: "Cycloart-23-ene-3_, 25 diol"	w/o MS2: Flemiphilippinin A	w/o MS2: 2,3-dihydroxypropyl palmitate
w/o MS2: Melophlin D/H/I/J	w/o MS2: 20(S),24(R)-Ocotillol	w/o MS2: "MLS001032152-01!5-[2-(4-hydroxypiperidin-1-yl)-2-oxoethoxy]-3,4,8,8-tetramethyl-9,10-dihydropyrano[2,3-h]chromen-2-one"	w/o MS2: Gomisin H	w/o MS2: 2-hydroxy-4-(hydroxymethyl)-6-(1-hydroxy-3-methylbut-2-enyl)-3-[(E)-prop-1-enyl]-7-oxabicyclo[4.1.0]hept-3-en-5-one
w/o MS2: MEX_180.1383_11.9	w/o MS2: 2-decyl-3-hydroxypentanedioic acid	w/o MS2: "MLS001048999-01!1-methyl-3,4-dihydro-2H-pyrido[3,4-b]indole"	w/o MS2: HYOSCYAMINE	w/o MS2: 2-Myristoylglycerol
w/o MS2: Microcolin A	w/o MS2: 3,5-dihydroxydecanoic acid	w/o MS2: "Orlistat (Alli, Xenical)"	w/o MS2: karakoline	w/o MS2: 5,6,7-Trimethoxycoumarin
w/o MS2: Microcolin G	w/o MS2: 3-[(3R,5S,10R,13R,14S,17R)-5,14-dihydroxy-10,13-dimethyl-3-[(2R,3R,4S,5S,6R)-3,4,5-trihydroxy-6-(hydroxymethyl)oxan-2-yl]oxy-2,3,4,6,7,8,9,11,12,15,16,17-dodecahydro-1H-cyclopenta[a]phenanthren-17-yl]-2H-furan-5-one	w/o MS2: ((5aR,5bR,11aR)-9-(cinnamoyloxy)-5a,5b,8,8,11a-pentamethyl-1-(prop-1-en-2-yl)icosahydro-1H-cyclopenta[a]chrysen-3a-yl)methyl cinnamate	w/o MS2: Kirenol	w/o MS2: 5Alpha-Cholestanol
w/o MS2: MLS001141084-01!N-[(2S)-3-methyl-1-[(4-methylphenyl)methylamino]-1-oxobutan-2-yl]-1-[(2S)-pyrrolidine-2-carbonyl]piperidine-4-carboxamide	w/o MS2: 4-[[4-hydroxy-2-(2-methylpropyl)-1-oxo-3,3a-dihydro-2H-imidazo[1,2-a]indol-4-yl]methyl]-1-methyl-2,4-dihydro-1H-pyrazino[2,1-b]quinazoline-3,6-dione	w/o MS2: (+-)-Jasmonic acid	w/o MS2: Lycopene	w/o MS2: 6-(methylamino)hexane-1,2,3,4,5-pentaol
w/o MS2: MLS001142727-01!	w/o MS2: 4-amino-5-(5-hydroxy-2',6-dimethyl-5'-prop-1-en-2-ylspiro[7-oxabicyclo[4.1.0]heptane-3,1'-cyclopentane]-2-yl)oxy-5-oxopentanoic acid	w/o MS2: (10R,13S)-17-((Z)-5,5-diphenylpenta-2,4-dien-2-yl)-10,13-dimethyl-2,3,4,7,8,9,10,11,12,13,14,15,16,17-tetradecahydro-1H-cyclopenta[a]phenanthren-3-ol	w/o MS2: Methyprylon	w/o MS2: 6-Shogaol
w/o MS2: MMV024829	w/o MS2: 4-hydroxy-3-[(2E)-4-hydroxy-3,7-dimethylocta-2,6-dienyl]-5-[(E)-4-hydroxy-3-methylbut-2-enyl]benzoic acid	w/o MS2: (10R,13S,16R,17S)-17-acetyl-16-ethyl-10,13-dimethyl-2,3,4,7,8,9,10,11,12,13,14,15,16,17-tetradecahydro-1H-cyclopenta[a]phenanthren-3-yl acetate	w/o MS2: MLS000069476-01!1-(2-PYRIMIDYL)PIPERAZINE DIHYDROCHLORIDE	w/o MS2: 7-benzyl-11,14,20-trimethyl-16-(2-methylpropyl)-10,13-di(propan-2-yl)-17-oxa-1,5,8,11,14-pentazabicyclo[17.3.0]docosane-2,6,9,12,15,18-hexone
w/o MS2: NCGC00095546-02!2,4-dihydroxyheptadec-16-enyl acetate	w/o MS2: 4-hydroxycoumarin	w/o MS2: (1R,2R,4aS,6aS,6bR,9R,10R,11R,12aR)-1,10,11-trihydroxy-9-(hydroxymethyl)-1,2,6a,6b,9,12a-hexamethyl-2,3,4,5,6,6a,7,8,8a,10,11,12,13,14b-tetradecahydropicene-4a-carboxylic acid	w/o MS2: MLS000766260-01!Oxotremorine	w/o MS2: 7-methoxy-6-(1,2,3-trihydroxy-3-methylbutyl)chromen-2-one
w/o MS2: NCGC00380160-01_C24H40O5_4-{[5-(7-Hydroxy-5,5,8a-trimethyl-2-methylenedecahydro-1-naphthalenyl)-3-methylpentyl]oxy}-4-oxobutanoic acid	w/o MS2: 5-(4-acetyloxy-3-hydroxy-2,5,5,8a-tetramethyl-3,4,4a,6,7,8-hexahydronaphthalen-1-yl)-3-methylpentanoic acid	w/o MS2: (1R,2R,5S,8R,14R,15R,16S)-16-hydroxy-1,2,14,17,17-pentamethyl-8-(prop-1-en-2-yl)pentacyclo[11.7.0.0?,??.0?,?.0??,??]icosane-5,15-dicarboxylic acid	w/o MS2: MLS001157745-01!(2S)-1-[(2S)-2-[(5-methoxy-1-methylindole-2-carbonyl)amino]-3-methylbutanoyl]pyrrolidine-2-carboxylic acid	w/o MS2: 9-(2,3-dihydroxypropoxy)-9-oxononanoic acid
w/o MS2: NCGC00380193-01!16-[(2R,3R,4R,5S,6R)-5-[(2S,3R,4S,5R,6R)-4-acetyloxy-5-hydroxy-6-(hydroxymethyl)-3-(3-hydroxyoctanoyloxy)oxan-2-yl]oxy-6-(acetyloxymethyl)-3,4-dihydroxyoxan-2-yl]oxy-3,15-dihydroxyhexadecanoic acid	w/o MS2: 5,10-dimethoxy-2,2-dimethylpyrano[3,2-g]chromen-8-one	w/o MS2: (1r,5R,7S)-2-(1H-indol-4-yl)-5,7-dimethyl-1,3-diazaadamantan-6-one	w/o MS2: MMV002816	w/o MS2: 9-methanesulfinylnonanoic acid; PlaSMA ID-672
w/o MS2: NCGC00380322-01!2-[3,21-dihydroxy-20-[3,4,5-trihydroxy-6-(hydroxymethyl)oxan-2-yl]oxydocosan-2-yl]oxy-6-(hydroxymethyl)oxane-3,4,5-triol	w/o MS2: 5-[1,2,4a-trimethyl-5-(3-methylbutanoyloxymethyl)-2,3,4,7,8,8a-hexahydronaphthalen-1-yl]-3-methylpentanoic acid	w/o MS2: (1S,2R,5R,6R,10R,13S,15S)-5-[(2R,3E,5R)-5,6-dimethylhept-3-en-2-yl]-6,10-dimethyl-16,17-dioxapentacyclo[13.2.2.0?,?.0?,?.0??,??]nonadec-18-en-13-ol	w/o MS2: MMV688313	w/o MS2: alpha-santonin
w/o MS2: NCGC00380425-01!1-(3,5-dihydroxyphenyl)-12-hydroxytridecan-2-one	w/o MS2: 5-beta-Androstane-3-alpha,17-beta-diol; LC-APPI-QQ; MS2; CE	w/o MS2: (1S,3R,6S,6aR,6bR,8S,9S,11R,11aR,12R,12aR,14R)-1-ethyl-6,8,11-trihydroxy-3-methyl-10-methylenetetradecahydro-3,6a,12-(epiethane[1,1,2]triyl)-9,11a-methanoazuleno[2,1-b]azocine 1-oxide	w/o MS2: Myxalamid B	w/o MS2: Arenobufagin
w/o MS2: NCGC00380616-01_C28H39NO7_Spiro[2H-furo[2,3-e]isoindole-2,1'(2'H)-naphthalene]-7(3H)-acetic acid, 3',4',4'a,5',6,6',7',8,8',8'a-decahydro-4,6',7'-trihydroxy-2',5',5',8'a-tetramethyl-alpha-(1-methylethyl)-6-oxo-, (alphaS,2R,2'R,6'S,7'R,8'aS)-	w/o MS2: 5-O-methylvisammioside	w/o MS2: (1S,4S,5R,9S,10R,13R,14R)-14-hydroxy-5,9-dimethyl-14-{[(3-methylbutanoyl)oxy]methyl}tetracyclo[11.2.1.0?,??.0?,?]hexadecane-5-carboxylic acid	w/o MS2: N-(9-oxodecyl)acetamide	w/o MS2: Atrazine-2-hydroxy; LC-ESI-ITFT; MS2; CE
w/o MS2: NCGC00380796-01_C28H39NO_2-Naphthalenol, decahydro-5-(1H-indol-3-ylmethyl)-1,4a-dimethyl-6-methylene-1-(4-methyl-3-penten-1-yl)-, (1S,2S,4aR,5R,8aR)-	w/o MS2: 6,7-dimethoxy-2,2-dimethyl-2h-1-benzopyran	w/o MS2: (2E,4E)-N-(2-methylpropyl)dodeca-2,4-dienamide	w/o MS2: N,N-Diethyl-2,4-dimethoxybenzamide; LC-ESI-QTOF; MS2; [M+H]+; CE	w/o MS2: Buddlejasaponin IVb
w/o MS2: NCGC00384811-01_C35H56O9_(1S,3S,9S,12R,14S,17R,19R,21R,22S)-2-Hydroxy-22-(2-hydroxy-2-propanyl)-3,8,8,17,19-pentamethyl-23,24-dioxaheptacyclo[19.2.1.0~1,18~.0~3,17~.0~4,14~.0~7,12~.0~12,14~]tetracos-9-yl beta-L-xylopyranoside	w/o MS2: 6-[(3E,6E)-2,5-dihydroxy-4,6-dimethyl-7-(1,2,4-trimethyl-3,6-dioxabicyclo[3.1.0]hexan-4-yl)hepta-3,6-dien-2-yl]-4-methoxy-3,5-dimethylpyran-2-one	w/o MS2: (2R,2aR,2'R,4R,5R,5'R,6aR,8aS,8bR,9S,11aS,12bS)-5',6a,8a,9-tetramethyldocosahydrospiro[naphtho[2',1':4,5]indeno[2,1-b]furan-10,2'-pyran]-2,2a,4,5-tetraol	w/o MS2: NCGC00160284-01!6-HYDROXYIMINO-IMPERIALINE	w/o MS2: Buxtamine
w/o MS2: NCGC00385003-01!4-[3-methyl-5-(5,6,7-trihydroxy-1,2,4a,5-tetramethyl-3,4,6,7,8,8a-hexahydro-2H-naphthalen-1-yl)pentoxy]-4-oxobutanoic acid	w/o MS2: 9,10-alpha-Epoxy-eremanthin	w/o MS2: (2R,3S,4S,9R,12R,13R,14S,15R,16R,17S)-3,4,12,13,15,16-hexahydroxy-2,6,14,17-tetramethyl-10-oxatetracyclo[7.7.1.0?,?.0??,??]heptadec-6-en-11-one	w/o MS2: NCGC00169592-02_C29H46O4_3aH-Cyclopenta[a]chrysene-3a-carboxylic acid, 1-acetyleicosahydro-9-hydroxy-5a,5b,8,8,11a-pentamethyl-, (1R,3aS,5aR,5bR,9S,11aR)-	w/o MS2: C27H40O3; PlaSMA ID-2246
w/o MS2: NCGC00385056-01_C23H32O8_Propanoic acid, 2-methyl-, [(4S)-4-(acetyloxy)-5-[4-(acetyloxy)-1-methylbutyl]-2,3,3a,4,7,7a-hexahydro-3-methylene-2-oxo-6-benzofuranyl]methyl ester	w/o MS2: Aconine	w/o MS2: (2'R,4R,5'R,6aR,6bS,8aS,8bR,9S,11aS,12aR,12bS)-5',6a,8a,9-tetramethyl-1,3,3',4,4',5,5',6,6a,6b,6',7,8,8a,8b,9,11a,12,12a,12b-icosahydrospiro[naphtho[2',1':4,5]indeno[2,1-b]furan-10,2'-pyran]-4-ol	w/o MS2: NCGC00380338-01_C20H30O4_Spiro[naphthalene-1(2H),2'-oxirane]-2,3-diol, 5-[2-(3-furanyl)ethyl]octahydro-5,6,8a-trimethyl-, (1R,2S,3R,5S,6R,8aR)-	w/o MS2: Cimifugin
w/o MS2: Neoandrographolide	w/o MS2: Alisol B Acetate	w/o MS2: (2S,3R)-2-(((S)-7-acetamido-1,2,3-trimethoxy-9-oxo-5,6,7,9-tetrahydrobenzo[a]heptalen-10-yl)amino)-N-(7-methoxyquinolin-3-yl)-3-methylpentanamide	w/o MS2: NCGC00380576-01_C22H32O5_2-Pentenoic acid, 3-[(acetyloxy)methyl]-5-[(1S,4aR,8aR)-2-formyl-1,4,4a,5,6,7,8,8a-octahydro-5,5,8a-trimethyl-1-naphthalenyl]-, (2E)-	w/o MS2: Dehydroabietamide
w/o MS2: NPE_325.1547_12.8	w/o MS2: Amphotericin X/B2	w/o MS2: (2S,3R,4S,5R)-2-[(2R,3R,4S,5S,6R)-2-[[(3S,6S,8R,10R,12R,13R,14R,17S)-3,12-dihydroxy-17-[(2S)-2-hydroxy-6-methylhept-5-en-2-yl]-4,4,8,10,14-pentamethyl-2,3,5,6,7,9,11,12,13,15,16,17-dodecahydro-1H-cyclopenta[a]phenanthren-6-yl]oxy]-4,5-dihydroxy-6-(hydroxymethyl)oxan-3-yl]oxyoxane-3,4,5-triol	w/o MS2: NCGC00380664-01!4-[(E)-3-hydroxy-8,10-dimethyl-2-(methylamino)dodec-6-enyl]phenol	w/o MS2: Dehydrophytosphingosine (not validated) - 2H; PlaSMA ID-1666
w/o MS2: Praziquantel; LC-ESI-QTOF; MS2; [M+H]+; CE	w/o MS2: anabasamine	w/o MS2: (2S,3S,4R,5R,6S)-2-(((6aR,7aS,10R,14aS)-12-hydroxy-3,3,9a,10,14a-pentamethyl-4-(((2S,3R,4S,5R)-3,4,5-trihydroxytetrahydro-2H-pyran-2-yl)oxy)octadecahydro-1H-cyclopropa[1',8a']naphtho[2',1':4,5]indeno[2,1-b]pyran-1-yl)oxy)-6-(hydroxymethyl)tetrahydro-2H-pyran-3,4,5-triol	w/o MS2: NCGC00381145-01!(7,9b-dihydroxy-6,6,9a-trimethyl-3-oxo-1,5,5a,7,8,9-hexahydrobenzo[e][2]benzofuran-5-yl) hexanoate	w/o MS2: diacetylsongorine
w/o MS2: Umbelliferone	w/o MS2: angoletin	w/o MS2: (3,6,9-trimethylidene-2-oxo-3a,4,5,6a,7,8,9a,9b-octahydroazuleno[4,5-b]furan-8-yl) acetate	w/o MS2: NCGC00381317-01!(E)-1-[2-(hydroxymethyl)pyrrolidin-1-yl]-2-methyldec-8-ene-1,3-dione	w/o MS2: Dibutyl phthalate
w/o MS2: ursodeoxycholic acid	w/o MS2: Argininosuccinic acid; CE0; KDZOASGQNOPSCU-WDSKDSINSA-N	w/o MS2: (3aR,6R,6aR)-6-(hydroxymethyl)-2,2-dimethyldihydrofuro[3,4-d][1,3]dioxol-4(3aH)-one	w/o MS2: NCGC00385006-01_C25H36O2_Dicyclopenta[a,d]cycloocten-3(3aH)-one, 7-[(2Z)-1,5-dimethyl-2,4-hexadien-1-yl]-6,6a,7,8,9,9a,10,10a-octahydro-4-(hydroxymethyl)-1,9a-dimethyl-, (4E,6aS,7R,9aR,10aS)-	w/o MS2: Dihydropiplartine
w/o MS2: Vercuronium	w/o MS2: Atalaphylline	w/o MS2: (3aS,3a1S,10bR)-3a-ethyl-5-(methoxycarbonyl)-13-methyl-1,2,3,3a,3a1,4,6,11,12,13-decahydroindolizino[8,1-cd]carbazol-13-ium chloride	w/o MS2: Nerylacetate	w/o MS2: Dihydrosphingosine
	w/o MS2: atropine methyl bromide	w/o MS2: (3beta)-lup-20(29)-ene-3,28-diol	w/o MS2: Ormetroprim	w/o MS2: Enhydrin
	w/o MS2: AZELAIC ACID	w/o MS2: (3beta)-stigmast-5-en-3-ol	w/o MS2: pachymic acid	w/o MS2: ethyl 3-(2,3-dihydrobenzo[b][1,4]dioxin-6-yl)-7-hydroxy-4-oxo-4H-chromene-2-carboxylate
	w/o MS2: Cafestol	w/o MS2: (3R)-4,4-dimethyl-3-[(2S,3R,4S,5S,6R)-3,4,5-trihydroxy-6-(hydroxymethyl)oxan-2-yl]oxyoxolan-2-one	w/o MS2: Pemetrexed	w/o MS2: ETHYL METHYL KETONE
	w/o MS2: Capsaicin	w/o MS2: (3R,4R,5R,6R)-2-(((2R,3S,4S,5R)-2-(((2'R,4R,4'S,5'R,6R,6aR,8aS,9S)-4,4'-dihydroxy-5',6a,8a,9-tetramethyl-1,3,3',4,4',5,5',6,6a,6b,6',7,8,8a,8b,9,11a,12,12a,12b-icosahydrospiro[naphtho[2',1':4,5]indeno[2,1-b]furan-10,2'-pyran]-6-yl)oxy)-4,5-dihydroxytetrahydro-2H-pyran-3-yl)oxy)-6-methyltetrahydro-2H-pyran-3,4,5-triol	w/o MS2: Sorbitane Monostearate - Polysorbate 60 in-source fragment	w/o MS2: Evoxine
	w/o MS2: Chlormezanone (Trancopal)	w/o MS2: (3R,4R,5R,6R)-2-(((2R,3S,4S,5R)-4,5-dihydroxy-2-(((2'R,4R,5'S,6R,6aR,8aS,9S)-4-hydroxy-5',6a,8a,9-tetramethyl-1,3,3',4,4',5,5',6,6a,6b,6',7,8,8a,8b,9,11a,12,12a,12b-icosahydrospiro[naphtho[2',1':4,5]indeno[2,1-b]furan-10,2'-pyran]-6-yl)oxy)tetrahydro-2H-pyran-3-yl)oxy)-6-methyltetrahydro-2H-pyran-3,4,5-triol	w/o MS2: Soyasapogenol A	w/o MS2: Fenpropimorph; LC-ESI-ITFT; MS2; CE
	w/o MS2: Crocin II	w/o MS2: (3R,4S,5R,6R)-5-hydroxy-6-((4-hydroxy-3-(4-hydroxy-3-(3-methylbut-2-en-1-yl)benzamido)-8-methyl-2-oxo-2H-chromen-7-yl)oxy)-3-methoxy-2,2-dimethyltetrahydro-2H-pyran-4-yl carbamate	w/o MS2: Terbumeton; LC-ESI-ITFT; MS2; CE	w/o MS2: geniposide
	w/o MS2: Cucurbitacin E	w/o MS2: (3R,5S,17R)-3-hydroxy-10,13-dimethylhexadecahydro-1H-cyclopenta[a]phenanthren-17-aminium chloride	w/o MS2: Terbutaline; LC-ESI-QTOF; MS2; CE	w/o MS2: Gigantol
	w/o MS2: Cyclocrassostreaxanthin A; FAB-EBEB; MS2; m/z	w/o MS2: (3S,10R,13R)-10,13-dimethyl-17-octyl-2,3,4,7,8,9,10,11,12,13,14,15,16,17-tetradecahydro-1H-cyclopenta[a]phenanthren-3-yl 3-cyclohexylpropanoate	w/o MS2: Terpestacin_130136	w/o MS2: hetisine
	w/o MS2: Cyclopamine	w/o MS2: (3S,10R,13R)-10,13-dimethyl-17-octyl-2,3,4,7,8,9,10,11,12,13,14,15,16,17-tetradecahydro-1H-cyclopenta[a]phenanthren-3-yl dodecanoate		w/o MS2: Hexaethylene glycol; CE10; IIRDTKBZINWQAW-UHFFFAOYSA-N
	w/o MS2: Dehydroepiandrosterone	w/o MS2: (3S,10R,13R,17R)-10,13-dimethyl-17-((R)-6-methylheptan-2-yl)-2,3,4,7,8,9,10,11,12,13,14,15,16,17-tetradecahydro-1H-cyclopenta[a]phenanthren-3-yl 2-((4-methyl-6-oxo-7,8,9,10-tetrahydro-6H-benzo[c]chromen-3-yl)oxy)acetate		w/o MS2: Hydroxybutorphanol; LC-ESI-QTOF; MS2; CE
	w/o MS2: Dehydrosalsolidine	w/o MS2: (4,7,7-trimethyl-3-bicyclo[2.2.1]heptanyl) (E)-3-(4-hydroxy-3-methoxyphenyl)prop-2-enoate		w/o MS2: icos-19-ene-1,2,4-triol
	w/o MS2: Dendroamide C	w/o MS2: (4aR,5S,6S,8R,8aS)-6-hydroxy-3,8-dimethyl-5-propan-2-yl-4a,5,6,7,8,8a-hexahydro-1H-naphthalen-2-one		w/o MS2: ISOPALMITIC ACID
	w/o MS2: deoxycommendamide (putative) or in source fragment -H2O observed in AGP sample	w/o MS2: (4aS,6aR,6bR,10S,12aR)-1,2,6b,9,9,12a-hexamethyl-10-[(2R,3R,4S,5S,6R)-3,4,5-trihydroxy-6-(hydroxymethyl)oxan-2-yl]oxy-2,3,4,5,6,6a,7,8,8a,10,11,12,13,14b-tetradecahydro-1H-picene-4a,6a-dicarboxylic acid		w/o MS2: Isotalatizidine
	w/o MS2: Di-dihydrocaffeoyl spermidine; PlaSMA ID-2573	w/o MS2: (4E,6E)-2-(hydroxymethyl)-3-(3-methoxy-3-oxopropyl)deca-4,6-dienoic acid		w/o MS2: Lauric isopropanolamide
	w/o MS2: Dihydroergotamine; LC-ESI-QTOF; MS2; CE	w/o MS2: (4R)-5',6a,8a,9-tetramethyldocosahydrospiro[naphtho[2',1':4,5]indeno[2,1-b]furan-10,2'-pyran]-4-yl nonanoate		w/o MS2: LID_251.1754_11.0
	w/o MS2: Dihydrojasmone; LC-ESI-QTOF; MS2; [M+H]+; CE	w/o MS2: (4R,6aS,8aS)-5',6a,8a,9-tetramethyldocosahydrospiro[naphtho[2',1':4,5]indeno[2,1-b]furan-10,2'-pyran]-4-yl butyrate		w/o MS2: Lovastatin
	w/o MS2: docosanoic acid	w/o MS2: (5aR,5bR)-3a,5a,5b,8,8,11a-hexamethyl-1-(prop-1-en-2-yl)icosahydro-1H-cyclopenta[a]chrysen-9-ol		w/o MS2: Miliiamine C 20-Ac, (or positional isomer)
	w/o MS2: Drofenine; LC-ESI-QTOF; MS2; CE	w/o MS2: (7S,9E,11S,12R,13S,14S,15S,16R,17S,18S,19E,21Z)-13-(acetyloxy)-15,17-dihydroxy-11-methoxy-3,7,12,14,16,18,22-heptamethyl-6,23,27,29-tetraoxo-26-(piperidin-1-yl)-8,30-dioxa-24-azatetracyclo[23.3.1.1^{4,7}.0^{5,28}]triaconta-1,3,5(28),9,19,21,25-heptaen...		w/o MS2: Miltirone
	w/o MS2: Emetine	w/o MS2: (7S,9E,11S,12S,13S,14S,15S,16R,17S,18S,19E,21Z)-26-[(2-ethylphenyl)amino]-2,13,15,17-tetrahydroxy-11-methoxy-3,7,12,14,16,18,22-heptamethyl-8,30-dioxa-24-azatetracyclo[23.3.1.1^{4,7}.0^{5,28}]triaconta-1,3,5(28),9,19,21,25-heptaene-6,23,27,29-tetrone		w/o MS2: MLS001306441-01!
	w/o MS2: Ergocristine; LC-ESI-QTOF; MS2; CE	w/o MS2: (8Z,8'Z)-8,8'-bis(((3,4-dimethoxyphenethyl)amino)methylene)-1,1',6,6'-tetrahydroxy-5,5'-diisopropyl-3,3'-dimethyl-[2,2'-binaphthalene]-7,7'(8H,8'H)-dione		w/o MS2: MLS002154120-01!Penbutolol sulfate38363-32-5
	w/o MS2: eserine	w/o MS2: (9S,14S)-10,13-dimethyl-17-(6-methylheptan-2-yl)-2,3,4,7,8,9,10,11,12,13,14,15,16,17-tetradecahydro-1H-cyclopenta[a]phenanthren-3-ol		w/o MS2: MMV023985
	w/o MS2: Etamiphylline; LC-ESI-QTOF; MS2; CE	w/o MS2: (9Z,12Z)-N-(3-Methoxybenzyl)octadeca-9,12-dienamide		w/o MS2: MMV687703
	w/o MS2: ethyl 3-(2,4-dihydroxy-6-methylpyridin-3-yl)-3-(3-hydroxyphenyl)propanoate	w/o MS2: (E)-1-(3,4-dihydroxy-2,6-dimethoxyphenyl)-3-phenylprop-2-en-1-one		w/o MS2: Muurolladie-3-One
	w/o MS2: Eudesmin	w/o MS2: (E)-2-(hydroxymethyl)-3-(3-oxo-5-propan-2-yl-4,5,6,7-tetrahydro-1H-2-benzofuran-4-yl)prop-2-enoic acid		w/o MS2: Mycophenolate mofetil (CellCept)
	w/o MS2: Eupalinilide B	w/o MS2: (E)-5-(4-methoxy-5-methyl-6-oxopyran-2-yl)-3-methylhex-4-enoic acid		w/o MS2: N-(2-(((1S,9aR)-octahydro-1H-quinolizin-1-yl)methyl)-3-oxo-1,2,3,4-tetrahydrobenzo[4,5]imidazo[1,2-a]pyrazin-8-yl)propionamide
	w/o MS2: euphodendroidin Q	w/o MS2: (E)-5-[(1S,8aS)-5,5,8a-trimethyl-2-methylidene-3,4,4a,6,7,8-hexahydro-1H-naphthalen-1-yl]-3-(hydroxymethyl)-2-oxopent-3-enoic acid		w/o MS2: NCGC00179704-04_C15H24O3_2-Naphthaleneacetic acid, decahydro-8-hydroxy-4a,8-dimethyl-alpha-methylene-
	w/o MS2: FA 18:3+1O; PlaSMA ID-1318	w/o MS2: (E)-N-[2-[3-acetamido-4,5-dihydroxy-6-(hydroxymethyl)oxan-2-yl]oxy-6-[2-[5-(2,4-dioxopyrimidin-1-yl)-3,4-dihydroxyoxolan-2-yl]-2-hydroxyethyl]-4,5-dihydroxyoxan-3-yl]-13-methyltetradec-2-enamide		w/o MS2: NCGC00179770-02!
	w/o MS2: Ferulic acid	w/o MS2: (S)-3-(4-(2-(2-(hydroxymethyl)pyrrolidin-1-yl)-2-oxoethoxy)phenyl)-8-methoxy-2H-chromen-2-one		w/o MS2: NCGC00179905-02!(E)-3-(4-methoxyphenyl)-1-[2,4,6-trimethoxy-3-(3-methylbut-2-enyl)phenyl]prop-2-en-1-one
	w/o MS2: gamma-Tocotrienol; LC-ESI-QTOF; MS2; CE	w/o MS2: (S)-3-amino-4-(((S)-1-methoxy-1-oxo-3-phenylpropan-2-yl)amino)-4-oxobutanoic acid		w/o MS2: NCGC00180497-02!
	w/o MS2: Ganoderic Acid F	w/o MS2: (Z)-2-(2-methoxybenzylidene)-9-(pyridin-3-yl)-8,9-dihydro-2H-furo[2,3-f]chromene-3,7-dione		w/o MS2: NCGC00186665-03!2,3-dihydroxypropyl hexadecanoate
	w/o MS2: Ginkgolide B	w/o MS2: (Z)-9-(1-isopropyl-1H-pyrazol-5-yl)-2-(3,4,5-trimethoxybenzylidene)-8,9-dihydro-2H-furo[2,3-f]chromene-3,7-dione		w/o MS2: NCGC00380331-01!methyl 11-hydroxy-10-methyl-4-oxododecanoate
	w/o MS2: Ginsenoside Rf	w/o MS2: (Z)-9-(3-hydroxy-4-methoxyphenyl)-2-(2,4,5-trimethoxybenzylidene)-8,9-dihydro-2H-furo[2,3-f]chromene-3,7-dione		w/o MS2: NCGC00380989-01_C21H22O7_3H-Furo[4,3,2-de]indeno[4,5-h]-2-benzopyran-3,6,9-trione, 1,6b,7,8,9a,10,11,11b-octahydro-11-hydroxy-1-(methoxymethyl)-9a,11b-dimethyl-, (1S,6bR,9aS,11R,11bR)-
	w/o MS2: glutamate conjugated chenodeoxycholic acid	w/o MS2: (Z)-9,12,13-trihydroxyoctadec-15-enoic acid		w/o MS2: NCGC00384803-01!2,4-dihydroxy-3-[(E)-4-hydroxy-3-methyl-5-(1,2,6-trimethyl-3-oxocyclohexyl)pent-2-enyl]-6-methylbenzaldehyde
	w/o MS2: hexadecanedioic acid	w/o MS2: [1-(3,5-dihydroxyphenyl)-12-hydroxytridecan-2-yl] acetate		w/o MS2: NCGC00384969-01_C22H31NO4_(5R)-3-({(1S,2R,4aS,6R,8aR)-1,6-Dimethyl-2-[(1E)-1-propen-1-yl]-1,2,4a,5,6,7,8,8a-octahydro-1-naphthalenyl}carbonyl)-4-hydroxy-5-(hydroxymethyl)-1-methyl-1,5-dihydro-2H-pyrrol-2-one
	w/o MS2: hydroquinidine	w/o MS2: [1-hexadecanoyloxy-3-phosphonooxypropan-2-yl]octadec-9-enoate		w/o MS2: NCGC00385243-01_C12H18O4_{(1R,2R)-2-[(2Z)-5-Hydroxy-2-penten-1-yl]-3-oxocyclopentyl}acetic acid
	w/o MS2: hyocholic acid	w/o MS2: [2-[2-(2-methylpropanoyloxy)propan-2-yl]-7-oxo-2,3-dihydrofuro[3,2-g]chromen-3-yl] 2-methylpropanoate		w/o MS2: NCGC00385995-01!1-methyl-2-tridecylquinolin-4-one
	w/o MS2: Incensole	w/o MS2: [5-acetyloxy-3-(hydroxymethyl)-2-oxo-6-propan-2-ylcyclohex-3-en-1-yl] 3-methylpentanoate		w/o MS2: Norharman
	w/o MS2: Indoline	w/o MS2: _120254		w/o MS2: Oleamide
	w/o MS2: Isocurcumenol	w/o MS2: 1-(1-hydroxybutyl)-1,3,4,5,6,7-hexahydro-2-benzofuran-4,5,6,7-tetrol		w/o MS2: Ophiopogonoside A
	w/o MS2: ISOFEBRIFUGINE (B604866K055)	w/o MS2: 1-(4-methoxyphenyl)ethanone		w/o MS2: Orcinol gentiobioside
	w/o MS2: Isosakuranin	w/o MS2: 1-(9-hydroxy-2-isopropyl-10-(2,3,4-trimethoxyphenyl)pyrrolo[3',4':6,7]azepino[4,3,2-cd]indol-8(2H,7H,10H)-yl)ethanone		w/o MS2: ormosanine
	w/o MS2: lapidin	w/o MS2: 1,2,3,4-tetrahydro-6-methoxy-1-oxo-beta-carboline		w/o MS2: Oxysophocarpine
	w/o MS2: linolenic acid	w/o MS2: 1,7,7-trimethylbicyclo[2.2.1]hept-2-yl acetate		w/o MS2: Palmitic Acid
	w/o MS2: Linoleoyl Ethanolamide	w/o MS2: 10-(2-(2-(2,3-dihydrobenzofuran-5-yl)ethoxy)phenyl)-3-(3,4-dimethoxyphenyl)-5-hydroxy-9,10-dihydropyrano[2,3-f]chromene-4,8-dione		w/o MS2: Pesticide1_Monocrotophos_C7H14NO5P_Dimethyl (2E)-4-(methylamino)-4-oxo-2-buten-2-yl phosphate
	w/o MS2: LPE 16:0; PlaSMA ID-2476	w/o MS2: 10-[3-acetamido-4,5-dihydroxy-6-(hydroxymethyl)oxan-2-yl]oxy-5-hydroxy-2,2,6a,6b,9,9,12a-heptamethyl-1,3,4,5,6,6a,7,8,8a,10,11,12,13,14b-tetradecahydropicene-4a-carboxylic acid		w/o MS2: Pesticide4_Piperonyl butoxide_C19H30O5_Butacide
	w/o MS2: LPE 18:1; PlaSMA ID-2600	w/o MS2: 12-deoxy-5beta-hydroxy-phorbol-13-hexadecanoate		w/o MS2: Pilocarpine
	w/o MS2: LPE 18:2; PlaSMA ID-2592	w/o MS2: 13-(2-(4-(2-methoxyphenyl)piperazin-1-yl)-2-oxoethyl)-7,8-dihydroindolo[2',3':3,4]pyrido[2,1-b]quinazolin-5(13H)-one		w/o MS2: Protostemonine
	w/o MS2: Lupinine	w/o MS2: 14-(hydroxymethyl)-5,9-dimethyltetracyclo[11.2.1.0?,??.0?,?]hexadecan-5-ol		w/o MS2: PSEUDO-ANISATIN
	w/o MS2: Metamitron; LC-ESI-ITFT; MS2; CE	w/o MS2: 18:1(2S-OH) Ceramide		w/o MS2: Scopoletin
	w/o MS2: Metazachlor OXA; LC-ESI-ITFT; MS2; CE	w/o MS2: 19-O-Methylsiphonaxanthin; FAB-EBEB; MS2; m/z		w/o MS2: Talatisamine
	w/o MS2: Methadone	w/o MS2: 1-cyclohexyl-1-phenyl-3-piperidin-1-ylpropan-1-ol		w/o MS2: Triacetin
	w/o MS2: Methoxy-MCA-Albicidin	w/o MS2: 1-isopropyl-1,2,3,4,-tetrahydro-beta-carboline-3-carboxylic acid
	w/o MS2: methyl 2-((4-methyl-2-oxo-2H-chromen-7-yl)oxy)propanoate	w/o MS2: 1-palmitoyl-2-oleoyl-sn-glycero-3-phosphocholine; MALDI-TOFTOF; MS2; CE
	w/o MS2: methyl 2-[(2,3-dihydroxybenzoyl)amino]-3-hydroxypropanoate	w/o MS2: 2-((2H-pyrazolo[3,4-d]pyrimidin-4-yl)amino)ethanol
	w/o MS2: METHYL OCTADECANOATE	w/o MS2: 2-((4R)-4-((3R,5S,7R,8R,9S,12S,14S,17R)-3,7,12-trihydroxy-10,13-dimethylhexadecahydro-1H-cyclopenta[a]phenanthren-17-yl)pentanamido)acetic acid hydrate
	w/o MS2: Metolachlor; LC-ESI-ITFT; MS2; CE	w/o MS2: 2-(2,3-dihydrobenzo[b][1,4]dioxin-6-yl)-3H-benzo[f]chromen-3-one
	w/o MS2: MLS000516034-01!	w/o MS2: 2-(21-amino-3,20-dihydroxydocosan-2-yl)oxy-6-(hydroxymethyl)oxane-3,4,5-triol
	w/o MS2: MLS000728636-01!	w/o MS2: 2-(2-hydroxybut-3-en-2-yl)-3a,6,6,9a-tetramethyl-2,4,5,5a,7,8,9,9b-octahydro-1H-benzo[e][1]benzofuran-4,5-diol
	w/o MS2: MLS001074890-01!NU6027	w/o MS2: 2-(4-oxoquinazolin-3(4H)-yl)ethyl isobutyrate
	w/o MS2: MLS001076298-01!	w/o MS2: 2,3-dihydromicrocolin A
	w/o MS2: MLS001140929-01!	w/o MS2: 2,3-dihydromicrocolin C
	w/o MS2: MLS002153477-01!A-315456	w/o MS2: 2,3-dihydromicrocolin D
	w/o MS2: MLS002154187-01!Benoxinate hydrochloride5987-82-6	w/o MS2: 2,3-dihydroxypropyl stearate
	w/o MS2: MMV020081	w/o MS2: 2,4-dihydroxyheptadec-16-enyl acetate
	w/o MS2: MMV020670	w/o MS2: 2-[(2E)-3,7-dimethylocta-2,6-dienyl]-3-methoxy-5-(2-phenylethyl)phenol
	w/o MS2: monolinolein	w/o MS2: 2-[(2R,4aS,8S,8aS)-8-[2-[(4aS,7R,8aR)-7-(1-carboxyethenyl)-1-hydroxy-4a-methyl-2-oxo-6,7,8,8a-tetrahydro-5H-naphthalen-1-yl]ethyl]-4a-methyl-7-oxo-1,2,3,4,8,8a-hexahydronaphthalen-2-yl]prop-2-enoic acid
	w/o MS2: monoolein	w/o MS2: 2-[(6,7-dimethoxy-1,2,3,4-tetrahydroisoquinolin-1-yl)methyl]-3-ethyl-9,10-dimethoxy-5-oxido-2,3,4,6,7,11b-hexahydro-1H-benzo[a]quinolizin-5-ium
	w/o MS2: N,N-Diethyl-4-methoxybenzamide; LC-ESI-QTOF; MS2; [M+H]+; CE	w/o MS2: 27-Hydroxycholesterol
	w/o MS2: Nafadotride	w/o MS2: 2-acetoxy-6-pentadecylbenzoic acid
	w/o MS2: NCGC00169274-03_C22H26O7_6(2H)-Benzofuranone, 3,3a,4,5-tetrahydro-5,7-dimethoxy-2-(7-methoxy-1,3-benzodioxol-5-yl)-3-methyl-3a-(2-propen-1-yl)-, (2R,3R,3aR,5R)-	w/o MS2: 2-hydroxy-4-methoxy-3,5-bis(3-methylbut-2-enyl)-6-(2-phenylethyl)benzoic acid
	w/o MS2: NCGC00180855-02_C23H36O4_2-Pentenoic acid, 3-[(acetyloxy)methyl]-5-[(1R,4aR,8aR)-decahydro-5,5,8a-trimethyl-2-methylene-1-naphthalenyl]-, methyl ester, (2Z)-	w/o MS2: 2'-Methoxyformonetin
	w/o MS2: NCGC00380560-01_C26H32O9_Oxireno[4',5']pyrano[4',3':5,6]naphth[2,1-c]oxepin-3,10,12(1H,4H,10aH)-trione, 8-(3-furanyl)decahydro-5,6-dihydroxy-1,1,5a,7a,11b-pentamethyl-	w/o MS2: 2-methyl-2-(3-pentadecylphenoxy)propanoic acid
	w/o MS2: NCGC00380693-01_C25H35NO6_3-[4-({2-[(2E)-2-Buten-2-yl]-6,8-dimethyl-1,2,4a,5,6,7,8,8a-octahydro-1-naphthalenyl}carbonyl)-3-hydroxy-5-oxo-2,5-dihydro-1H-pyrrol-2-yl]-2-hydroxy-2-methylpropanoic acid	w/o MS2: 2-Naphthalenamine, N-phenyl-
	w/o MS2: NCGC00380949-01_C28H42O5_3,5,9,23-Tetrahydroxy-18,22-cycloergosta-6,8(14)-dien-11-one	w/o MS2: 2'-O-methyl-Kurarinone
	w/o MS2: NCGC00381336-01_C33H50O21_2,6-Anhydro-5-O-[4-({6-O-[4-(beta-D-glucopyranosyloxy)-2-methylenebutanoyl]-beta-D-glucopyranosyl}oxy)-2-methylenebutanoyl]-1-O-(4-hydroxy-2-methylenebutanoyl)hexitol	w/o MS2: 2-Phenylethyl b-D-glucopyranoside
	w/o MS2: NCGC00385640-01!5-hydroxy-7-[(2S,3R,4S,5S,6R)-3,4,5-trihydroxy-6-[[(2R,3R,4R,5R,6S)-3,4,5-trihydroxy-6-methyloxan-2-yl]oxymethyl]oxan-2-yl]oxy-2-(3,4,5-trimethoxyphenyl)chromen-4-one	w/o MS2: 3-(3,5-dimethyl-7-oxo-7H-furo[3,2-g]chromen-6-yl)-N-(2-fluorophenyl)propanamide
	w/o MS2: NCGC00385642-01!1,4-dihydroxyheptadec-16-en-2-yl acetate	w/o MS2: 3-(benzo[d][1,3]dioxol-5-yl)-6-ethyl-2-methyl-4-oxo-4H-chromen-7-yl acetate
	w/o MS2: NCGC00385670-01!N-(10-hydroxy-10-methylundecyl)acetamide	w/o MS2: 3,4',5,6,7-Pentamethoxyflavone
	w/o MS2: NCGC00385862-01_C15H26O2_(1S,4R)-7-Isopropyl-1,4-dimethyl-1,2,3,3a,4,5,6,8a-octahydro-1,4-azulenediol	w/o MS2: 3,4-dihydro-papaveraldine
	w/o MS2: NCGC00385866-02_C11H19NO6_3-(beta-D-Glucopyranosyloxy)-2-methylbutanenitrile	w/o MS2: 3,4-dimethyl-9-phenyl-7H-furo[2,3-f]chromen-7-one
	w/o MS2: Neohesperidin Dihydrochalcone	w/o MS2: 3,7-Epoxycaryophyllan-6-One
	w/o MS2: norambreinolide	w/o MS2: 3,8-di((E)-but-2-en-1-yl)-1-methyl-7,8-dihydro-1H-imidazo[2,1-f]purine-2,4(3H,6H)-dione
	w/o MS2: N-Palmitoyl-D-erythro-Sphingosine	w/o MS2: 3-Deshydroxysappanol Trimethyl Ether
	w/o MS2: O-Acetylsolasodine	w/o MS2: 4-((11aS)-1,3-dioxo-5-(p-tolyl)-11,11a-dihydro-1H-imidazo[1',5':1,6]pyrido[3,4-b]indol-2(3H,5H,6H)-yl)-N-(4-phenylbutan-2-yl)benzamide
	w/o MS2: Smyrindioloside	w/o MS2: 4-((9S)-3,5,14-trihydroxy-10-((E)-((1-hydroxybutan-2-yl)imino)methyl)-13-methylhexadecahydro-1H-cyclopenta[a]phenanthren-17-yl)furan-2(5H)-one
	w/o MS2: SMZ-PtO	w/o MS2: 4-((9S,10R,17S)-10-((E)-(decylimino)methyl)-3-(((2R,4S,5S,6R)-4,5-dihydroxy-6-methyltetrahydro-2H-pyran-2-yl)oxy)-5,14-dihydroxy-13-methylhexadecahydro-1H-cyclopenta[a]phenanthren-17-yl)furan-2(5H)-one
	w/o MS2: sodium (2R)-2-((2R,5S,6R)-6-((3E,5E)-6-((3aR,4S,7aS)-4-(1H-pyrrole-2-carbonyl)-2,3,3a,4,5,7a-hexahydro-1H-inden-5-yl)hexa-3,5-dien-3-yl)-5-methyltetrahydro-2H-pyran-2-yl)butanoate	w/o MS2: 4-((methylamino)methyl)quinolin-2(1H)-one
	w/o MS2: SPI_270.2429_14.9	w/o MS2: 4,4'-Dimethoxydalbergione
	w/o MS2: stearic acid	w/o MS2: 4-[(E)-3-hydroxy-8,10-dimethyl-2-(methylamino)dodec-6-enyl]phenol
	w/o MS2: Thermopsine	w/o MS2: 4-[3,4,5-trihydroxy-6-(hydroxymethyl)oxan-2-yl]oxy-9-(3,4,5-trimethoxyphenyl)-5a,6,8a,9-tetrahydro-5H-[2]benzofuro[6,5-f][1,3]benzodioxol-8-one
	w/o MS2: vitamin K1	w/o MS2: 4-Cholesten-3-one
	w/o MS2: vitamine a acetate	w/o MS2: 4-Coumaroylcholine; LC-ESI-QTOF; MS2; CE
	w/o MS2: Ziyuglycoside II	w/o MS2: 4-hydroxy-1'-methylspiro[benzo[e][1,3]oxazine-2,3'-indolin]-2'-one
		w/o MS2: 4-hydroxy-4-(pyridin-2-yl)butan-2-one
		w/o MS2: 4-Hydroxy-6-methyl-2-pyrone
		w/o MS2: 4-Ketoalloxanthin; FAB-EBEB; MS2; m/z
		w/o MS2: 4-methylumbelliferyl acetate
		w/o MS2: 5-[(3S,8R,10R,13R,14S,17R)-3-[(2R,3R,4R,5S,6R)-3,4-dihydroxy-6-(hydroxymethyl)-5-[(2S,3R,4R,5R,6S)-3,4,5-trihydroxy-6-methyloxan-2-yl]oxyoxan-2-yl]oxy-14-hydroxy-10,13-dimethyl-1,2,3,6,7,8,9,11,12,15,16,17-dodecahydrocyclopenta[a]phenanthren-17-yl]pyran-2-one
		w/o MS2: 5-[(Z)-14-(3,5-dihydroxyphenyl)tetradec-10-enyl]benzene-1,3-diol
		w/o MS2: 5-[[17-(5,6-dihydroxy-6-methylheptan-2-yl)-3,12-dihydroxy-4,4,10,13,14-pentamethyl-2,3,5,6,7,11,12,15,16,17-decahydro-1H-cyclopenta[a]phenanthren-2-yl]oxy]-3-hydroxy-3-methyl-5-oxopentanoic acid
		w/o MS2: 5-[5-(acetyloxymethyl)-1,2,4a-trimethyl-7-oxo-3,4,8,8a-tetrahydro-2H-naphthalen-1-yl]-3-methylpentanoic acid
		w/o MS2: 5-BUTYLPYRIDINE-2-CARBOXYLIC ACID
		w/o MS2: 5-Fluro-2-pyrimidone
		w/o MS2: 5-hydroxy-7-(2-(4-(2-hydroxyethyl)piperazin-1-yl)-2-oxoethoxy)-2-phenyl-4H-chromen-4-one
		w/o MS2: 6-(4-(2,3-dihydrobenzo[b][1,4]dioxin-6-yl)-3-methyl-1H-pyrazol-5-yl)-2,3-dihydrobenzo[b][1,4]dioxin-5-ol
		w/o MS2: 6,7-Dihydroxycoumarin;esculetin
		w/o MS2: 6,7-dimethoxy-1-phenyl-8H-benzo[c]indolo[3,2,1-ij][1,5]naphthyridin-8-one
		w/o MS2: 6,8-bis(morpholino-4-iummethyl)-4-oxo-3-(4-(((2S,3R,4S,5S,6R)-3,4,5-trihydroxy-6-(hydroxymethyl)tetrahydro-2H-pyran-2-yl)oxy)phenyl)-4H-chromene-5,7-bis(olate)
		w/o MS2: 6-hydroxy-7-methyoxyscytophycin E
		w/o MS2: 7-(2-hydroxypropan-2-yl)-1,4a-dimethyl-2,3,4,5,6,7,8,8a-octahydronaphthalen-1-ol
		w/o MS2: 7',8',9',10'-Tetrahydro-beta-cryptoxanthin; FAB-EBEB; MS2; m/z
		w/o MS2: 7,8-Didehydroastaxanthin; FAB-EBEB; MS2; m/z
		w/o MS2: 7,8-dihydroxy-5,6-dimethoxy-2-phenyl-4H-chromen-4-one
		w/o MS2: 7-[(6-hydroxy-5,5,8a-trimethyl-2-methylidene-3,4,4a,6,7,8-hexahydro-1H-naphthalen-1-yl)methoxy]chromen-2-one
		w/o MS2: 7-hydroxy-coumarin
		w/o MS2: 7-Hydroxymitragynine
		w/o MS2: 7-methoxy-2-methyl-3-phenyl-4H-chromen-4-one
		w/o MS2: 7-Oxocholesterol
		w/o MS2: 8-[(2R,3S)-5,7-dihydroxy-2-(4-hydroxyphenyl)-4-oxo-2,3-dihydrochromen-3-yl]-5,7-dihydroxy-2-(4-hydroxyphenyl)chromen-4-one
		w/o MS2: 8-acetamido-2-methyl-7-oxononanoic acid
		w/o MS2: 8-hydroxy-6,7-dimethoxy-2H-chromen-2-one
		w/o MS2: ACARBOSE
		w/o MS2: Acetochlor; LC-ESI-ITFT; MS2; CE
		w/o MS2: Agelasine (Stereochemistry Of Diterpene Unknown)
		w/o MS2: Alanine
		w/o MS2: Albuterol; LC-ESI-QTOF; MS2; CE
		w/o MS2: ALIZARIN
		w/o MS2: Alpha Cyperone
		w/o MS2: Alpha-Boswellic acid
		w/o MS2: Ambiguine_C_isonitrile
		w/o MS2: andrographolide
		w/o MS2: Arctiin
		w/o MS2: Atenolol acid; LC-ESI-ITFT; MS2; CE
		w/o MS2: austadiol
		w/o MS2: Azithromycin
		w/o MS2: Beauverolide I
		w/o MS2: BENZALDEHYDE
		w/o MS2: Beta-Caryophyllene Alcohol
		w/o MS2: beta-Hydroxyisovaleric acid
		w/o MS2: beta-N-Methylaminoalanine
		w/o MS2: bilobol
		w/o MS2: Bimatoprost
		w/o MS2: Bipleiophylline
		w/o MS2: Boldenone_Undecylenate; LC-ESI-QTOF; MS2; CE
		w/o MS2: BRUCINE
		w/o MS2: Bufotalin
		w/o MS2: Bullatine B
		w/o MS2: Bullatine G
		w/o MS2: Buprenorphine; LC-ESI-QTOF; MS2; CE
		w/o MS2: Butyric acid
		w/o MS2: C14H26N2O3S; PlaSMA ID-1579
		w/o MS2: C17-Sphinganine
		w/o MS2: C18H37NO4; PlaSMA ID-1812
		w/o MS2: C9H8O2; PlaSMA ID-95
		w/o MS2: Campesterol
		w/o MS2: Capsorubin; FAB-EBEB; MS2; m/z
		w/o MS2: Carveol
		w/o MS2: Ceridimine
		w/o MS2: Cerivastatin
		w/o MS2: Chasmanine
		w/o MS2: Chaulmoogric Acid
		w/o MS2: Chlortoluron; LC-ESI-ITFT; MS2; CE
		w/o MS2: cholest-5-en-3-ol
		w/o MS2: Cholestan-3-One
		w/o MS2: CHOLESTANE
		w/o MS2: Cholic Acid
		w/o MS2: Chrysanthemic Acid
		w/o MS2: Chrysanthemyl Alcohol
		w/o MS2: Chrysin
		w/o MS2: Cimiracemoside D
		w/o MS2: CINNAMYL ALCOHOL
		w/o MS2: Cinobufagin
		w/o MS2: CocamidoprpylBetaine
		w/o MS2: Colladine [M-H2O+H]+
		w/o MS2: Conessine
		w/o MS2: Coprostanone; LC-APPI-QQ; MS2; CE
		w/o MS2: Corynoxeine
		w/o MS2: Cotoin
		w/o MS2: CUDA* (internal standard)
		w/o MS2: Cyclopyrroxanthin; FAB-EBEB; MS2; m/z
		w/o MS2: D-(+)-Cellotriose
		w/o MS2: D617; LC-ESI-ITFT; MS2; CE
		w/o MS2: D-Ala-D-ala
		w/o MS2: Darutigenol
		w/o MS2: Dehydro fucoxanthin acetate; FAB-EBEB; MS2; m/z
		w/o MS2: dehydrocurvularin
		w/o MS2: Dehydrophytosphingosine (not validated, isomer of 1679); PlaSMA ID-1677
		w/o MS2: deltaline
		w/o MS2: delta-tocopherol
		w/o MS2: Dendrobine
		w/o MS2: Denudatine
		w/o MS2: Deoxycholic acid
		w/o MS2: Deoxymyxol 2'-(2,4-di-O-methyl-fucoside); FAB-EBEB; MS2; m/z
		w/o MS2: Dereplicator Identification - (2R)-beta,beta-Caroten-2-ol
		w/o MS2: Dereplicator Identification - triol_glucoside
		w/o MS2: Desferrioxamine B
		w/o MS2: Desoxypeganine
		w/o MS2: Diacetylpyxinol
		w/o MS2: Dibucaine (Cinchocaine) HCl
		w/o MS2: dihydroalbocycline
		w/o MS2: Dihydrocapsaicin
		w/o MS2: Dihydrokawain
		w/o MS2: Diosgenin
		w/o MS2: DL-Dihydrozeatin
		w/o MS2: Docosapentaenoic acid (DPA; cis-22:5n-3)
		w/o MS2: Dodemorph
		w/o MS2: D-Sorbitol; LC-ESI-QTOF; MS2; CE
		w/o MS2: Dyclonine hydrochloride
		w/o MS2: Ebselen
		w/o MS2: Eicosanoids_18-HEPE_C20H30O3
		w/o MS2: ellipticine
		w/o MS2: Enoxolone
		w/o MS2: EP_M451
		w/o MS2: Ergosterol Peroxide_120246
		w/o MS2: Erucamide
		w/o MS2: Erythromycin (E-Mycin)
		w/o MS2: Erythromycin; LC-ESI-QTOF; MS2; CE
		w/o MS2: ethyl 2-((4-methyl-2-oxo-2H-chromen-7-yl)oxy)propanoate
		w/o MS2: Euojaponine D
		w/o MS2: Fenpropidin
		w/o MS2: Fexofenadine HCl
		w/o MS2: Fisherellin A
		w/o MS2: Fluphenazine
		w/o MS2: Forsythoside E
		w/o MS2: Fucoxanthin
		w/o MS2: Gabapentin; LC-ESI-ITFT; MS2; CE
		w/o MS2: galanthamine
		w/o MS2: galbulin
		w/o MS2: Ganoderal A
		w/o MS2: Ganoderic acid I
		w/o MS2: Gaultherin
		w/o MS2: Geranylgeranyl 1,4-hydroquinone
		w/o MS2: Germbudine
		w/o MS2: Ginkgolic Acid C13-0
		w/o MS2: Ginkgolic Acid C15-1
		w/o MS2: Ginsenoside Rk2
		w/o MS2: Glabrol
		w/o MS2: GLYCEROL
		w/o MS2: Glycerol tritetradecanoate
		w/o MS2: Glyceryl tridodecanoate
		w/o MS2: Glyceryl trimyristate
		w/o MS2: Glyceryl trioctanoate
		w/o MS2: Glycocholic Acid
		w/o MS2: glycodeoxycholic acid
		w/o MS2: glycohyocholic acid
		w/o MS2: glycoursodeoxycholic acid
		w/o MS2: glycyrrhetic acid
		w/o MS2: Grayanotoxin I
		w/o MS2: harringtonine
		w/o MS2: Heptadecanoic acid
		w/o MS2: Homoharringtonine
		w/o MS2: Hupehenine
		w/o MS2: hyperin
		w/o MS2: Ifenprodil
		w/o MS2: iodinated analogue of makaluvone
		w/o MS2: Irbesartan; LC-ESI-ITFT; MS2; CE
		w/o MS2: Irgarol; LC-ESI-ITFT; MS2; CE
		w/o MS2: Isoferulic Acid
		w/o MS2: isopsoralidin
		w/o MS2: Jatrophane ester JE-C1
		w/o MS2: Karacoline
		w/o MS2: Kaurenoic acid
		w/o MS2: KOBUSONE
		w/o MS2: Lagochilin
		w/o MS2: Lauryl diethanolamide
		w/o MS2: L-beta-homotyrosine-HCl
		w/o MS2: Leupeptin; LC-ESI-QTOF; MS2; CE
		w/o MS2: licoflavanone
		w/o MS2: linoleic acid
		w/o MS2: lithocholic acid
		w/o MS2: Lovastatin hydroxy acid observed in lovastatin standard
		w/o MS2: LPC 18:2; PlaSMA ID-2753
		w/o MS2: LPE 18:3; PlaSMA ID-2582
		w/o MS2: Luteolin 7-glucuronide
		w/o MS2: Lycopene-5,6-diol; FAB-EBEB; MS2; m/z
		w/o MS2: Macamide B
		w/o MS2: Magnocurarine
		w/o MS2: Marineosin A
		w/o MS2: Matrine
		w/o MS2: Melophlin B/C/L/N/O
		w/o MS2: Melophlin M
		w/o MS2: MENTHOL(-)
		w/o MS2: Methadone; LC-ESI-ITFT; MS2; CE
		w/o MS2: Methoxetamine
		w/o MS2: methyl 10-acetyloxy-4,5,9-trihydroxy-1,4a-dimethyl-7-propan-2-yl-2,3,4,9,10,10a-hexahydrophenanthrene-1-carboxylate
		w/o MS2: methyl 2-(8-methyl-3a,4,5,6-tetrahydro-1H-pyrazino[3,2,1-jk]carbazol-3(2H)-yl)acetate
		w/o MS2: methyl 3-(3,4-dihydroxyphenyl)-2-[[4-hydroxy-3-(3-methylbut-2-enyl)phenyl]methyl]-4-methoxy-5-oxofuran-2-carboxylate
		w/o MS2: methyl 3-(6-((4-formylpiperazin-1-yl)methyl)-3-hydroxy-4-oxo-4H-pyran-2-yl)-3-(4-((1-methyl-1H-imidazol-2-yl)methoxy)phenyl)propanoate
		w/o MS2: Methyl 3,4,5-trimethoxycinnamate
		w/o MS2: methyl 4-((10R,13R)-3-hydroxy-10,13-dimethyl-2,3,4,7,8,9,10,11,12,13,14,15,16,17-tetradecahydro-1H-cyclopenta[a]phenanthren-17-yl)pentanoate
		w/o MS2: methyl 5,6-diacetyloxy-10-hydroxy-2,4b,7,7,10a,12a-hexamethyl-12-methylidene-1,4,8-trioxo-4a,5,6,6a,9,10,10b,11-octahydronaphtho[1,2-h]isochromene-2-carboxylate
		w/o MS2: Methyl Fexofenadine
		w/o MS2: methyl palmitate
		w/o MS2: Metolachlor morpholinone; LC-ESI-ITFT; MS2; CE
		w/o MS2: MEX_222.1488_17.1
		w/o MS2: Microcolin E
		w/o MS2: Microcolin F
		w/o MS2: Microcolin H
		w/o MS2: MLS000860001-01!(+/-)-PPHT hydrochloride
		w/o MS2: MLS001056761-01!
		w/o MS2: MLS001142660-01!1-[1-[(2S)-3-methyl-2-[(4-methylphenyl)sulfonylamino]pentanoyl]piperidine-4-carbonyl]piperidine-4-carboxamide
		w/o MS2: MLS001148124-01!
		w/o MS2: MLS001148641-01!(+)-BUTACLAMOL HYDROCHLORIDE
		w/o MS2: MLS001333730-01!
		w/o MS2: MLS002172460-01!MG 62477257-42-2
		w/o MS2: MLS002207196-01!Dimethoate60-51-5
		w/o MS2: MLS002207232-01!HEXETIDINE141-94-6
		w/o MS2: MLS002222329-01!26305-03-3
		w/o MS2: MMV020120
		w/o MS2: MMV024311
		w/o MS2: MMV024397
		w/o MS2: MMV054312
		w/o MS2: MMV099637
		w/o MS2: MMV407834
		w/o MS2: MMV676588
		w/o MS2: MMV688270
		w/o MS2: MMV688466
		w/o MS2: MONENSIN SODIUM (monensin A is shown)
		w/o MS2: Moroidin-[QLLVWRSH]
		w/o MS2: N-(1-((2-amino-2-oxoethyl)amino)-4-methyl-1-oxopentan-2-yl)-1-(8-(6,7-dimethyl-4-oxo-4H-chromen-2-yl)-4H-benzo[d][1,3]dioxine-6-carbonyl)pyrrolidine-2-carboxamide
		w/o MS2: N-(1-oxo-1-(3,5,6,7-tetrahydrospiro[imidazo[4,5-c]pyridine-4,4'-piperidin]-1'-yl)propan-2-yl)furan-2-carboxamide
		w/o MS2: N-(3-Methoxybenzyl)oleamide
		w/o MS2: N-(3-Methoxybenzyl)palmitamide
		w/o MS2: N-(6-methoxypyridin-3-yl)-1-methyl-1H-indole-6-carboxamide
		w/o MS2: N,N'-((7S,7'S)-(hexane-1,6-diylbis(azanediyl))bis(1,2,3-trimethoxy-9-oxo-5,6,7,9-tetrahydrobenzo[a]heptalene-10,7-diyl))diacetamide
		w/o MS2: N,N-Diethyl-4-hydroxybenzamide; LC-ESI-QTOF; MS2; [M+H]+; CE
		w/o MS2: N,N-Dimethyldodecylamine N-oxide
		w/o MS2: N,O-Didesmethylvenlafaxine; LC-ESI-ITFT; MS2; CE
		w/o MS2: N-[5-[[4-[4-[acetyl(hydroxy)amino]butylamino]-4-oxobutanoyl]-hydroxyamino]pentyl]-N'-(5-aminopentyl)-N'-hydroxybutanediamide
		w/o MS2: N1-Acetylspermine
		w/o MS2: Nakijiquinone D
		w/o MS2: Nakijiquinone O
		w/o MS2: Nandrolone; LC-ESI-QTOF; MS2; CE
		w/o MS2: Naringenin-7-O-beta-D-glucoside
		w/o MS2: N-Benzyloleamide
		w/o MS2: NCGC00160225-01!SONGORINE N-OXIDE
		w/o MS2: NCGC00160280-01!N-methyl-metacryloyl-lupinine
		w/o MS2: NCGC00160344-01!4N-butyl-ajmalinium
		w/o MS2: NCGC00169102-02!2-[5-[2-[2-[5-[2-[2-[5-[2-[2-[5-(2-hydroxybutyl)oxolan-2-yl]propanoyloxy]propyl]oxolan-2-yl]propanoyloxy]propyl]oxolan-2-yl]propanoyloxy]propyl]oxolan-2-yl]propanoic acid
		w/o MS2: NCGC00169348-03!(3Z)-3-[[5-(2-methylbut-3-en-2-yl)-1H-imidazol-4-yl]methylidene]-6-propan-2-ylpiperazine-2,5-dione
		w/o MS2: NCGC00169456-02_C21H38O10_(1R,2R,4aS,5S,8S,8aR)-5,8-Dihydroxy-4a-(hydroxymethyl)-2-(2-hydroxy-2-propanyl)-8-methyldecahydro-1-naphthalenyl beta-D-glucopyranoside
		w/o MS2: NCGC00169629-02_C27H28N2O4_Benzenepropanamide, N-[2-(acetyloxy)-1-(phenylmethyl)ethyl]-alpha-(benzoylamino)-
		w/o MS2: NCGC00179704-03!2-(8-hydroxy-4a,8-dimethyl-1,2,3,4,5,6,7,8a-octahydronaphthalen-2-yl)prop-2-enoic acid
		w/o MS2: NCGC00179850-02_C42H66O16_Hexopyranose, 1-O-[(3beta,5xi,9xi)-3-(hexopyranuronosyloxy)-23,24-dihydroxy-28-oxoolean-12-en-28-yl]-
		w/o MS2: NCGC00179986-02!2-[[4-[2-[(2S,3R,4S,5S,6R)-3-acetyloxy-4,5-dihydroxy-6-(hydroxymethyl)oxan-2-yl]oxy-4-(2-hydroxy-4-methoxy-6-methylbenzoyl)oxy-6-methylbenzoyl]oxy-2-hydroxy-6-methylbenzoyl]amino]propanoic acid
		w/o MS2: NCGC00247500-02!(2E,4E,12E)-13-(1,3-benzodioxol-5-yl)-N-(2-methylpropyl)trideca-2,4,12-trienamide
		w/o MS2: NCGC00347382-02!(2E,8E)-9-(1,3-benzodioxol-5-yl)-1-piperidin-1-ylnona-2,8-dien-1-one
		w/o MS2: NCGC00347509-02!(2E,6E)-3,7,11,15,19,23,27,31,35-nonamethylhexatriaconta-2,6,34-triene-1,11,15,19,23,27,31-heptol
		w/o MS2: NCGC00347557-02!4,4,10,13,14-pentamethyl-17-(1,5,6-trihydroxy-6-methylheptan-2-yl)-2,3,5,6,7,11,12,15,16,17-decahydro-1H-cyclopenta[a]phenanthrene-2,3,12-triol
		w/o MS2: NCGC00380102-01!3-hexadecyl-4-methoxy-5-methyloxolan-2-one
		w/o MS2: NCGC00380106-01_C31H48O16_alpha-D-Glucopyranoside, 4-O-acetyl-6-O-(2-methyl-1-oxobutyl)-1-O-(3-methyl-1-oxobutyl)-beta-D-fructofuranosyl 2-O-[(2E)-2-methyl-1-oxo-2-buten-1-yl]-, 6-acetate
		w/o MS2: NCGC00380117-01_C27H41NO4_(7E)-3-Isobutyl-4,5,8,12,12-pentamethyl-3,3a,4,6a,9,10,10a,13a,14,15-decahydro-1H-[1,3]dioxolo[7,8]cycloundeca[1,2-d]isoindole-1,16(2H)-dione
		w/o MS2: NCGC00380138-01!
		w/o MS2: NCGC00380262-01!2,3,5,7-tetramethoxy-9,10-dihydrophenanthrene
		w/o MS2: NCGC00380283-01!4-[5-[[4-[5-[acetyl(hydroxy)amino]pentylamino]-4-oxobutanoyl]-hydroxyamino]pentylamino]-4-oxobutanoic acid
		w/o MS2: NCGC00380405-01_C24H35NO5_1H-Cycloundec[d]isoindole-1,12,15-trione, 2,3,3a,4,6a,9,10,11,13,14-decahydro-11,13-dihydroxy-4,5,8-trimethyl-3-(2-methylpropyl)-, (7E)-
		w/o MS2: NCGC00380444-01_C16H20O3_2-Naphthaleneacetic acid, 1,2,3,7,8,8a-hexahydro-8,8a-dimethyl-alpha-methylene-7-oxo-, methyl ester, (2R,8R,8aR)-
		w/o MS2: NCGC00380598-01_C30H49N5O9_3-(3-sec-Butyl-6-isopropyl-5,8,9-trimethyl-1,4,7,10,14,17-hexaoxoicosahydropyrrolo[1,2-d][1,4,7,10,13,16]oxapentaazacyclononadecin-16-yl)-2-methylpropanoic acid
		w/o MS2: NCGC00380699-01!
		w/o MS2: NCGC00380799-01!5-[5-[5-(3,5-dihydroxydecanoyloxy)-3-hydroxydecanoyl]oxy-3-hydroxydecanoyl]oxy-3-hydroxydecanoic acid
		w/o MS2: NCGC00380804-01_C31H48O10_(2R,3S,4E,6E,8E,10E,12E,14R,15R,16R,18R,22S,24S,26S,27R)-14,16,18,22,24,26-Hexahydroxy-2,3,27-trimethyl-28-oxooxacyclooctacosa-4,6,8,10,12-pentaene-15-carboxylic acid
		w/o MS2: NCGC00380823-01!2-(14-methylpentadecanoylamino)-3-phenylpropanoic acid
		w/o MS2: NCGC00380846-01![5-hydroxy-3-(hydroxymethyl)-2-oxo-6-propan-2-ylcyclohex-3-en-1-yl] 3-methylbutanoate
		w/o MS2: NCGC00380898-01!(2E,4E,14E)-13-hydroperoxy-1-piperidin-1-ylicosa-2,4,14-trien-1-one
		w/o MS2: NCGC00381130-01!methyl (2E,8E)-9-[3a-hydroxy-6,7-dimethyl-1-(2-methylpropyl)-3-oxo-2,4,7,7a-tetrahydro-1H-isoindol-4-yl]-4,5-dihydroxy-8-methylnona-2,8-dienoate
		w/o MS2: NCGC00381146-01!2-[5-[2-[2-[5-(2-oxopropyl)oxolan-2-yl]propanoyloxy]butyl]oxolan-2-yl]propanoic acid
		w/o MS2: NCGC00381156-01_C24H30O6_Methyl 3-[(1E,3E)-3,5-dimethyl-1,3-heptadien-1-yl]-8-hydroxy-6a,8-dimethyl-6-oxo-6a,8,9,9a-tetrahydro-6H-furo[2,3-h]isochromene-9-carboxylate
		w/o MS2: NCGC00381175-01!3-hydroxy-2-[[3-[3-(3-hydroxy-6-methylheptanoyl)oxy-6-methylheptanoyl]oxy-8-methylnonanoyl]amino]propanoic acid
		w/o MS2: NCGC00381186-01_C27H31NO5_8H-Pyrano[2,3-f]quinolin-8-one, 2,7,9,10-tetrahydro-10-hydroxy-9-methoxy-10-(4-methoxyphenyl)-2-methyl-2-(4-methyl-3-penten-1-yl)-, (2S,9R,10R)-
		w/o MS2: NCGC00381206-01_C40H60O10_1-Naphthalenebutanoic acid, decahydro-beta,6-dihydroxy-alpha-(2-hydroxyethylidene)-5-(hydroxymethyl)-5,8a-dimethyl-2-methylene-, (4E)-4-[2-[(1R,4aS,5R,6R,8aS)-decahydro-6-hydroxy-5-(hydroxymethyl)-5,8a-dimethyl-2-methylene-1-naphthalenyl]ethylidene]tetrahydro-5-oxo-3-furanyl ester, (alphaE,1R,4aS,5R,6R,8aS)-
		w/o MS2: NCGC00381224-01!4-[2-[[4-[[2-[(2-acetamido-3-methylbutanoyl)amino]-3-methylbutanoyl]amino]-3-hydroxy-6-methylheptanoyl]amino]propanoylamino]-3,7-dihydroxy-6-methylheptanoic acid
		w/o MS2: NCGC00381375-01!(6E)-heptadeca-6,16-diene-1,2,4-triol
		w/o MS2: NCGC00381386-01!2-(7-hydroxy-6-methyloctyl)-2H-furan-5-one
		w/o MS2: NCGC00381398-01_C17H26O4_6-[(2E,4E)-4,6-Dimethyl-2,4-octadienoyl]-2,3-dihydroxy-2-methylcyclohexanone
		w/o MS2: NCGC00381425-01!8-hydroxy-8-(3-octyloxiran-2-yl)octanoic acid
		w/o MS2: NCGC00384680-01_C17H24O4_Bicyclo[7.2.0]undec-4-en-3-one, 11-[(acetyloxy)methyl]-4-(hydroxymethyl)-11-methyl-8-methylene-, (1R,4Z,9S)-
		w/o MS2: NCGC00384699-01!(2E,6E,10E)-3,7,11,15,19,23,27,31,35-nonamethylhexatriaconta-2,6,10,34-tetraene-1,15,19,23,27,31-hexol
		w/o MS2: NCGC00384765-01_C20H32O9_(1beta,2alpha,4xi,5xi,9xi,11alpha,12alpha,13xi,15beta)-1,2,4,11,12,14,15-Heptahydroxypicrasan-16-one
		w/o MS2: NCGC00384783-01_C17H25NO3_Azepino[3,2,1-hi]furo[3,2-e]indole-2,10-dione, 8-ethyldodecahydro-11-methyl-, (7aR,8R,8aS,11S,11aS,11bR,11cR)-
		w/o MS2: NCGC00384951-01!2-(6-hydroxy-6-methylheptyl)-2H-furan-5-one
		w/o MS2: NCGC00384966-01_C14H22O4_3-Hydroxy-1a,5-bis(hydroxymethyl)-5,6b-dimethyloctahydrocyclopropa[e]inden-2(1H)-one
		w/o MS2: NCGC00385008-01!3-[4-[5-(acetyloxymethyl)-3,4-dihydroxyoxolan-2-yl]oxy-3-(2,5-dihydroxy-6-methylhept-6-en-2-yl)-6,9a,9b-trimethyl-7-prop-1-en-2-yl-1,2,3,3a,4,5,5a,7,8,9-decahydrocyclopenta[a]naphthalen-6-yl]propanoic acid
		w/o MS2: NCGC00385028-01_C15H20O5_Bisoxireno[4,5:8,9]cyclodeca[1,2-b]furan-4(1aH)-one, 2,2a,6,6a,7a,8,9,9a-octahydro-2a-hydroxy-1a,5,7a-trimethyl-, (1aS,2aR,6aR,7aS)-
		w/o MS2: NCGC00385068-02_C20H28O13_Benzoic acid, 4-methoxy-2-[(6-O-beta-D-xylopyranosyl-beta-D-glucopyranosyl)oxy]-, methyl ester
		w/o MS2: NCGC00385079-01_C19H34O7_4-(4-Hydroxy-2,6,6-trimethyl-1-cyclohexen-1-yl)-2-butanyl beta-D-glucopyranoside
		w/o MS2: NCGC00385107-01_C23H32O9_Cyclohexaneacetic acid, 6-[4-(acetyloxy)-3-hydroxy-2-methylene-1-oxobutoxy]-4-ethenyl-2-hydroxy-3-[1-(hydroxymethyl)ethenyl]-4-methyl-alpha-methylene-, methyl ester
		w/o MS2: NCGC00385110-01_C20H38O2_(2R)-1-(5-Hydroxy-3-methylpentyl)-2,5,5,8a-tetramethyldecahydro-2-naphthalenol
		w/o MS2: NCGC00385123-01_C22H30O6_7b,9-Dihydroxy-3-(hydroxymethyl)-1,1,6,8-tetramethyl-5-oxo-1,1a,1b,4,4a,5,7a,7b,8,9-decahydro-9aH-cyclopropa[3,4]benzo[1,2-e]azulen-9a-yl acetate
		w/o MS2: NCGC00385148-01_C37H42O13_(1S,2R,4S,5R,6S,7S,8R,9R,12R)-4,7,12-Triacetoxy-6-(acetoxymethyl)-2,10,10-trimethyl-11-oxatricyclo[7.2.1.0~1,6~]dodecane-5,8-diyl dibenzoate
		w/o MS2: NCGC00385238-01_C25H36O4_
		w/o MS2: NCGC00385245-01!(2E,4E,14E)-15-(1,3-benzodioxol-5-yl)-N-(2-methylpropyl)pentadeca-2,4,14-trienamide
		w/o MS2: NCGC00385291-01_C19H30O8_3-Buten-2-one, 4-[4-(beta-D-glucopyranosyloxy)-2-hydroxy-2,6,6-trimethylcyclohexylidene]-
		w/o MS2: NCGC00385302-01_C42H68O14_(3beta,5xi,9xi)-3-{[2-O-(beta-D-Glucopyranosyl)-beta-D-glucopyranosyl]oxy}-23-hydroxyolean-12-en-28-oic acid
		w/o MS2: NCGC00385352-01!7-methoxy-9,10-dihydrophenanthrene-2,5-diol
		w/o MS2: NCGC00385362-01_C27H38O4_(2E,6E,10E)-13-[(2R)-6-Hydroxy-2,8-dimethyl-3,4-dihydro-2H-chromen-2-yl]-2,6,10-trimethyl-2,6,10-tridecatrienoic acid
		w/o MS2: NCGC00385411-01_C24H28O10_Spiro[furan-3(2H),1'(4'H)-naphthalene]-4'a,5'(5'H)-dicarboxylic acid, 6'-(acetyloxy)-5-(3-furanyl)-4,5,6',7',8',8'a-hexahydro-5'-hydroxy-2'-methyl-2-oxo-, dimethyl ester
		w/o MS2: NCGC00385427-01!17-[2,3-dihydroxy-6-methyl-6-[3,4,5-trihydroxy-6-(hydroxymethyl)oxan-2-yl]oxyheptan-2-yl]-2,3,14-trihydroxy-10,13-dimethyl-2,3,4,5,9,11,12,15,16,17-decahydro-1H-cyclopenta[a]phenanthren-6-one
		w/o MS2: NCGC00385486-01_C25H34O5_2-Butenoic acid, 2-methyl-, (2R,3R,5R)-2,6,6,9-tetramethyl-11-oxotricyclo[5.4.0.0~2,8~]undec-9-ene-3,5-diyl ester, (2Z,2'Z)-
		w/o MS2: NCGC00385528-01_C29H40O10_7aH,13aH-Cyclopenta[7,8]phenanthro[2,3-b]pyrano[3,2-e][1,4]dioxin-13a-carboxaldehyde, 1-(2,5-dihydro-5-oxo-3-furanyl)eicosahydro-1,3a,11,11a-tetrahydroxy-9,15a-dimethyl-, (1S,3aS,3bR,6aR,9R,11R,11aS,12aR,13aR,15aS)-
		w/o MS2: NCGC00385536-01!(2E,4E)-N-(1,3-dihydroxy-3-methylpentan-2-yl)-2-methylhexa-2,4-dienamide
		w/o MS2: NCGC00385752-01!methyl (1R,4aS,8S,8aS)-3-methoxy-1-methyl-8-[(2S,3R,4S,5S,6R)-3,4,5-trihydroxy-6-(hydroxymethyl)oxan-2-yl]oxy-1,3,4,4a,8,8a-hexahydropyrano[3,4-c]pyran-5-carboxylate
		w/o MS2: NCGC00385817-01!(2E,4E)-N-(2-methylpropyl)deca-2,4-dienamide
		w/o MS2: NCGC00385919-01_C20H34O_2-Penten-1-ol, 5-[(1S,4aS,8aS)-decahydro-5,5,8a-trimethyl-2-methylene-1-naphthalenyl]-3-methyl-, (2E)-
		w/o MS2: NCGC00386000-01!3-pentadecylbenzene-1,2-diol
		w/o MS2: NCGC00386007-01_C33H48O10_(2alpha,5alpha,9alpha,10beta,14beta)-2,5,9,10-Tetraacetoxytaxa-4(20),11-dien-14-yl 2-methylbutanoate
		w/o MS2: N-Cyclohexylformamide
		w/o MS2: N-dodecanoyl-S-homoserine lactone
		w/o MS2: Neoruscogenin
		w/o MS2: NEROL
		w/o MS2: Nervonic Acid
		w/o MS2: n-methyl-2,4-dihydroxy-3-phenylquinoline
		w/o MS2: N-Methylparoxetine
		w/o MS2: N-Nitrosomorpholine
		w/o MS2: Nordihydrocapsaicin
		w/o MS2: Octadecanedioic acid
		w/o MS2: O-geranylconiferyl alcohol
		w/o MS2: Oleandrin
		w/o MS2: ONONETIN
		w/o MS2: Oridonin
		w/o MS2: Orlistat
		w/o MS2: PAF (Platelet Activating Factor)
		w/o MS2: Palmitoleoyl Ethanolamide
		w/o MS2: Palmitoyl Ethanolamide
		w/o MS2: Palonosetron HCl
		w/o MS2: Peimine
		w/o MS2: Peimisine
		w/o MS2: Pellasoren A
		w/o MS2: Pelletierine Hydrochloride
		w/o MS2: Pesticide2_Benfuracarb_C20H30N2O5S_Oncol
		w/o MS2: Pesticide3_Propoxur_C11H15NO3_Baygon
		w/o MS2: Pesticide4_Cymoxanil_C7H10N4O3_(2E)-2-Cyano-N-(ethylcarbamoyl)-2-(methoxyimino)acetamide
		w/o MS2: Pesticide5_Metribuzin_C8H14N4OS_4-Amino-6-(2-methyl-2-propanyl)-3-(methylsulfanyl)-1,2,4-triazin-5(4H)-one
		w/o MS2: Phenyltetrazole
		w/o MS2: phosphatidylethanolamine (14:0/15:0)
		w/o MS2: Phosphatidylethanolamine (16:0/18:2) Abbr: PLPE
		w/o MS2: Phosphatidylethanolamine (20:3/16:0) Abbr: hLPPE
		w/o MS2: pinolidoxin
		w/o MS2: pseudolaric acid B
		w/o MS2: Putative (3-hydroxyoctadecanoyl)glycine
		w/o MS2: Pyroglutamic acid
		w/o MS2: Rhynchophylline
		w/o MS2: Rimcazole
		w/o MS2: Salidroside
		w/o MS2: Sarcinaxanthin; FAB-EBEB; MS2; m/z
		w/o MS2: Scytophycin C
		w/o MS2: Solasodiene (not validated); PlaSMA ID-2172
		w/o MS2: Stearamide
		w/o MS2: Strychnopentamine
		w/o MS2: Tanshinone I
		w/o MS2: taurohyocholic acid
		w/o MS2: tauroursodeoxycholic acid
		w/o MS2: Tetrahydrogambogic Acid
		w/o MS2: Thalsimine
		w/o MS2: Tobramycin, N-propionyl derivative likely
		w/o MS2: Tolytoxin
		w/o MS2: tomatidine
		w/o MS2: Tomatidine HCl
		w/o MS2: trans-Zeatin
		w/o MS2: trimethyl(2-{[3-[octadeca-9,12-dienoyloxy]-2-(octadecanoyloxy)propyl phosphonato]oxy}ethyl)azanium
		w/o MS2: Tyramine; PlaSMA ID-59
		w/o MS2: Ursonic acid
		w/o MS2: Valactamide A putative
		w/o MS2: Vecuronium; LC-ESI-QTOF; MS2; CE
		w/o MS2: veratramine
		w/o MS2: Viramune
		w/o MS2: Viridiflorine
		Warfarin; LC-ESI-ITFT; MS2; CE
