# Supplementary material for: Gut Microbial Genetic Variation Prolongs Host Healthy Longevity and Remodels Metabolome and Proteome in Drosophila Melanogaster
Source: Adv Sci (Weinh). 2025 Sep 26;12(47):e05469. doi: 10.1002/advs.202505469 (PMC12713025; doi:10.1002/advs.202505469)
Supplement: Supplementary file 5 — Supporting Information [file ADVS-12-e05469-s004.xlsx]

## Sheet: 19 proteins
Protein.Names	Genes	First.Protein.Description
A0A0B4K7Z1_DROME;Q9GP66_DROME;Q9W1X5_DROME	nahoda	Nahoda, isoform C
A8JNM3_DROME;M9PEM7_DROME;Q7KU90_DROME;Q7KU93_DROME;Q9U741_DROME	lqf	Liquid facets, isoform F
Q9W0B2_DROME	anon-WO0118547.268	LD19311p
B6E0P6_DROME	atp6	ATP synthase subunit a
GNA1_DROME	Gnpnat	Probable glucosamine 6-phosphate N-acetyltransferase
A1Z9G7_DROME;B5RIE1_DROME;Q8MZ89_DROME	CG13337;CG13337-RA;Dmel\CG13337	Uncharacterized protein, isoform A
G3LFG9_DROME;G3LFI2_DROME;Q0E9G4_DROME;Q961L4_DROME	CG1600;Drat	CG1600-PA
ARL1_DROME	Arl1	ADP-ribosylation factor-like protein 1
DHSD_DROME	SdhD	Succinate dehydrogenase [ubiquinone] cytochrome b small subunit, mitochondrial
Q9VKS9_DROME	Acp	GH10507p
FMRF_DROME	FMRFa	FMRFamide-related peptides
Q9VDV2_DROME	Dmel\CG6195	AT06125p
MINY3_DROME	mindy3	Ubiquitin carboxyl-terminal hydrolase MINDY-3 homolog
A1Z8U0_DROME	Prp8	Pre-mRNA processing factor 8
L0MLJ3_DROME	Dmel\CG1674	Uncharacterized protein, isoform M
COX3_DROME	COX3	Cytochrome c oxidase subunit 3
ARM_DROME	arm	Armadillo segment polarity protein
ACE_DROME	Ance	Angiotensin-converting enzyme
MXT_DROME	mxt	Eukaryotic translation initiation factor 4E-binding protein Mextli

## Sheet: Enrichment
Category	Term	Count	PValue	Genes
KEGG	Oxidative phosphorylation	3	0.000257687	ATP6;COX3;SDHD
KEGG	Diabetic cardiomyopathy	3	0.000885516	ATP6;COX3;SDHD
KEGG	Thermogenesis	3	0.00130144	ATP6;COX3;SDHD
KEGG	Parkinson disease	3	0.00159409	ATP6;COX3;SDHD
KEGG	Prion disease	3	0.00207306	ATP6;COX3;SDHD
KEGG	Huntington disease	3	0.00286555	ATP6;COX3;SDHD
KEGG	Amyotrophic lateral sclerosis	3	0.00466573	ATP6;COX3;SDHD
KEGG	Alzheimer disease	3	0.00484664	ATP6;COX3;SDHD
Biological_Process	Positive Regulation Of Phospholipase Activity (GO:0010518)	1	0.0188382	ARL1
Biological_Process	Protein Localization To Golgi Apparatus (GO:0034067)	1	0.026279	ARL1
Biological_Process	Proton Motive Force-Driven Mitochondrial ATP Synthesis (GO:0042776)	1	0.0491884	SDHD
Biological_Process	Proton Motive Force-Driven ATP Synthesis (GO:0015986)	1	0.0555109	SDHD
Biological_Process	Oxidative Phosphorylation (GO:0006119)	1	0.0582084	SDHD
Biological_Process	Aerobic Electron Transport Chain (GO:0019646)	1	0.0626879	SDHD
Biological_Process	Mitochondrial ATP Synthesis Coupled Electron Transport (GO:0042775)	1	0.0644741	SDHD
Biological_Process	Retrograde Transport, Endosome To Golgi (GO:0042147)	1	0.085658	ARL1
Biological_Process	Cytosolic Transport (GO:0016482)	1	0.114045	ARL1
Biological_Process	Golgi Organization (GO:0007030)	1	0.116584	ARL1
Cellular_Component	trans-Golgi Network Membrane (GO:0032588)	1	0.0908825	ARL1
Cellular_Component	Mitochondrial Envelope (GO:0005740)	1	0.130008	SDHD
Cellular_Component	Nuclear Membrane (GO:0031965)	1	0.195055	MINDY3
Cellular_Component	trans-Golgi Network (GO:0005802)	1	0.205819	ARL1
Cellular_Component	Mitochondrial Inner Membrane (GO:0005743)	1	0.298793	SDHD
Cellular_Component	Organelle Inner Membrane (GO:0019866)	1	0.317563	SDHD
Cellular_Component	Mitochondrial Membrane (GO:0031966)	1	0.405651	SDHD
Molecular_Function	K48-linked Deubiquitinase Activity (GO:1990380)	1	0.0141604	MINDY3
Molecular_Function	Heme Binding (GO:0020037)	1	0.0795268	SDHD
Molecular_Function	Cysteine-Type Deubiquitinase Activity (GO:0004843)	1	0.0891442	MINDY3
Molecular_Function	Deubiquitinase Activity (GO:0101005)	1	0.102105	MINDY3
Molecular_Function	Cysteine-Type Peptidase Activity (GO:0008234)	1	0.128341	MINDY3
Molecular_Function	GTP Binding (GO:0005525)	1	0.174695	ARL1
Molecular_Function	Guanyl Ribonucleotide Binding (GO:0032561)	1	0.19428	ARL1
Molecular_Function	GTPase Activity (GO:0003924)	1	0.223957	ARL1
Molecular_Function	Ribonucleoside Triphosphate Phosphatase Activity (GO:0017111)	1	0.227686	ARL1
Molecular_Function	Purine Ribonucleoside Triphosphate Binding (GO:0035639)	1	0.367374	ARL1

## Sheet: Oxidative phosphorylation
Group	Term	Overlap	P-value	Genes
YPL257W	Oxidative phosphorylation	2/133	0.0452816	ATP6;SDHD
YAL044C	Oxidative phosphorylation	2/133	0.0251141	ATP6;SDHD
YML088W	Oxidative phosphorylation	2/133	0.0518486	ATP6;SDHD
YBR041W	Oxidative phosphorylation	2/133	0.0850229	ATP6;SDHD
YNL125C	Oxidative phosphorylation	2/133	0.125066	ATP6;SDHD
YER164W	Oxidative phosphorylation	2/133	0.0346173	ATP6;SDHD
YER169W	Oxidative phosphorylation	1/133	0.437315	ATP6
YER174C	Oxidative phosphorylation	1/133	0.283961	ATP6
YJR044C	Oxidative phosphorylation	2/133	0.0331856	ATP6;SDHD
YAL053W	Oxidative phosphorylation	2/133	0.0485242	ATP6;SDHD
YLL015W	Oxidative phosphorylation	2/133	0.0714776	ATP6;SDHD
