# Supplementary material for: Gut Microbial Genetic Variation Prolongs Host Healthy Longevity and Remodels Metabolome and Proteome in Drosophila Melanogaster
Source: Adv Sci (Weinh). 2025 Sep 26;12(47):e05469. doi: 10.1002/advs.202505469 (PMC12713025; doi:10.1002/advs.202505469)
Supplement: Supplementary file 6 — Supporting Information [file ADVS-12-e05469-s002.xlsx]

## Sheet: KEGG enrichment
Mutant Gene	Metabolite Set	total	hits	Raw p	Compound
YBR041W	Pyrimidine metabolism	39	2	0.0201	Orotidylic acid	Uridine 5'-monophosphate
	Purine metabolism	70	2	0.0597	Cyclic GMP	Allantoin
	Histidine metabolism	16	1	0.09	Histidine
YER164W	Metabolite Set	Total	Hits	P value	Compound
	Primary bile acid biosynthesis	46	3	0.00884	Cholesterol	Chenodeoxycholic acid	Glycine
	Glutathione metabolism	28	2	0.029	Glycine	gamma-Glutamylcysteine
	Glyoxylate and dicarboxylate metabolism	31	2	0.035	Malic acid	Glycine
	Glycerophospholipid metabolism	36	2	0.0462	Phosphatidylethanolamine;	Phosphorylcholine
	Steroid hormone biosynthesis	87	3	0.0485	Cholesterol	Tetrahydrocortisol	Estriol-16-Glucuronide
YER169W	Metabolite Set	Total	Hits	P value	Compound
	Glutathione metabolism	28	3	0.00137	Glutathione	gamma-Glutamylcysteine	Cysteinylglycine
	Tryptophan metabolism	41	3	0.00417	L-Tryptophan	N-Acetylserotonin	Indolepyruvate
YER174C	Metabolite Set	Total	Hits	P value	Compound
	Lysine degradation	30	6	7.86e-05	Lysine	Thiamine pyrophosphate	5-Hydroxylysine	4-Trimethylammoniobutanoic acid	Acetyl-CoA	L-Carnitine
	Butanoate metabolism	15	4	0.000435	Acetoacetic acid	Acetyl-CoA	gamma-Aminobutyric acid	Butyric acid
	Phenylalanine metabolism	8	3	0.000833	Phenylacetaldehyde	Phenylalanine	L-Tyrosine
	Valine, leucine and isoleucine degradation	39	4	0.0167	Acetyl-CoA	Acetoacetic acid	Thiamine pyrophosphate	Isoleucine
	Arginine and proline metabolism	36	3	0.0642	gamma-Aminobutyric acid	S-Adenosylmethionine	N-Acetylputrescine
	Starch and sucrose metabolism	18	2	0.0776	Sucrose	Trehalose
	Tryptophan metabolism	41	3	0.0878	N-Acetylserotonin	Acetyl-CoA	Indoleacetic acid
	Citrate cycle (TCA cycle)	20	2	0.0932	Thiamine pyrophosphate	Acetyl-CoA
YJR044C	Metabolite Set	Total	Hits	P value	Compound
	Citrate cycle (TCA cycle)	20	2	0.0217	Malic acid	Citric acid
	Pantothenate and CoA biosynthesis	20	2	0.0217	Coenzyme A	Uracil
	Glyoxylate and dicarboxylate metabolism	31	2	0.0492	Citric acid	Malic acid
	Linoleic acid metabolism	5	1	0.0572	Linoleic acid
	Glycerophospholipid metabolism	36	2	0.0644	Citicoline	Phosphorylcholine
	Pyrimidine metabolism	39	2	0.0742	Uridine 5'-monophosphate	Uracil
	Tryptophan metabolism	41	2	0.081	N-Acetylserotonin	Indolepyruvate
YAL044C	Metabolite Set	Total	Hits	P value	Compound
	Lysine degradation	30	5	3.26e-05	Lysine	5-Hydroxylysine	4-Trimethylammoniobutanoic acid	Acetyl-CoA	L-Carnitine
	Butanoate metabolism	15	3	0.000898	Acetoacetic acid	Acetyl-CoA	gamma-Aminobutyric acid
	Phenylalanine metabolism	8	2	0.00473	Phenylacetaldehyde	Phenylalanine
	Glutathione metabolism	28	2	0.0542	gamma-Glutamylcysteine	Acetyl-CoA
	Arginine and proline metabolism	36	2	0.0846	gamma-Aminobutyric acid	S-Adenosylmethionine
	Glycerophospholipid metabolism	36	2	0.0846	Phosphorylcholine	Glycerophosphocholine
	Valine, leucine and isoleucine degradation	39	2	0.0971	Acetyl-CoA	Acetoacetic acid
YAL053W	Metabolite Set	Total	Hits	P value	Compound
	Lipoic acid metabolism	28	2	0.00836	Thiamine pyrophosphate	Glycine
	Thiamine metabolism	7	1	0.0359	Thiamine pyrophosphate
	Histidine metabolism	16	1	0.0804	Histidine
	Citrate cycle (TCA cycle)	20	1	0.0996	Thiamine pyrophosphate
	Pantothenate and CoA biosynthesis	20	1	0.0996	Coenzyme A
YLL015W	Metabolite Set	Total	Hits	P value	Compound
	Citrate cycle (TCA cycle)	20	2	0.00823	Thiamine pyrophosphate	Citric acid
	Alanine, aspartate and glutamate metabolism	28	2	0.0159	gamma-Aminobutyric acid	Citric acid
	Arginine and proline metabolism	36	2	0.0256	gamma-Aminobutyric acid	Proline
	Glycerophospholipid metabolism	36	2	0.0256	Phosphorylcholine	Glycerophosphocholine
	Valine, leucine and isoleucine degradation	39	2	0.0298	Thiamine pyrophosphate	Isoleucine
	Thiamine metabolism	7	1	0.0491	Thiamine pyrophosphate
YML088W	Metabolite Set	Total	Hits	P value	Compound
	Butanoate metabolism	15	2	0.0024	gamma-Aminobutyric acid	Glutamic acid
	Alanine, aspartate and glutamate metabolism	28	2	0.00836	Glutamic acid	gamma-Aminobutyric acid
	Arginine and proline metabolism	36	2	0.0136	gamma-Aminobutyric acid	Glutamic acid
	Glycerophospholipid metabolism	36	2	0.0136	Phosphorylcholine	Glycerophosphocholine
	Histidine metabolism	16	1	0.0804	Glutamic acid
	Pantothenate and CoA biosynthesis	20	1	0.0996	Pantothenic acid
YCL051W	Metabolite Set	Total	Hits	P value	Compound
	Fructose and mannose metabolism	20	2	0.00823	Sorbitol	Fructose 1,6-bisphosphate
	Lipoic acid metabolism	28	2	0.0159	Thiamine pyrophosphate	Glycine
	Primary bile acid biosynthesis	46	2	0.0405	Cholesterol	Glycine
	Thiamine metabolism	7	1	0.0491	Thiamine pyrophosphate
	Purine metabolism	70	2	0.086	Guanosine	Cyclic GMP
YPL257W	Metabolite Set	Total	Hits	P value	Compound
	Steroid hormone biosynthesis	87	2	0.0176	Cholesterol	Cortisone
	Pantothenate and CoA biosynthesis	20	1	0.051	Pantothenic acid
	Glycerophospholipid metabolism	36	1	0.0904	Phosphorylcholine
YPL253C	Metabolite Set	Total	Hits	P value	Compound
	Linoleic acid metabolism	5	1	0.0353	Linoleic acid
	Purine metabolism	70	2	0.086	Adenosine	Guanosine
YNL125C	Metabolite Set	Total	Hits	P value	Compound
	Linoleic acid metabolism	5	1	0.0258	Linoleic acid
	Purine metabolism	70	2	0.0478	Cyclic GMP	Allantoin
	Fructose and mannose metabolism	20	1	0.0996	Fructose 1,6-bisphosphate
	Pantothenate and CoA biosynthesis	20	1	0.0996	Coenzyme A
YDR176W	Metabolite Set	Total	Hits	P value	Compound
	Butanoate metabolism	15	4	0.000479	Acetoacetyl-CoA	Acetyl-CoA	gamma-Aminobutyric acid	Glutamic acid
	Glutathione metabolism	28	5	0.000654	Glutathione	gamma-Glutamylcysteine	Glutamic acid	Cysteinylglycine	Acetyl-CoA
	Lysine degradation	30	4	0.0072	Thiamine pyrophosphate	Acetoacetyl-CoA	Acetyl-CoA	L-Carnitine
	Starch and sucrose metabolism	18	3	0.0108	Sucrose	Glucose 6-phosphate	Trehalose
	Phenylalanine metabolism	8	2	0.0175	Phenylacetaldehyde	Phenylalanine
	Steroid hormone biosynthesis	87	6	0.0249	Cholesterol	Progesterone	Allopregnanolone	Cortisol	Cortisone	Estriol-16-Glucuronide
	Primary bile acid biosynthesis	46	4	0.0315	Cholesterol	7a-Hydroxy-cholestene-3-one	Chenodeoxycholic acid	Glycocholic acid
	Alanine, aspartate and glutamate metabolism	28	3	0.0362	L-Asparagine	Glutamic acid	gamma-Aminobutyric acid
	Glyoxylate and dicarboxylate metabolism	31	3	0.047	Acetyl-CoA	Glutamic acid	Acetoacetyl-CoA
	Arginine and proline metabolism	36	3	0.0682	gamma-Aminobutyric acid	N-Acetylputrescine	Glutamic acid
	Valine, leucine and isoleucine degradation	39	3	0.0827	Acetyl-CoA	Acetoacetyl-CoA	Thiamine pyrophosphate
	Citrate cycle (TCA cycle)	20	2	0.0973	Thiamine pyrophosphate	Acetyl-CoA
