# Supplementary material for: Gut Microbial Genetic Variation Prolongs Host Healthy Longevity and Remodels Metabolome and Proteome in Drosophila Melanogaster
Source: Adv Sci (Weinh). 2025 Sep 26;12(47):e05469. doi: 10.1002/advs.202505469 (PMC12713025; doi:10.1002/advs.202505469)
Supplement: Supplementary file 7 — Supporting Information [file ADVS-12-e05469-s001.xlsx]

## Sheet: Sheet1
ID	Compound	Ontology
1	OXONITINE	Aconitane-type diterpenoid alkaloids
2	(3S,6S,6aR,7R,7aR,8S,9R,10S,11aR,12R,13S,14R)-1-ethyl-3-(hydroxymethyl)-6,8,10,13-tetramethoxytetradecahydro-1H-3,6a,12-(epiethane[1,1,2]triyl)-7,9-methanonaphtho[2,3-b]azocine-11a,12-diol	Aconitane-type diterpenoid alkaloids
3	14-Benzoyltalatizamine	Aconitane-type diterpenoid alkaloids
4	Bullatine B	Aconitane-type diterpenoid alkaloids
5	Benzoylmesaconine	Aconitane-type diterpenoid alkaloids
6	Chasmanine	Aconitane-type diterpenoid alkaloids
7	(6E,10E)-3,7,11,15-tetramethylhexadeca-1,6,10,14-tetraene-3,5,9-triol	Acyclic diterpenoids
8	NCGC00380316-01!(2Z)-2-[(E)-11-hydroxy-6-(hydroxymethyl)-2,4,8,10-tetramethyldodec-2-enylidene]-4-methylpentanedioic acid	Acyclic diterpenoids
9	NCGC00347722-02!(2Z)-2-[(E)-6-(hydroxymethyl)-2,4,8,10-tetramethyldodec-2-enylidene]-4-methylpentanedioic acid	Acyclic diterpenoids
10	culantraramine	Aromatic monoterpenoids
11	NCGC00381130-01!methyl (2E,8E)-9-[3a-hydroxy-6,7-dimethyl-1-(2-methylpropyl)-3-oxo-2,4,7,7a-tetrahydro-1H-isoindol-4-yl]-4,5-dihydroxy-8-methylnona-2,8-dienoate [IIN-based: Match]	Bicyclic monoterpenoids
12	NCGC00384810-01!	Bicyclic monoterpenoids
13	1,7,7-trimethylbicyclo[2.2.1]hept-2-yl acetate	Bicyclic monoterpenoids
14	methyl (2E,8E)-9-[3a-hydroxy-6,7-dimethyl-1-(2-methylpropyl)-3-oxo-2,4,7,7a-tetrahydro-1H-isoindol-4-yl]-4,5-dihydroxy-8-methylnona-2,8-dienoate	Bicyclic monoterpenoids
15	sarcophytol B	Cembrane diterpenoids
16	NCGC00168840-03!5-(1,2,4a,5-tetramethyl-7-oxo-3,4,8,8a-tetrahydro-2H-naphthalen-1-yl)-3-methylpentanoic acid [IIN-based on: CCMSLIB00000848447]	Colensane and clerodane diterpenoids
17	5-[2-(furan-3-yl)ethyl]-8-hydroxy-5,6,8a-trimethyl-3,4,4a,6,7,8-hexahydronaphthalene-1-carboxylic acid	Colensane and clerodane diterpenoids
18	NCGC00385003-01!4-[3-methyl-5-(5,6,7-trihydroxy-1,2,4a,5-tetramethyl-3,4,6,7,8,8a-hexahydro-2H-naphthalen-1-yl)pentoxy]-4-oxobutanoic acid	Colensane and clerodane diterpenoids
19	NCGC00385530-01!(E)-5-(1,2,4a,5-tetramethyl-7-oxo-3,4,8,8a-tetrahydro-2H-naphthalen-1-yl)-3-methylpent-2-enoic acid	Colensane and clerodane diterpenoids
20	NCGC00385747-01!	Cycloartanols and derivatives
21	NCGC00347395-02_C28H46O9_(3beta,5beta,9beta,10alpha,13alpha,15R)-16-(beta-D-Galactopyranosyloxy)-3-hydroxypimar-8(14)-en-15-yl acetate	Diterpene glycosides
22	Crassostreaxanthin A	Diterpene glycosides
23	(2R,3R,4S,5R,6R)-2-[[7-[(2R,3R,4R,5S)-3,4-dihydroxy-5-(hydroxymethyl)oxolan-2-yl]oxy-2-ethenyl-2,4b,8,8-tetramethyl-4,4a,5,6,7,8a,9,10-octahydro-3H-phenanthren-3-yl]oxy]-6-methyloxane-3,4,5-triol	Diterpene glycosides
24	Neoandrographolide	Diterpene glycosides
25	3-[(Z)-5-[6-hydroxy-5,5,8a-trimethyl-2-methylidene-3-[3,4,5-trihydroxy-6-(hydroxymethyl)oxan-2-yl]oxy-3,4,4a,6,7,8-hexahydro-1H-naphthalen-1-yl]-3-methylpent-2-enoxy]-3-oxopropanoic acid	Diterpene glycosides
26	NCGC00385411-01_C24H28O10_Spiro[furan-3(2H),1'(4'H)-naphthalene]-4'a,5'(5'H)-dicarboxylic acid, 6'-(acetyloxy)-5-(3-furanyl)-4,5,6',7',8',8'a-hexahydro-5'-hydroxy-2'-methyl-2-oxo-, dimethyl ester	Diterpene lactones
27	Scytophycin C	Diterpene lactones
28	14-Deoxy-11,12-didehydroandrographolide	Diterpene lactones
29	NCGC00347853-02_C22H32O4_12-Acetoxypimara-7,15-dien-18-oic acid	Diterpenoids
30	7-(2-hydroxypropan-2-yl)-1,4a-dimethyl-2,3,4,9,10,10a-hexahydrophenanthrene-1-carboxylic acid	Diterpenoids
31	NCGC00380497-01_C27H36O6_1-Naphthalenecarboxylic acid, 8-(benzoyloxy)decahydro-7-hydroxy-5-[(3Z)-5-hydroxy-3-methyl-3-penten-1-yl]-1,4a-dimethyl-6-methylene-	Diterpenoids
32	NCGC00380512-01_C28H40O9_1(2H)-Naphthalenone, 2,7-bis(acetyloxy)-4-[(3E)-2,5-bis(acetyloxy)-3-methyl-3-penten-1-yl]octahydro-4a,8,8-trimethyl-3-methylene-	Diterpenoids
33	NCGC00380552-01_C22H36O3_2(1H)-Naphthalenone, 8-[5-(acetyloxy)-3-methylpentyl]octahydro-4,4,8a-trimethyl-7-methylene-	Diterpenoids
34	NCGC00385919-01_C20H34O_2-Penten-1-ol, 5-[(1S,4aS,8aS)-decahydro-5,5,8a-trimethyl-2-methylene-1-naphthalenyl]-3-methyl-, (2E)-	Diterpenoids
35	NCGC00180676-03_C20H36O3_1-Naphthalenepentanoic acid, decahydro-2-hydroxy-beta,2,5,5,8a-pentamethyl-, (betaS,1R,2R,8aS)-	Diterpenoids
36	NCGC00347593-02!2-hydroxy-3-methyl-6-[(2E,6E)-3,7,11-trimethyldodeca-2,6,10-trienyl]-7-oxabicyclo[4.1.0]hept-3-en-5-one [IIN-based: Match]	Diterpenoids
37	NCGC00385110-01_C20H38O2_(2R)-1-(5-Hydroxy-3-methylpentyl)-2,5,5,8a-tetramethyldecahydro-2-naphthalenol	Diterpenoids
38	NCGC00385162-01_C20H30O_14-Isopropylpodocarpa-8,11,13-trien-13-ol	Diterpenoids
39	sclareol	Diterpenoids
40	(1R,7R)-7-ethenyl-1,4a,7-trimethyl-3,4,4b,5,6,9,10,10a-octahydro-2H-phenanthrene-1-carboxylic acid	Diterpenoids
41	5-(5-methoxycarbonyl-5,8a-dimethyl-2-methylidene-3,4,4a,6,7,8-hexahydro-1H-naphthalen-1-yl)-3-methylpentanoic acid	Diterpenoids
42	Geranylgeranyl 1,4-hydroquinone	Diterpenoids
43	Euphorbia factor L8 - Lathyrane diterpenoid - likely	Diterpenoids
44	Dehydroabietic acid	Diterpenoids
45	Ergosterol Peroxide_120246	Diterpenoids
46	NCGC00380891-01_C24H30O5_2,4-Octadienoic acid, 6-methyl-, (1R,2S,7R,8aR)-7-(1-formylethenyl)-1,2,6,7,8,8a-hexahydro-7-hydroxy-1,8a-dimethyl-6-oxo-2-naphthalenyl ester, (2E,4E,6R)-	Eremophilane, 8,9-secoeremophilane and furoeremophilane sesquiterpenoids
47	Alpha Cyperone	Eudesmane, isoeudesmane or cycloeudesmane sesquiterpenoids
48	ilicic acid	Eudesmane, isoeudesmane or cycloeudesmane sesquiterpenoids
49	2-[4a-methyl-8-methylidene-4-(3-methylpentanoyloxy)-1,2,3,4,5,6,7,8a-octahydronaphthalen-2-yl]prop-2-enoic acid	Eudesmane, isoeudesmane or cycloeudesmane sesquiterpenoids
50	2-[(2R,4aS,8S,8aS)-8-[2-[(4aS,7R,8aR)-7-(1-carboxyethenyl)-1-hydroxy-4a-methyl-2-oxo-6,7,8,8a-tetrahydro-5H-naphthalen-1-yl]ethyl]-4a-methyl-7-oxo-1,2,3,4,8,8a-hexahydronaphthalen-2-yl]prop-2-enoic acid	Eudesmane, isoeudesmane or cycloeudesmane sesquiterpenoids
51	ARTEMISIN	Eudesmanolides, secoeudesmanolides, and derivatives
52	(2aS,6aS,8aS)-10-(4-acetamido-3-methylbutyl)-6a,8a,9-trimethyl-2,2a,3,4,5,6,6a,6b,7,8,8a,8b,11a,12,12a,12b-hexadecahydro-1H-naphtho[2',1':4,5]indeno[2,1-b]furan-4-yl acetate	Furostanes and derivatives
53	N-(4-((6aR,8aS)-4-hydroxy-6a,8a,9-trimethyl-3,4,5,6,6a,6b,7,8,8a,8b,11a,12,12a,12b-tetradecahydro-1H-naphtho[2',1':4,5]indeno[2,1-b]furan-10-yl)-2-methylbutyl)acetamide	Furostanes and derivatives
54	[(3aR,4R,5R,6E,9Z,11aR)-4-hydroxy-6,10-dimethyl-3-methylidene-2,8-dioxo-4,5,11,11a-tetrahydro-3aH-cyclodeca[b]furan-5-yl] (Z)-2-methylbut-2-enoate	Germacranolides and derivatives
55	[(6Z,10Z)-6-(acetyloxymethyl)-10-(hydroperoxymethyl)-3-methylidene-2-oxo-3a,4,5,8,9,11a-hexahydrocyclodeca[b]furan-4-yl] 2-methylbutanoate	Germacranolides and derivatives
56	Derrusnin	Isoflav-3-enones
57	(R)-1-carboxy-N-((3-(4-fluorophenyl)-5,7-dihydroxy-4-oxo-4H-chromen-8-yl)methyl)-2-phenylethanaminium 2,2,2-trifluoroacetate	Isoflavones
58	(S)-7-(2-(2-(hydroxymethyl)pyrrolidin-1-yl)-2-oxoethoxy)-2-methyl-3-phenyl-4H-chromen-4-one	Isoflavones
59	3,5,7,15-tetraacetoxy-2-hydroxy-8-tigloyloxy-9,14-dioxojatropha-6(17),11E-diene	Jatrophane and cyclojatrophane diterpenoids
60	euphodendroidin K	Jatrophane and cyclojatrophane diterpenoids
61	NCGC00180485-03_C21H32O4_(5beta,8alpha,9beta,10alpha,13alpha)-18-Methoxy-18-oxokauran-17-oic acid	Kaurane diterpenoids
62	Kaurane	Kaurane diterpenoids
63	NCGC00385320-01_C26H36O11_3-(4-{[1,3-Dihydroxy-1-(4-hydroxy-3-methoxyphenyl)-2-propanyl]oxy}-3-methoxyphenyl)propyl 6-deoxy-alpha-L-mannopyranoside	Lignan glycosides
64	Arctigenin 4'-O-beta-gen	Lignan glycosides
65	NCGC00384841-01!2-[3-[4-[1,3-dihydroxy-1-(4-hydroxy-3-methoxyphenyl)propan-2-yl]oxy-3-methoxyphenyl]propoxy]-6-(hydroxymethyl)oxane-3,4,5-triol	Lignan glycosides
66	2-[[7-hydroxy-1-(4-hydroxy-3,5-dimethoxyphenyl)-3-(hydroxymethyl)-6,8-dimethoxy-1,2,3,4-tetrahydronaphthalen-2-yl]methoxy]-6-(hydroxymethyl)oxane-3,4,5-triol	Lignan glycosides
67	(2S,3R,4S,5S,6R)-2-[4-[(3R,3aS,6S,6aR)-3a-hydroxy-3-(4-hydroxy-3-methoxyphenyl)-3,4,6,6a-tetrahydro-1H-furo[3,4-c]furan-6-yl]-2-methoxyphenoxy]-6-(hydroxymethyl)oxane-3,4,5-triol	Lignan glycosides
68	arctiin	Lignan glycosides
69	Azadirachtin	Limonoids
70	Utilin	Limonoids
71	Limonin	Limonoids
72	NCGC00385570-01![1,3,12-triacetyloxy-17-(furan-3-yl)-4,4,8,10,13-pentamethyl-2,3,5,6,7,9,11,12,16,17-decahydro-1H-cyclopenta[a]phenanthren-7-yl] 2-hydroxy-3-methylbutanoate	Limonoids
73	NCGC00347760-02![5-acetyloxy-3-(hydroxymethyl)-2-oxo-6-propan-2-ylcyclohex-3-en-1-yl] 3-methylbutanoate	Menthane monoterpenoids
74	[5-hydroxy-3-(hydroxymethyl)-2-oxo-6-propan-2-ylcyclohex-3-en-1-yl] 3-methylpentanoate	Menthane monoterpenoids
75	Dalbergione	Neoflavones
76	(6E)-2,6,10-trimethyldodeca-6,11-diene-2,3,10-triol	Sesquiterpenoids
77	Prespatane	Sesquiterpenoids
78	NCGC00385952-01_C15H26O_1,7-Dimethyl-7-(4-methyl-3-penten-1-yl)bicyclo[2.2.1]heptan-2-ol	Sesquiterpenoids
79	Tussilagone	Sesquiterpenoids
80	Cadin-4-En-10-Ol	Sesquiterpenoids
81	NCGC00380172-01_C16H24O5_2-Naphthaleneacetic acid, 1,2,3,4,4a,5,8,8a-octahydro-1,8-dihydroxy-alpha,4a,8-trimethyl-5-oxo-, methyl ester	Sesquiterpenoids
82	Dimethyl ketal of oxysporidinone_130004	Terpene glycosides
83	methyl (4S,5E,6S)-5-ethylidene-4-[2-oxo-2-[(2S,3R,4S,5S,6R)-3,4,5-trihydroxy-6-(hydroxymethyl)oxan-2-yl]oxyethyl]-6-[(2S,3R,4S,5S,6R)-3,4,5-trihydroxy-6-(hydroxymethyl)oxan-2-yl]oxy-4H-pyran-3-carboxylate	Terpene glycosides
84	(1S,3S)-1-[[(2S,3R,4S)-3-ethenyl-5-methoxycarbonyl-2-[(2S,3R,4S,5S,6R)-3,4,5-trihydroxy-6-(hydroxymethyl)oxan-2-yl]oxy-3,4-dihydro-2H-pyran-4-yl]methyl]-2,3,4,9-tetrahydro-1H-pyrido[3,4-b]indole-3-carboxylic acid	Terpene glycosides
85	NCGC00347371-02!methyl (4S,5Z,6S)-4-(2-methoxy-2-oxoethyl)-5-[2-[(E)-3-phenylprop-2-enoyl]oxyethylidene]-6-[(2S,3R,4S,5S,6R)-3,4,5-trihydroxy-6-(hydroxymethyl)oxan-2-yl]oxy-4H-pyran-3-carboxylate	Terpene glycosides
86	Ophiopogonoside A	Terpene glycosides
87	methyl (4S,5Z,6S)-4-(2-methoxy-2-oxoethyl)-5-[2-[(E)-3-phenylprop-2-enoyl]oxyethylidene]-6-[(2S,3R,4S,5S,6R)-3,4,5-trihydroxy-6-(hydroxymethyl)oxan-2-yl]oxy-4H-pyran-3-carboxylate	Terpene glycosides
88	NCGC00385441-01_C16H26O8_beta-D-Glucopyranose, 1-O-[(2E,6E)-8-hydroxy-2,6-dimethyl-1-oxo-2,6-octadien-1-yl]-	Terpene glycosides
89	13-Oxyingenol dodecanoat	Tigliane and ingenane diterpenoids
90	12-O-[octa-2Z,4E-dienoyl]-13-isobutyroyloxy-4-deoxyphorbol	Tigliane and ingenane diterpenoids
91	12-O-[deca-2Z,4E-dienoyl]-13-isobutyroyloxy-4-deoxyphorbol	Tigliane and ingenane diterpenoids
92	Ergosterol Acetate	Triterpene derivatives
93	Ginsenoside compound K	Triterpene saponins
94	[(2S,3R,4S,5S,6R)-3,4,5-trihydroxy-6-(hydroxymethyl)oxan-2-yl] (4aS,6aS,6bR,8R,9R,10R,11R,12aR)-8,10,11-trihydroxy-9-(hydroxymethyl)-2,2,6a,6b,9,12a-hexamethyl-1,3,4,5,6,6a,7,8,8a,10,11,12,13,14b-tetradecahydropicene-4a-carboxylate	Triterpene saponins
95	Pseudoginsenoside RT5	Triterpene saponins
96	NCGC00385705-01_C43H68O14_(3beta,5xi,9xi,16beta,18xi,21beta,22alpha)-28-Acetoxy-16,22,23-trihydroxy-21-[(2-methylbutanoyl)oxy]olean-12-en-3-yl beta-D-glucopyranosiduronic acid	Triterpene saponins
97	20,24-Epoxydammarane-3,11,25-triol	Triterpene saponins
98	Soyasapogenol B base + O-HexA+HexA+dHex	Triterpene saponins
99	Gypsogenin 3-O-beta-D-glucuronopyranoside	Triterpene saponins
100	1,2,6b,9,9,12a-hexamethyl-4a-[3,4,5-trihydroxy-6-(hydroxymethyl)oxan-2-yl]oxycarbonyl-10-(3,4,5-trihydroxy-6-methyloxan-2-yl)oxy-2,3,4,5,6,6a,7,8,8a,10,11,12,13,14b-tetradecahydro-1H-picene-6a-carboxylic acid	Triterpene saponins
101	NCGC00380730-01_C42H66O16_beta-D-Glucopyranose, 6-O-beta-D-glucopyranosyl-1-O-[(3beta,5xi,9xi)-3,19,24-trihydroxy-24,28-dioxours-12-en-28-yl]-	Triterpene saponins
102	NCGC00381308-01_C47H76O17_(3beta,5xi,9xi,18xi,22beta)-22,25-Dihydroxyolean-12-en-3-yl 6-deoxy-alpha-L-mannopyranosyl-(1->2)-beta-D-xylopyranosyl-(1->2)-beta-D-glucopyranosiduronic acid	Triterpene saponins
103	NCGC00381031-01_C36H56O10_Olean-12-en-28-oic acid, 3-(beta-D-glucopyranuronosyloxy)-23-hydroxy-, (3beta,5xi,9xi,18xi)-	Triterpene saponins
104	NCGC00347703-02_C30H44O5_Lup-20(29)-ene-27,28-dioic acid, 3-oxo-, (5xi,9xi,18xi)-	Triterpenoids
105	((5aR,5bR)-9-acetoxy-5a,5b,8,8,11a-pentamethyl-1-(prop-1-en-2-yl)icosahydro-1H-cyclopenta[a]chrysen-3a-yl)methyl acetate	Triterpenoids
106	betulin	Triterpenoids
107	(4R)-5',6a,8a,9-tetramethyldocosahydrospiro[naphtho[2',1':4,5]indeno[2,1-b]furan-10,2'-pyran]-4-yl nonanoate	Triterpenoids
108	Alisol G	Triterpenoids
109	((5aR,5bR,11aR)-9-(cinnamoyloxy)-5a,5b,8,8,11a-pentamethyl-1-(prop-1-en-2-yl)icosahydro-1H-cyclopenta[a]chrysen-3a-yl)methyl cinnamate	Triterpenoids
110	Quillaic acid	Triterpenoids
111	(2R,6R)-6-[(3R,10S,12S,13R,17R)-3-(2-carboxyacetyl)oxy-12-hydroxy-4,4,10,13,14-pentamethyl-2,3,5,6,7,11,12,15,16,17-decahydro-1H-cyclopenta[a]phenanthren-17-yl]-2-methyl-3-methylideneheptanoic acid	Triterpenoids
112	Ginsenoside F4	Triterpenoids
113	1,2,6,6,10,17,20-heptamethyl-12-oxo-17-[(2-piperidylethyl)oxycarbonyl]pentacyclo[12.8.0.0<2,11>.0<5,10>.0<15,20>]docos-13-en-7-yl acetate	Triterpenoids
114	tigogenin	Triterpenoids
115	NCGC00386027-01_C27H42O3_Spirost-5-en-3-ol, (3beta,25R)-	Triterpenoids
116	O-Tigloylgymnemagenin, 21-	Triterpenoids
117	Ginsenoside Rf	Triterpenoids
118	20(R)-Ginsenoside Rh1	Triterpenoids
119	Lucidenic acid C	Triterpenoids
120	Notoginsenoside Fe	Triterpenoids
121	Hecogenin	Triterpenoids
122	Gitogenin	Triterpenoids
123	4,4'-Diaponeurosporene	Triterpenoids
124	Diosgenin	Triterpenoids
125	2-[[5-[[2,12-dihydroxy-4,4,10,13,14-pentamethyl-17-(1,5,6-trihydroxy-6-methylheptan-2-yl)-2,3,5,6,7,11,12,15,16,17-decahydro-1H-cyclopenta[a]phenanthren-3-yl]oxy]-3-hydroxy-3-methyl-5-oxopentanoyl]amino]acetic acid	Triterpenoids
126	panaxatriol	Triterpenoids
127	Phytolaccagenin	Triterpenoids
128	3-Hydroxyspirost-9(11)-en-12-one, 3-Ac	Triterpenoids
129	11b-hydroxypristimerin	Triterpenoids
130	18alpha-glycyrrhetinic acid	Triterpenoids
131	18b-glycyrrhetinic acid	Triterpenoids
132	(3beta)-lup-20(29)-ene-3,28-diol	Triterpenoids
133	(2'R,4R,5'R,6aR,6bS,8aS,8bR,9S,11aS,12aR,12bS)-5',6a,8a,9-tetramethyl-1,3,3',4,4',5,5',6,6a,6b,6',7,8,8a,8b,9,11a,12,12a,12b-icosahydrospiro[naphtho[2',1':4,5]indeno[2,1-b]furan-10,2'-pyran]-4-ol	Triterpenoids
134	Ganoderic acid D2	Triterpenoids
135	Neoruscogenin	Triterpenoids
136	Poricoic acid A	Triterpenoids
137	(2'R,5'R,9S)-4-hydroxy-5',6a,8a,9-tetramethylicosahydrospiro[naphtho[2',1':4,5]indeno[2,1-b]furan-10,2'-pyran]-2(11aH)-one	Triterpenoids
138	Ursonic acid	Triterpenoids
139	NCGC00384706-01_C49H78O19_(3beta,5xi,9xi,13xi,16beta,17xi,22R,23R,24R)-3-{[alpha-L-Arabinofuranosyl-(1->2)-[beta-D-glucopyranosyl-(1->3)]-alpha-L-arabinopyranosyl]oxy}-20-hydroxy-24-methyl-16,23:16,30-diepoxydammar-25-en-22-yl acetate	Triterpenoids
140	[(2S,3R,4S,5S,6R)-3,4,5-trihydroxy-6-(hydroxymethyl)oxan-2-yl] (1S,4aR,6aS,6bR,10R,11R,12aR)-1,10,11-trihydroxy-9,9-bis(hydroxymethyl)-2,2,6a,6b,12a-pentamethyl-1,3,4,5,6,6a,7,8,8a,10,11,12,13,14b-tetradecahydropicene-4a-carboxylate	Triterpenoids
141	Ergosterol	Triterpenoids
